# Supplementary material for: Prebiotics for Lactose Intolerance: Variability in Galacto-Oligosaccharide Utilization by Intestinal Lactobacillus rhamnosus
Source: Nutrients. 2018 Oct 16;10(10):1517. doi: 10.3390/nu10101517 (PMC6213946; doi:10.3390/nu10101517)
Supplement: Supplementary file 1 [file nutrients-10-01517-s001.zip]

Archive with 1 entries (1 files):
- nutrients-371528-supplementary.xlsx
