# Supplementary material for: Prebiotics for Lactose Intolerance: Variability in Galacto-Oligosaccharide Utilization by Intestinal Lactobacillus rhamnosus
Source: Nutrients. 2018 Oct 16;10(10):1517. doi: 10.3390/nu10101517 (PMC6213946; doi:10.3390/nu10101517)
Supplement: Supplementary file 1 [file nutrients-10-01517-s001.zip › nutrients-371528-supplementary.xlsx]

## Sheet: Table S1 24 h
		AMC010	AMC143	LGG	LC705	HN001
		24h	24h	24h	24h	24h
0	Control	-	-	-	-	-
1	Glycerol	-	-	-	-	-
2	Erythritol	-	-	-	-	-
3	D-Arabanose	-	-	+	-	-
4	L-Arabanose	-	-	-	-	-
5	D-Ribose	++	++++	-	++	++++
6	D-Xylose	-	-	-	-	-
7	L-Xylose	-	-	-	-	-
8	D-Adonitol	-	-	-	-	-
9	Methyl-bD-Xylopyranoside	-	-	-	-	-
10	D-Galactose	++++	++++	++++	++++	++++
11	D-Glucose	++++	++++	++++	++++	++++
12	D-Fructose	++++	++++	++++	++++	++++
13	D-Mannose	++++	++++	++++	++++	++++
14	L-Sorbose	++++	++++	-	++++	++++
15	L-Rhamnose	++	++	-	++	++
16	Dulcitol	-	-	++++	-	++
17	Inositol	-	-	-	-	-
18	D-Mannitol	++++	++++	++++	++++	++++
19	D-Sorbitol	+	-	++++	-	-
20	Methyl-aD-Mannopyranoside	-	-	-	-	-
21	Methyl-aD-Glucopyranoside	++	-	-	++	++++
22	N-Acetyl Glucosamine	++++	++++	++++	++++	++++
23	Amygdalin	+	+	++	-	++++
24	Arbutin	++++	++++	++++	++++	++++
25	Esculin ferric citrate	-	-	-	-	-
26	Salicin	++++	++++	++++	++++	++++
27	D-cellobiose	++++	+	++++	++++	++++
28	D-Maltose	+	-	-	++	+
29	D-Lactose	++++	++++	-	++++	++++
30	D-Melibiose	-	-	-	-	-
31	D-Saccharose	-	-	-	-	-
32	D-Trehalose	++++	++++	++++	++++	++++
33	Inulin	-	-	-	-	-
34	D-Melezitose	-	++++	++++	++++	++++
35	D-Raffinose	-	-	-	-	-
36	Amidon	-	-	-	-	-
37	Glycogen	-	-	-	-	-
38	Zilitol	-	-	-	-	-
39	Gentiobiose	-	-	++	-	-
40	D-Turanose	++++	-	-	++++	-
41	D-Lyxose	-	-	-	-	-
42	D-Tagatose	++++	++++	++++	++++	++++
43	D-Fucose	-	-	-	-	-
44	L-Fucose	-	+	+	-	++
45	D-Arabitol	-	-	-	-	-
46	L-Arabitol	-	-	-	-	-
47	Potassium Gluconate	+	+	+	-	+
48	Potassium 2-Ketogluconate	-	-	-	-	-
49	Potassium 5-Ketogluconate	-	-	-	-	-
GOS	GOS	++	++++	-	++++	++
Lactose	Lactose	+	-	-	+	+

## Sheet: Table S1 48 h
		AMC010	AMC143	LGG	LC705	HN001
		48h	48h	48h	48h	48h
0	Control	-	-	-	-	-
1	Glycerol	-	-	-	-	-
2	Erythritol	-	-	-	-	-
3	D-Arabanose	-	+	++	-	+
4	L-Arabanose	-	-	-	-	-
5	D-Ribose	++++	++++	-	++++	++++
6	D-Xylose	-	-	-	-	-
7	L-Xylose	-	-	-	-	-
8	D-Adonitol	-	-	-	-	-
9	Methyl-bD-Xylopyranoside	-	-	-	-	-
10	D-Galactose	++++	++++	++++	++++	++++
11	D-Glucose	++++	++++	++++	++++	++++
12	D-Fructose	++++	++++	++++	++++	++++
13	D-Mannose	++++	++++	++++	++++	++++
14	L-Sorbose	++++	++++	-	++++	++++
15	L-Rhamnose	++	++	-	++	++
16	Dulcitol	-	-	++++	-	++++
17	Inositol	-	-	-	-	-
18	D-Mannitol	++++	++++	++++	++++	++++
19	D-Sorbitol	++++	++++	++++	++++	++++
20	Methyl-aD-Mannopyranoside	-	-	-	-	-
21	Methyl-aD-Glucopyranoside	++++	-	-	-	++++
22	N-Acetyl Glucosamine	++++	++++	++++	++++	++++
23	Amygdalin	++++	++++	++++	++++	++++
24	Arbutin	++++	++++	++++	++++	++++
25	Esculin ferric citrate	-	-	-	-	-
26	Salicin	++++	++++	++++	++++	++++
27	D-cellobiose	++++	++++	++++	++++	++++
28	D-Maltose	++	-	-	++++	++
29	D-Lactose	++++	++++	++	++++	++++
30	D-Melibiose	-	-	-	-	-
31	D-Saccharose	+	-	-	++	-
32	D-Trehalose	++++	++++	++++	++++	++++
33	Inulin	-	-	-	-	-
34	D-Melezitose	++++	++++	++++	++++	++++
35	D-Raffinose	-	-	-	-	-
36	Amidon	-	-	-	-	-
37	Glycogen	-	-	-	-	-
38	Zilitol	-	-	-	-	-
39	Gentiobiose	+	++	++	++++	++++
40	D-Turanose	++++	-	-	++++	+
41	D-Lyxose	-	-	-	-	-
42	D-Tagatose	++++	++++	++++	++++	++++
43	D-Fucose	-	-	-	-	-
44	L-Fucose	-	++	++++	-	++++
45	D-Arabitol	-	-	-	-	-
46	L-Arabitol	-	-	-	-	-
47	Potassium Gluconate	+	+	+	-	+
48	Potassium 2-Ketogluconate	-	-	-	-	-
49	Potassium 5-Ketogluconate	-	-	-	-	-
GOS	GOS	++++	++++	++++	++++	++++
Lactose	Lactose	-	-	-	-	-

## Sheet: Table S1 Mutant
		AMC143::pbGAL E0	AMC143::pbGAL E0
		24h	48h
0	Control	-	-
1	Glycerol	-	-
2	Erythritol	-	-
3	D-Arabanose	-	-
4	L-Arabanose	-	-
5	D-Ribose	++	++++
6	D-Xylose	-	-
7	L-Xylose	-	-
8	D-Adonitol	-	-
9	Methyl-bD-Xylopyranoside	-	-
10	D-Galactose	++++	++++
11	D-Glucose	++++	++++
12	D-Fructose	++++	++++
13	D-Mannose	++++	++++
14	L-Sorbose	+++	++++
15	L-Rhamnose	-	++
16	Dulcitol	-	-
17	Inositol	-	-
18	D-Mannitol	++++	++++
19	D-Sorbitol	-	++++
20	Methyl-aD-Mannopyranoside	-	-
21	Methyl-aD-Glucopyranoside	-	-
22	N-Acetyl Glucosamine	++++	++++
23	Amygdalin	-	++++
24	Arbutin	++++	++++
25	Esculin ferric citrate	-	-
26	Salicin	++++	++++
27	D-cellobiose	-	++++
28	D-Maltose	-	-
29	D-Lactose	-	++++
30	D-Melibiose	-	-
31	D-Saccharose	-	-
32	D-Trehalose	++++	++++
33	Inulin	-	-
34	D-Melezitose	++++	++++
35	D-Raffinose	-	-
36	Amidon	-	-
37	Glycogen	-	-
38	Zilitol	-	-
39	Gentiobiose	-	++
40	D-Turanose	-	-
41	D-Lyxose	-	-
42	D-Tagatose	++++	++++
43	D-Fucose	-	-
44	L-Fucose	-	++
45	D-Arabitol	-	-
46	L-Arabitol	-	-
47	Potassium Gluconate	+	+
48	Potassium 2-Ketogluconate	-	-
49	Potassium 5-Ketogluconate	-	-
GOS	GOS	++	++++
Lactose	Lactose	-	-

## Sheet: Table S2 Lc705 GOS v Glucose
Name	Differential Expression Ratio	Differential Expression Absolute Confidence	Differential Expression Log2 Ratio	Differential Expression p-value	P- Rank	Samples	Q-Value	Significant (FDR)	BF Correction	Significant
transcriptional regulator CDS	2.8	17.9	1.5	1.3e-18	1	2685	1.8622e-05	YES	1.8622e-05	YES
beta-hydroxyacyl-ACP dehydratase CDS	2	16.4	1	3.9e-17	2	2685	3.72439e-05	YES	1.8622e-05	YES
MarR family transcriptional regulator CDS	2.5	16.3	1.3	5e-17	3	2685	5.58659e-05	YES	1.8622e-05	YES
acyl carrier protein CDS	1.7	14	0.7	9.6e-15	4	2685	7.44879e-05	YES	1.8622e-05	YES
NAD(FAD)-dependent dehydrogenase CDS	1.9	12.9	1	1.3e-13	5	2685	9.31099e-05	YES	1.8622e-05	YES
PTS lactose transporter subunit IIBC CDS	2.8	12.7	1.5	2.1e-13	6	2685	0.000111732	YES	1.8622e-05	YES
hypothetical protein CDS	-2	12.1	-1	8.8e-13	7	2685	0.000130354	YES	1.8622e-05	YES
cell surface protein CDS	-1.9	9.9	-0.9	1.2e-10	8	2685	0.000148976	YES	1.8622e-05	YES
cell surface protein CDS	-2	8.7	-1	1.9e-09	9	2685	0.000167598	YES	1.8622e-05	YES
PTS lactose transporter subunit IIA CDS	2.3	8	1.2	9.3e-09	10	2685	0.00018622	YES	1.8622e-05	YES
PTS mannose transporter subunit IIC CDS	2.1	7.3	1.1	5.3e-08	11	2685	0.000204842	YES	1.8622e-05	YES
ACP S-malonyltransferase CDS	2	6.9	1	1.2e-07	12	2685	0.000223464	YES	1.8622e-05	YES
3-oxoacyl-ACP synthase CDS	2.1	6.6	1.1	2.3e-07	13	2685	0.000242086	YES	1.8622e-05	YES
galactose-6-phosphate isomerase CDS	2	6.5	1	2.8e-07	14	2685	0.000260708	YES	1.8622e-05	YES
cold-shock protein CDS	-1.7	6.4	-0.7	4.2e-07	15	2685	0.00027933	YES	1.8622e-05	YES
2-nitropropane dioxygenase CDS	2.2	6.1	1.1	8.6e-07	16	2685	0.000297952	YES	1.8622e-05	YES
tpiA CDS	2.1	5.5	1.1	3.2e-06	17	2685	0.000316574	YES	1.8622e-05	YES
LacI family transcriptional regulator CDS	2	5.2	1	6.3e-06	18	2685	0.000335196	YES	1.8622e-05	YES
6-phospho-beta-galactosidase CDS	2	5.2	1	6.5e-06	19	2685	0.000353818	YES	1.8622e-05	YES
peroxiredoxin CDS	3.2	5.1	1.7	7.8e-06	20	2685	0.000372439	YES	1.8622e-05	YES
hypothetical protein CDS	-1.9	5.1	-0.9	8.4e-06	21	2685	0.000391061	YES	1.8622e-05	YES
PTS fructose transporter subunit IIB CDS	-1.6	4.5	-0.7	3.2e-05	22	2685	0.000409683	YES	1.8622e-05	NO
acetyl-CoA carboxylase, biotin carboxyl carrier protein CDS	1.8	4.5	0.9	3.5e-05	23	2685	0.000428305	YES	1.8622e-05	NO
3-ketoacyl-ACP reductase CDS	1.8	4.4	0.8	3.8e-05	24	2685	0.000446927	YES	1.8622e-05	NO
beta-ketoacyl-[acyl-carrier-protein] synthase II CDS	1.9	4.2	1	6.6e-05	25	2685	0.000465549	YES	1.8622e-05	NO
pyridine nucleotide-disulfide oxidoreductase CDS	1.7	4	0.8	9.2e-05	26	2685	0.000484171	YES	1.8622e-05	NO
acetyl-CoA carboxylase subunit beta CDS	1.7	4	0.8	0.00011	27	2685	0.000502793	YES	1.8622e-05	NO
hypothetical protein CDS	-7	3.8	-2.8	0.00014	28	2685	0.000521415	YES	1.8622e-05	NO
Cro/Cl family transcriptional regulator CDS	1000000	3.8	1000000	0.00015	29	2685	0.000540037	YES	1.8622e-05	NO
galactose-1-phosphate uridylyltransferase CDS	3.7	3.7	1.9	0.0002	30	2685	0.000558659	YES	1.8622e-05	NO
hypothetical protein CDS	1.4	3.6	0.5	0.00028	31	2685	0.000577281	YES	1.8622e-05	NO
hypothetical protein CDS	-2.3	3.3	-1.2	0.00047	32	2685	0.000595903	YES	1.8622e-05	NO
chromosome partitioning protein ParB CDS	1000000	3.3	1000000	0.0005	33	2685	0.000614525	YES	1.8622e-05	NO
hypothetical protein CDS	-12.8	3	-3.7	0.00097	34	2685	0.000633147	NO	1.8622e-05	NO
hypothetical protein CDS	1.5	3	0.6	0.001	35	2685	0.000651769	NO	1.8622e-05	NO
F0F1 ATP synthase subunit A CDS	1.7	2.9	0.8	0.0012	36	2685	0.000670391	NO	1.8622e-05	NO
cell division protein FtsK CDS	-3	2.9	-1.6	0.0012	37	2685	0.000689013	NO	1.8622e-05	NO
glutaredoxin CDS	-5.4	2.9	-2.4	0.0012	38	2685	0.000707635	NO	1.8622e-05	NO
peroxidase CDS	2.6	2.9	1.4	0.0013	39	2685	0.000726257	NO	1.8622e-05	NO
30S ribosomal protein S12 CDS	1.4	2.8	0.5	0.0015	40	2685	0.000744879	NO	1.8622e-05	NO
PTS mannose transporter subunit IIAB CDS	1.6	2.8	0.7	0.0015	41	2685	0.000763501	NO	1.8622e-05	NO
50S ribosomal protein L21 CDS	1.4	2.7	0.5	0.0022	42	2685	0.000782123	NO	1.8622e-05	NO
eno CDS	1.5	2.6	0.6	0.0025	43	2685	0.000800745	NO	1.8622e-05	NO
ATP synthase subunit delta CDS	1.7	2.6	0.8	0.0026	44	2685	0.000819367	NO	1.8622e-05	NO
50S ribosomal protein L20 CDS	2.5	2.6	1.3	0.0026	45	2685	0.000837989	NO	1.8622e-05	NO
hypothetical protein CDS	2.4	2.5	1.3	0.0031	46	2685	0.000856611	NO	1.8622e-05	NO
hypothetical protein CDS	-1000000	2.5	-1000000	0.0034	47	2685	0.000875233	NO	1.8622e-05	NO
galactose mutarotase CDS	3.2	2.4	1.7	0.004	48	2685	0.000893855	NO	1.8622e-05	NO
Prebacteriocin CDS	-15.4	2.4	-3.9	0.0041	49	2685	0.000912477	NO	1.8622e-05	NO
hypothetical protein CDS	4.2	2.3	2.1	0.0049	50	2685	0.000931099	NO	1.8622e-05	NO
hypothetical protein CDS	-1.9	2.3	-0.9	0.0052	51	2685	0.000949721	NO	1.8622e-05	NO
translation initiation factor IF-3 CDS	1.5	2.3	0.6	0.0053	52	2685	0.000968343	NO	1.8622e-05	NO
F0F1 ATP synthase subunit epsilon CDS	1.9	2.2	0.9	0.0059	53	2685	0.000986965	NO	1.8622e-05	NO
acyl carrier protein CDS	-4.3	2.2	-2.1	0.0064	54	2685	0.00100559	NO	1.8622e-05	NO
molecular chaperone CDS	5.7	2.2	2.5	0.0068	55	2685	0.00102421	NO	1.8622e-05	NO
hypothetical protein CDS	-1.8	2.1	-0.9	0.0072	56	2685	0.00104283	NO	1.8622e-05	NO
PTS sugar transporter subunit IIA CDS	-1.4	2.1	-0.5	0.0073	57	2685	0.00106145	NO	1.8622e-05	NO
transcription antiterminator lact CDS	1.4	2.1	0.4	0.0085	58	2685	0.00108007	NO	1.8622e-05	NO
membrane protein CDS	-7.4	2	-2.9	0.0094	59	2685	0.0010987	NO	1.8622e-05	NO
hypothetical protein CDS	-8	2	-3	0.0094	60	2685	0.00111732	NO	1.8622e-05	NO
NrdH-redoxin CDS	-5.2	2	-2.4	0.0094	61	2685	0.00113594	NO	1.8622e-05	NO
hypothetical protein CDS	-8.4	2	-3.1	0.0094	62	2685	0.00115456	NO	1.8622e-05	NO
RNA-binding protein CDS	3.4	1.9	1.8	0.013	63	2685	0.00117318	NO	1.8622e-05	NO
manganese transporter CDS	4	1.9	2	0.013	64	2685	0.00119181	NO	1.8622e-05	NO
DNA-directed RNA polymerase subunit delta CDS	1.9	1.8	0.9	0.015	65	2685	0.00121043	NO	1.8622e-05	NO
hypothetical protein CDS	-29.6	1.8	-4.9	0.015	66	2685	0.00122905	NO	1.8622e-05	NO
hypothetical protein CDS	-1000000	1.8	-1000000	0.016	67	2685	0.00124767	NO	1.8622e-05	NO
50S ribosomal protein L24 CDS	1.2	1.8	0.3	0.016	68	2685	0.00126629	NO	1.8622e-05	NO
hypothetical protein CDS	2.1	1.8	1.1	0.017	69	2685	0.00128492	NO	1.8622e-05	NO
ribosome maturation factor RimP CDS	2.8	1.8	1.5	0.017	70	2685	0.00130354	NO	1.8622e-05	NO
PTS cellobiose transporter subunit IIA CDS	3.7	1.8	1.9	0.018	71	2685	0.00132216	NO	1.8622e-05	NO
alpha-glycerophosphate oxidase CDS	-1.6	1.7	-0.7	0.02	72	2685	0.00134078	NO	1.8622e-05	NO
holin CDS	2	1.7	1	0.02	73	2685	0.0013594	NO	1.8622e-05	NO
acetyl-CoA carboxylase CDS	1.7	1.7	0.7	0.021	74	2685	0.00137803	NO	1.8622e-05	NO
hypothetical protein CDS	3.4	1.6	1.8	0.022	75	2685	0.00139665	NO	1.8622e-05	NO
membrane protein CDS	3.8	1.6	1.9	0.023	76	2685	0.00141527	NO	1.8622e-05	NO
tagatose-6-phosphate kinase CDS	2	1.6	1	0.027	77	2685	0.00143389	NO	1.8622e-05	NO
hypothetical protein CDS	-3.2	1.6	-1.7	0.027	78	2685	0.00145251	NO	1.8622e-05	NO
DNA-binding protein CDS	2.4	1.6	1.3	0.028	79	2685	0.00147114	NO	1.8622e-05	NO
beta-hydroxyacyl-ACP dehydratase CDS	1.5	1.6	0.6	0.028	80	2685	0.00148976	NO	1.8622e-05	NO
type I glyceraldehyde-3-phosphate dehydrogenase CDS	1.3	1.5	0.4	0.029	81	2685	0.00150838	NO	1.8622e-05	NO
hypothetical protein CDS	2.3	1.5	1.2	0.029	82	2685	0.001527	NO	1.8622e-05	NO
RNA-binding protein CDS	1.4	1.5	0.5	0.031	83	2685	0.00154562	NO	1.8622e-05	NO
adaptor protein MecA CDS	1.9	1.5	0.9	0.032	84	2685	0.00156425	NO	1.8622e-05	NO
type I restriction endonuclease subunit S CDS	5	1.5	2.3	0.034	85	2685	0.00158287	NO	1.8622e-05	NO
hypothetical protein CDS	2.2	1.5	1.1	0.035	86	2685	0.00160149	NO	1.8622e-05	NO
antitoxin CDS	2.5	1.5	1.3	0.035	87	2685	0.00162011	NO	1.8622e-05	NO
deoxyribose-phosphate aldolase CDS	2.7	1.4	1.4	0.036	88	2685	0.00163873	NO	1.8622e-05	NO
acetyl-CoA carboxylase biotin carboxylase subunit CDS	1.5	1.4	0.6	0.036	89	2685	0.00165736	NO	1.8622e-05	NO
GntR family transcriptional regulator CDS	-4.2	1.4	-2.1	0.037	90	2685	0.00167598	NO	1.8622e-05	NO
PTS N-acetylgalactosamine transporter subunit IIA CDS	1.6	1.4	0.7	0.037	91	2685	0.0016946	NO	1.8622e-05	NO
PTS mannose/fructose/sorbose transporter subunitIIC CDS	1.5	1.4	0.6	0.038	92	2685	0.00171322	NO	1.8622e-05	NO
PTS glucitol transporter subunit IIA CDS	-1.4	1.4	-0.5	0.039	93	2685	0.00173184	NO	1.8622e-05	NO
sigma-54 modulation protein CDS	1.6	1.4	0.7	0.039	94	2685	0.00175047	NO	1.8622e-05	NO
F0F1 ATP synthase subunit C CDS	1.8	1.4	0.9	0.039	95	2685	0.00176909	NO	1.8622e-05	NO
MarR family transcriptional regulator CDS	-2.3	1.4	-1.2	0.039	96	2685	0.00178771	NO	1.8622e-05	NO
hypothetical protein CDS	-10.8	1.4	-3.4	0.041	97	2685	0.00180633	NO	1.8622e-05	NO
peptide ABC substrate-binding protein CDS	-7	1.4	-2.8	0.041	98	2685	0.00182495	NO	1.8622e-05	NO
hypothetical protein CDS	-8.7	1.4	-3.1	0.042	99	2685	0.00184358	NO	1.8622e-05	NO
peptide ABC transporter ATP-binding protein CDS	-8.3	1.4	-3	0.042	100	2685	0.0018622	NO	1.8622e-05	NO
hypothetical protein CDS	-2.8	1.4	-1.5	0.043	101	2685	0.00188082	NO	1.8622e-05	NO
PTS fructose transporter subunit IIA CDS	7.7	1.4	2.9	0.044	102	2685	0.00189944	NO	1.8622e-05	NO
serine hydrolase CDS	2	1.3	1	0.046	103	2685	0.00191806	NO	1.8622e-05	NO
GntR family transcriptional regulator CDS	2.3	1.3	1.2	0.046	104	2685	0.00193669	NO	1.8622e-05	NO
pyruvate kinase CDS	1.5	1.3	0.6	0.049	105	2685	0.00195531	NO	1.8622e-05	NO
rpmI CDS	1.4	1.3	0.5	0.049	106	2685	0.00197393	NO	1.8622e-05	NO
50S ribosomal protein L7ae CDS	1.8	1.3	0.9	0.052	107	2685	0.00199255	NO	1.8622e-05	NO
alkaline-shock protein CDS	-2	1.3	-1	0.053	108	2685	0.00201117	NO	1.8622e-05	NO
hypothetical protein CDS	1.4	1.2	0.5	0.056	109	2685	0.0020298	NO	1.8622e-05	NO
aspartate aminotransferase CDS	-1.4	1.2	-0.5	0.056	110	2685	0.00204842	NO	1.8622e-05	NO
hypothetical protein CDS	-14.2	1.2	-3.8	0.057	111	2685	0.00206704	NO	1.8622e-05	NO
hypothetical protein CDS	-30	1.2	-4.9	0.059	112	2685	0.00208566	NO	1.8622e-05	NO
N(pi)-phosphohistidine--sugar phosphotransferase CDS	1000000	1.2	1000000	0.059	113	2685	0.00210428	NO	1.8622e-05	NO
hypothetical protein CDS	-16.4	1.2	-4	0.06	114	2685	0.00212291	NO	1.8622e-05	NO
hypothetical protein CDS	-32.8	1.2	-5	0.06	115	2685	0.00214153	NO	1.8622e-05	NO
cell division protein FtsZ CDS	-2.2	1.2	-1.2	0.061	116	2685	0.00216015	NO	1.8622e-05	NO
glycosyl transferase CDS	-3.6	1.2	-1.8	0.063	117	2685	0.00217877	NO	1.8622e-05	NO
hypothetical protein CDS	-3.4	1.2	-1.8	0.063	118	2685	0.00219739	NO	1.8622e-05	NO
threonine--tRNA ligase CDS	3	1.2	1.6	0.067	119	2685	0.00221601	NO	1.8622e-05	NO
cell division protein SepF CDS	2.2	1.2	1.1	0.068	120	2685	0.00223464	NO	1.8622e-05	NO
hypothetical protein CDS	1.4	1.2	0.5	0.068	121	2685	0.00225326	NO	1.8622e-05	NO
50S ribosomal protein L28 CDS	-1.7	1.2	-0.8	0.07	122	2685	0.00227188	NO	1.8622e-05	NO
cold-shock protein CDS	2.6	1.1	1.4	0.072	123	2685	0.0022905	NO	1.8622e-05	NO
peptide ABC transporter ATP-binding protein CDS	-1000000	1.1	-1000000	0.073	124	2685	0.00230912	NO	1.8622e-05	NO
galactokinase CDS	1.7	1.1	0.8	0.078	125	2685	0.00232775	NO	1.8622e-05	NO
anaerobic ribonucleoside-triphosphate reductase activating protein CDS	-1000000	1.1	-1000000	0.078	126	2685	0.00234637	NO	1.8622e-05	NO
hypothetical protein CDS	-2.3	1.1	-1.2	0.08	127	2685	0.00236499	NO	1.8622e-05	NO
F0F1 ATP synthase subunit gamma CDS	1.5	1.1	0.5	0.081	128	2685	0.00238361	NO	1.8622e-05	NO
50S ribosomal protein L30 CDS	-1.1	1.1	-0.2	0.082	129	2685	0.00240223	NO	1.8622e-05	NO
glpK CDS	-1.4	1.1	-0.5	0.083	130	2685	0.00242086	NO	1.8622e-05	NO
haloacid dehalogenase CDS	-4.7	1.1	-2.2	0.084	131	2685	0.00243948	NO	1.8622e-05	NO
peptide ABC transporter substrate-binding protein CDS	-4.8	1.1	-2.3	0.086	132	2685	0.0024581	NO	1.8622e-05	NO
GTP pyrophosphokinase CDS	-4.4	1.1	-2.1	0.087	133	2685	0.00247672	NO	1.8622e-05	NO
ABC transporter permease CDS	-6.6	1.1	-2.7	0.087	134	2685	0.00249534	NO	1.8622e-05	NO
hypothetical protein CDS	1.7	1.1	0.8	0.087	135	2685	0.00251397	NO	1.8622e-05	NO
nucleoside-diphosphate kinase CDS	2.1	1.1	1	0.088	136	2685	0.00253259	NO	1.8622e-05	NO
transcription elongation factor GreA CDS	2.3	1.1	1.2	0.088	137	2685	0.00255121	NO	1.8622e-05	NO
hypothetical protein CDS	1.8	1	0.9	0.091	138	2685	0.00256983	NO	1.8622e-05	NO
tRNA (cytidine(34)-2'-O)-methyltransferase CDS	3.1	1	1.6	0.092	139	2685	0.00258845	NO	1.8622e-05	NO
50S ribosomal protein L3 CDS	-1.2	1	-0.3	0.092	140	2685	0.00260708	NO	1.8622e-05	NO
50S ribosomal protein L6 CDS	1.2	1	0.3	0.094	141	2685	0.0026257	NO	1.8622e-05	NO
hypothetical protein CDS	-1.6	1	-0.7	0.095	142	2685	0.00264432	NO	1.8622e-05	NO
ldh CDS	1.4	1	0.5	0.095	143	2685	0.00266294	NO	1.8622e-05	NO
dihydroorotase CDS	-2.5	1	-1.3	0.096	144	2685	0.00268156	NO	1.8622e-05	NO
dihydroorotate dehydrogenase CDS	-3.2	1	-1.7	0.097	145	2685	0.00270019	NO	1.8622e-05	NO
cytochrome c553 CDS	1.4	1	0.5	0.098	146	2685	0.00271881	NO	1.8622e-05	NO
ATP synthase F0 subunit B CDS	1.4	1	0.5	0.098	147	2685	0.00273743	NO	1.8622e-05	NO
glycerol transporter CDS	-1.5	1	-0.6	0.1	148	2685	0.00275605	NO	1.8622e-05	NO
NUDIX hydrolase CDS	-2.9	1	-1.6	0.1	149	2685	0.00277467	NO	1.8622e-05	NO
hypothetical protein CDS	2.4	1	1.3	0.1	150	2685	0.0027933	NO	1.8622e-05	NO
N-acetylglucosamine-6-phosphate deacetylase CDS	1.8	1	0.8	0.1	151	2685	0.00281192	NO	1.8622e-05	NO
dTDP-4-dehydrorhamnose 3,5-epimerase CDS	-1.8	1	-0.8	0.1	152	2685	0.00283054	NO	1.8622e-05	NO
30S ribosomal protein S10 CDS	-1.2	1	-0.2	0.1	153	2685	0.00284916	NO	1.8622e-05	NO
UTP--glucose-1-phosphate uridylyltransferase CDS	1.9	1	1	0.11	154	2685	0.00286778	NO	1.8622e-05	NO
ferredoxin CDS	3.7	1	1.9	0.11	155	2685	0.00288641	NO	1.8622e-05	NO
type I glutamate--ammonia ligase CDS	-1.9	1	-0.9	0.11	156	2685	0.00290503	NO	1.8622e-05	NO
hypothetical protein CDS	4.6	1	2.2	0.11	157	2685	0.00292365	NO	1.8622e-05	NO
hypothetical protein CDS	-1.8	0.9	-0.9	0.12	158	2685	0.00294227	NO	1.8622e-05	NO
hypothetical protein CDS	2	0.9	1	0.12	159	2685	0.00296089	NO	1.8622e-05	NO
hypothetical protein CDS	1.3	0.9	0.4	0.12	160	2685	0.00297952	NO	1.8622e-05	NO
transcriptional regulator CDS	1.3	0.9	0.4	0.12	161	2685	0.00299814	NO	1.8622e-05	NO
multicopper oxidase CDS	2.7	0.9	1.4	0.12	162	2685	0.00301676	NO	1.8622e-05	NO
PTS mannose transporter subunit IID CDS	1.4	0.9	0.5	0.12	163	2685	0.00303538	NO	1.8622e-05	NO
hypothetical protein CDS	-5.3	0.9	-2.4	0.13	164	2685	0.003054	NO	1.8622e-05	NO
transcriptional repressor CDS	-5.5	0.9	-2.5	0.13	165	2685	0.00307263	NO	1.8622e-05	NO
hypothetical protein CDS	5.1	0.9	2.4	0.13	166	2685	0.00309125	NO	1.8622e-05	NO
DNA-directed RNA polymerase subunit sigma-24 CDS	-10.4	0.9	-3.4	0.14	167	2685	0.00310987	NO	1.8622e-05	NO
aquaporin CDS	-9	0.9	-3.2	0.14	168	2685	0.00312849	NO	1.8622e-05	NO
hypothetical protein CDS	-3.1	0.8	-1.6	0.14	169	2685	0.00314711	NO	1.8622e-05	NO
nrdR CDS	-2.6	0.8	-1.4	0.14	170	2685	0.00316574	NO	1.8622e-05	NO
uracil phosphoribosyltransferase CDS	-4	0.8	-2	0.14	171	2685	0.00318436	NO	1.8622e-05	NO
exopolysaccharide biosynthesis protein CDS	2.4	0.9	1.3	0.14	172	2685	0.00320298	NO	1.8622e-05	NO
hypothetical protein CDS	-6.4	0.9	-2.7	0.14	173	2685	0.0032216	NO	1.8622e-05	NO
hypothetical protein CDS	3.4	0.8	1.7	0.14	174	2685	0.00324022	NO	1.8622e-05	NO
50S ribosomal protein L34 CDS	2	0.8	1	0.14	175	2685	0.00325885	NO	1.8622e-05	NO
transcription elongation factor GreA CDS	-3.3	0.8	-1.7	0.15	176	2685	0.00327747	NO	1.8622e-05	NO
xanthine phosphoribosyltransferase CDS	-3.6	0.8	-1.8	0.15	177	2685	0.00329609	NO	1.8622e-05	NO
hypothetical protein CDS	-3	0.8	-1.6	0.15	178	2685	0.00331471	NO	1.8622e-05	NO
pyrophosphatase CDS	-2.7	0.8	-1.4	0.15	179	2685	0.00333333	NO	1.8622e-05	NO
aminoacyl-tRNA deacylase CDS	2.6	0.8	1.4	0.15	180	2685	0.00335196	NO	1.8622e-05	NO
heat-inducible transcriptional repressor HrcA CDS	2.2	0.8	1.1	0.15	181	2685	0.00337058	NO	1.8622e-05	NO
N utilization substance protein B CDS	4.8	0.8	2.3	0.15	182	2685	0.0033892	NO	1.8622e-05	NO
hypothetical protein CDS	1.5	0.8	0.6	0.15	183	2685	0.00340782	NO	1.8622e-05	NO
30S ribosomal protein S11 CDS	-1.2	0.8	-0.2	0.15	184	2685	0.00342644	NO	1.8622e-05	NO
hypothetical protein CDS	-3	0.8	-1.6	0.15	185	2685	0.00344507	NO	1.8622e-05	NO
50S ribosomal protein L9 CDS	2	0.8	1	0.16	186	2685	0.00346369	NO	1.8622e-05	NO
formate acetyltransferase CDS	1.3	0.8	0.4	0.16	187	2685	0.00348231	NO	1.8622e-05	NO
ArgR family transcriptional regulator CDS	1000000	0.8	1000000	0.16	188	2685	0.00350093	NO	1.8622e-05	NO
prolyl aminopeptidase CDS	2	0.8	1	0.16	189	2685	0.00351955	NO	1.8622e-05	NO
twitching motility protein PilT CDS	1.7	0.8	0.8	0.16	190	2685	0.00353818	NO	1.8622e-05	NO
30S ribosomal protein S5 CDS	-1.2	0.8	-0.2	0.16	191	2685	0.0035568	NO	1.8622e-05	NO
hypothetical protein CDS	-1.3	0.8	-0.3	0.16	192	2685	0.00357542	NO	1.8622e-05	NO
branched-chain amino acid ABC transporter ATP-binding protein CDS	2.4	0.8	1.3	0.17	193	2685	0.00359404	NO	1.8622e-05	NO
serine--tRNA ligase CDS	3.8	0.8	1.9	0.17	194	2685	0.00361266	NO	1.8622e-05	NO
hypothetical protein CDS	2.5	0.8	1.3	0.17	195	2685	0.00363128	NO	1.8622e-05	NO
cation transporter CDS	3.8	0.8	1.9	0.17	196	2685	0.00364991	NO	1.8622e-05	NO
membrane protein CDS	3.6	0.8	1.8	0.17	197	2685	0.00366853	NO	1.8622e-05	NO
RNA-binding protein CDS	2.2	0.8	1.2	0.17	198	2685	0.00368715	NO	1.8622e-05	NO
hypothetical protein CDS	-1.3	0.7	-0.4	0.18	199	2685	0.00370577	NO	1.8622e-05	NO
oligoendopeptidase CDS	2.1	0.7	1	0.18	200	2685	0.00372439	NO	1.8622e-05	NO
gatA CDS	2.1	0.7	1.1	0.18	201	2685	0.00374302	NO	1.8622e-05	NO
membrane protein CDS	-2	0.7	-1	0.18	202	2685	0.00376164	NO	1.8622e-05	NO
NADH-flavin reductase CDS	-2.2	0.7	-1.1	0.18	203	2685	0.00378026	NO	1.8622e-05	NO
NADH dehydrogenase CDS	1.7	0.8	0.8	0.18	204	2685	0.00379888	NO	1.8622e-05	NO
UDP-glucose 4-epimerase GalE CDS	1.8	0.7	0.8	0.19	205	2685	0.0038175	NO	1.8622e-05	NO
phosphoglycerate kinase CDS	1.3	0.7	0.4	0.19	206	2685	0.00383613	NO	1.8622e-05	NO
tRNA pseudouridine(38,39,40) synthase TruA CDS	-2.4	0.7	-1.3	0.19	207	2685	0.00385475	NO	1.8622e-05	NO
dihydroneopterin aldolase CDS	-2.3	0.7	-1.2	0.2	208	2685	0.00387337	NO	1.8622e-05	NO
crossover junction endodeoxyribonuclease RuvA CDS	1.5	0.7	0.6	0.2	209	2685	0.00389199	NO	1.8622e-05	NO
CDP-diacylglycerol--glycerol-3-phosphate 3-phosphatidyltransferase CDS	-1.8	0.7	-0.8	0.2	210	2685	0.00391061	NO	1.8622e-05	NO
acetyltransferase CDS	8.3	0.7	3.1	0.2	211	2685	0.00392924	NO	1.8622e-05	NO
universal stress protein UspA CDS	1.5	0.7	0.6	0.2	212	2685	0.00394786	NO	1.8622e-05	NO
hypothetical protein CDS	-2.1	0.7	-1	0.2	213	2685	0.00396648	NO	1.8622e-05	NO
hypothetical protein CDS	2.5	0.7	1.3	0.21	214	2685	0.0039851	NO	1.8622e-05	NO
chromosome partitioning protein ParB CDS	2.6	0.7	1.4	0.21	215	2685	0.00400372	NO	1.8622e-05	NO
membrane protein CDS	2.3	0.7	1.2	0.21	216	2685	0.00402235	NO	1.8622e-05	NO
LysR family transcriptional regulator CDS	2.9	0.7	1.5	0.21	217	2685	0.00404097	NO	1.8622e-05	NO
hypothetical protein CDS	3.4	0.7	1.8	0.21	218	2685	0.00405959	NO	1.8622e-05	NO
NAD(P)-dependent dehydrogenase CDS	2.8	0.7	1.5	0.21	219	2685	0.00407821	NO	1.8622e-05	NO
beta-galactosidase CDS	-2.3	0.7	-1.2	0.22	220	2685	0.00409683	NO	1.8622e-05	NO
3-oxoacyl-ACP reductase CDS	-2.5	0.6	-1.3	0.22	221	2685	0.00411546	NO	1.8622e-05	NO
hypothetical protein CDS	-3.9	0.6	-2	0.22	222	2685	0.00413408	NO	1.8622e-05	NO
hypothetical protein CDS	1.9	0.7	0.9	0.22	223	2685	0.0041527	NO	1.8622e-05	NO
enterocin A Immunity family protein CDS	-2.8	0.7	-1.5	0.22	224	2685	0.00417132	NO	1.8622e-05	NO
metal ABC transporter substrate-binding protein CDS	-6.8	0.6	-2.8	0.22	225	2685	0.00418994	NO	1.8622e-05	NO
methylated-DNA--protein-cysteine methyltransferase CDS	-10.8	0.6	-3.4	0.23	226	2685	0.00420857	NO	1.8622e-05	NO
membrane protein CDS	-3	0.6	-1.6	0.23	227	2685	0.00422719	NO	1.8622e-05	NO
haloacid dehalogenase CDS	-3.3	0.6	-1.7	0.23	228	2685	0.00424581	NO	1.8622e-05	NO
DNA-binding response regulator CDS	-2.8	0.6	-1.5	0.23	229	2685	0.00426443	NO	1.8622e-05	NO
hypothetical protein CDS	1.7	0.6	0.7	0.23	230	2685	0.00428305	NO	1.8622e-05	NO
phosphocarrier protein HPr CDS	1.2	0.6	0.3	0.23	231	2685	0.00430168	NO	1.8622e-05	NO
hypothetical protein CDS	1.7	0.6	0.8	0.23	232	2685	0.0043203	NO	1.8622e-05	NO
diguanylate cyclase CDS	-11.8	0.6	-3.6	0.23	233	2685	0.00433892	NO	1.8622e-05	NO
class A sortase CDS	-4.6	0.6	-2.2	0.23	234	2685	0.00435754	NO	1.8622e-05	NO
hypothetical protein CDS	-14.2	0.6	-3.8	0.23	235	2685	0.00437616	NO	1.8622e-05	NO
uracil-xanthine permease CDS	-6.5	0.6	-2.7	0.23	236	2685	0.00439479	NO	1.8622e-05	NO
MFS transporter CDS	-7.2	0.6	-2.8	0.23	237	2685	0.00441341	NO	1.8622e-05	NO
PTS glucose transporter subunit IIBC CDS	-11.8	0.6	-3.6	0.23	238	2685	0.00443203	NO	1.8622e-05	NO
hypothetical protein CDS	2	0.6	1	0.24	239	2685	0.00445065	NO	1.8622e-05	NO
flavodoxin CDS	-5.2	0.6	-2.4	0.24	240	2685	0.00446927	NO	1.8622e-05	NO
D-alanine--poly(phosphoribitol) ligase CDS	1.7	0.6	0.8	0.24	241	2685	0.0044879	NO	1.8622e-05	NO
hypothetical protein CDS	1.7	0.6	0.7	0.24	242	2685	0.00450652	NO	1.8622e-05	NO
hypothetical protein CDS	-3.5	0.6	-1.8	0.24	243	2685	0.00452514	NO	1.8622e-05	NO
rRNA (cytidine-2'-O-)-methyltransferase CDS	-2.7	0.6	-1.5	0.24	244	2685	0.00454376	NO	1.8622e-05	NO
ADP-ribose pyrophosphatase CDS	5.2	0.6	2.4	0.24	245	2685	0.00456238	NO	1.8622e-05	NO
serine protease CDS	1.4	0.6	0.5	0.24	246	2685	0.00458101	NO	1.8622e-05	NO
PTS N-acetylglucosamine transporter subunit IIABC CDS	1.4	0.6	0.4	0.25	247	2685	0.00459963	NO	1.8622e-05	NO
DeoR family transcriptional regulator CDS	1.2	0.6	0.3	0.25	248	2685	0.00461825	NO	1.8622e-05	NO
S-ribosylhomocysteinase CDS	-1.9	0.6	-0.9	0.25	249	2685	0.00463687	NO	1.8622e-05	NO
Cro/Cl family transcriptional regulator CDS	-1.9	0.6	-0.9	0.25	250	2685	0.00465549	NO	1.8622e-05	NO
ATP synthase subunit alpha CDS	1.3	0.6	0.4	0.25	251	2685	0.00467412	NO	1.8622e-05	NO
hypothetical protein CDS	2.7	0.6	1.4	0.25	252	2685	0.00469274	NO	1.8622e-05	NO
co-chaperone GroES CDS	-1.6	0.6	-0.7	0.25	253	2685	0.00471136	NO	1.8622e-05	NO
50S ribosomal protein L17 CDS	-1.2	0.6	-0.2	0.25	254	2685	0.00472998	NO	1.8622e-05	NO
ribonuclease M5 CDS	-5.2	0.6	-2.4	0.25	255	2685	0.0047486	NO	1.8622e-05	NO
hypothetical protein CDS	-4.8	0.6	-2.3	0.25	256	2685	0.00476723	NO	1.8622e-05	NO
amino acid ABC transporter permease CDS	3.7	0.6	1.9	0.26	257	2685	0.00478585	NO	1.8622e-05	NO
hypothetical protein CDS	-1.4	0.6	-0.5	0.26	258	2685	0.00480447	NO	1.8622e-05	NO
pyruvate dehydrogenase (acetyl-transferring) E1 component subunit alpha CDS	-1.5	0.6	-0.6	0.26	259	2685	0.00482309	NO	1.8622e-05	NO
pheS CDS	3.7	0.6	1.9	0.26	260	2685	0.00484171	NO	1.8622e-05	NO
phosphoenolpyruvate-protein phosphotransferase CDS	1.3	0.6	0.4	0.26	261	2685	0.00486034	NO	1.8622e-05	NO
hypothetical protein CDS	2.5	0.6	1.3	0.26	262	2685	0.00487896	NO	1.8622e-05	NO
hypothetical protein CDS	1.6	0.6	0.7	0.26	263	2685	0.00489758	NO	1.8622e-05	NO
hypothetical protein CDS	2.2	0.6	1.1	0.26	264	2685	0.0049162	NO	1.8622e-05	NO
haloacid dehalogenase CDS	1.8	0.6	0.8	0.26	265	2685	0.00493482	NO	1.8622e-05	NO
transcriptional regulator CDS	1.6	0.6	0.7	0.27	266	2685	0.00495345	NO	1.8622e-05	NO
membrane protein CDS	-1.7	0.6	-0.7	0.27	267	2685	0.00497207	NO	1.8622e-05	NO
thioredoxin CDS	1.8	0.6	0.9	0.27	268	2685	0.00499069	NO	1.8622e-05	NO
UDP-N-acetyl glucosamine 2-epimerase CDS	2.3	0.6	1.2	0.27	269	2685	0.00500931	NO	1.8622e-05	NO
hypothetical protein CDS	1.6	0.6	0.6	0.27	270	2685	0.00502793	NO	1.8622e-05	NO
UDP-N-acetylmuramoyl-tripeptide--D-alanyl-D- alanine ligase CDS	2.2	0.6	1.1	0.27	271	2685	0.00504655	NO	1.8622e-05	NO
holin CDS	1.9	0.6	0.9	0.27	272	2685	0.00506518	NO	1.8622e-05	NO
hypothetical protein CDS	1000000	0.6	1000000	0.27	273	2685	0.0050838	NO	1.8622e-05	NO
hypothetical protein CDS	-1.8	0.6	-0.8	0.28	274	2685	0.00510242	NO	1.8622e-05	NO
hypothetical protein CDS	1000000	0.6	1000000	0.28	275	2685	0.00512104	NO	1.8622e-05	NO
rpsP CDS	1.3	0.5	0.3	0.28	276	2685	0.00513966	NO	1.8622e-05	NO
30S ribosomal protein S13 CDS	-1.1	0.5	-0.1	0.28	277	2685	0.00515829	NO	1.8622e-05	NO
hypothetical protein CDS	1000000	0.5	1000000	0.28	278	2685	0.00517691	NO	1.8622e-05	NO
hypothetical protein CDS	1000000	0.5	1000000	0.29	279	2685	0.00519553	NO	1.8622e-05	NO
30S ribosomal protein S15 CDS	-1.2	0.5	-0.3	0.29	280	2685	0.00521415	NO	1.8622e-05	NO
ribosome maturation factor RimM CDS	4.2	0.5	2.1	0.29	281	2685	0.00523277	NO	1.8622e-05	NO
metallohydrolase CDS	1.8	0.5	0.9	0.29	282	2685	0.0052514	NO	1.8622e-05	NO
bifunctional 2-keto-4-hydroxyglutarate aldolase/2-keto-3-deoxy-6-phosphogluconate aldolase CDS	1000000	0.5	1000000	0.3	283	2685	0.00527002	NO	1.8622e-05	NO
transcriptional regulator CDS	6.6	0.5	2.7	0.3	284	2685	0.00528864	NO	1.8622e-05	NO
transposase CDS	1.4	0.5	0.4	0.3	285	2685	0.00530726	NO	1.8622e-05	NO
large conductance mechanosensitive channel protein MscL CDS	1000000	0.5	1000000	0.3	286	2685	0.00532588	NO	1.8622e-05	NO
30S ribosomal protein S6 CDS	1.2	0.5	0.2	0.31	287	2685	0.00534451	NO	1.8622e-05	NO
2,5-diketo-D-gluconic acid reductase CDS	-1.7	0.5	-0.8	0.31	288	2685	0.00536313	NO	1.8622e-05	NO
hypothetical protein CDS	2.7	0.5	1.4	0.31	289	2685	0.00538175	NO	1.8622e-05	NO
TetR family transcriptional regulator CDS	8.5	0.5	3.1	0.31	290	2685	0.00540037	NO	1.8622e-05	NO
cell division protein FtsL CDS	3.4	0.5	1.7	0.31	291	2685	0.00541899	NO	1.8622e-05	NO
DNA methyltransferase CDS	5.6	0.5	2.5	0.31	292	2685	0.00543762	NO	1.8622e-05	NO
hypoxanthine phosphoribosyltransferase CDS	1.8	0.5	0.9	0.31	293	2685	0.00545624	NO	1.8622e-05	NO
hypothetical protein CDS	-2.4	0.5	-1.2	0.32	294	2685	0.00547486	NO	1.8622e-05	NO
peptidyl-prolyl cis-trans isomerase CDS	2.7	0.5	1.4	0.32	295	2685	0.00549348	NO	1.8622e-05	NO
transposase CDS	1.3	0.5	0.4	0.32	296	2685	0.0055121	NO	1.8622e-05	NO
exodeoxyribonuclease III CDS	2.4	0.5	1.3	0.32	297	2685	0.00553073	NO	1.8622e-05	NO
preprotein translocase subunit YajC CDS	-1.4	0.5	-0.5	0.33	298	2685	0.00554935	NO	1.8622e-05	NO
2-oxoisovalerate dehydrogenase subunit beta CDS	-1.5	0.5	-0.6	0.33	299	2685	0.00556797	NO	1.8622e-05	NO
hypothetical protein CDS	2.2	0.5	1.1	0.33	300	2685	0.00558659	NO	1.8622e-05	NO
DNA-binding response regulator CDS	1.8	0.5	0.8	0.33	301	2685	0.00560521	NO	1.8622e-05	NO
acetylornithine deacetylase CDS	2.8	0.5	1.5	0.33	302	2685	0.00562384	NO	1.8622e-05	NO
transcriptional regulator CDS	-1000000	0.5	-1000000	0.34	303	2685	0.00564246	NO	1.8622e-05	NO
PTS N-acetylglucosamine transporter subunit IIBC CDS	-1.4	0.5	-0.5	0.34	304	2685	0.00566108	NO	1.8622e-05	NO
ribonucleoside-diphosphate reductase subunit alpha CDS	-2.1	0.5	-1.1	0.34	305	2685	0.0056797	NO	1.8622e-05	NO
hypothetical protein CDS	1.9	0.5	1	0.34	306	2685	0.00569832	NO	1.8622e-05	NO
transcriptional repressor CDS	-1000000	0.5	-1000000	0.34	307	2685	0.00571695	NO	1.8622e-05	NO
cytochrome c oxidase assembly protein CDS	-2.2	0.5	-1.2	0.34	308	2685	0.00573557	NO	1.8622e-05	NO
hypothetical protein CDS	-1.7	0.5	-0.8	0.35	309	2685	0.00575419	NO	1.8622e-05	NO
hypothetical protein CDS	-1000000	0.5	-1000000	0.35	310	2685	0.00577281	NO	1.8622e-05	NO
hypothetical protein CDS	3.8	0.5	1.9	0.35	311	2685	0.00579143	NO	1.8622e-05	NO
hypothetical protein CDS	-1000000	0.5	-1000000	0.35	312	2685	0.00581006	NO	1.8622e-05	NO
tRNA-specific adenosine deaminase CDS	1.8	0.5	0.8	0.35	313	2685	0.00582868	NO	1.8622e-05	NO
hypothetical protein CDS	-1.9	0.5	-1	0.35	314	2685	0.0058473	NO	1.8622e-05	NO
acyl-CoA thioesterase CDS	2.4	0.5	1.3	0.35	315	2685	0.00586592	NO	1.8622e-05	NO
ribonuclease HI CDS	3.5	0.5	1.8	0.35	316	2685	0.00588454	NO	1.8622e-05	NO
transcriptional regulator CDS	1.3	0.4	0.4	0.36	317	2685	0.00590317	NO	1.8622e-05	NO
30S ribosomal protein S3 CDS	1.2	0.4	0.2	0.36	318	2685	0.00592179	NO	1.8622e-05	NO
preprotein translocase subunit SecG CDS	1.5	0.4	0.6	0.37	319	2685	0.00594041	NO	1.8622e-05	NO
cyclopropane-fatty-acyl-phospholipid synthase CDS	2.4	0.4	1.2	0.37	320	2685	0.00595903	NO	1.8622e-05	NO
30S ribosomal protein S19 CDS	1.1	0.4	0.2	0.37	321	2685	0.00597765	NO	1.8622e-05	NO
haloacid dehalogenase CDS	-5.6	0.4	-2.5	0.38	322	2685	0.00599628	NO	1.8622e-05	NO
transcriptional regulator CDS	1.6	0.4	0.7	0.38	323	2685	0.0060149	NO	1.8622e-05	NO
tRNA sulfurtransferase ThiI CDS	-2.5	0.4	-1.3	0.38	324	2685	0.00603352	NO	1.8622e-05	NO
GTP-binding protein CDS	1.5	0.4	0.6	0.38	325	2685	0.00605214	NO	1.8622e-05	NO
hypothetical protein CDS	2.2	0.4	1.1	0.38	326	2685	0.00607076	NO	1.8622e-05	NO
hypothetical protein CDS	-1000000	0.4	-1000000	0.39	327	2685	0.00608939	NO	1.8622e-05	NO
hypothetical protein CDS	-3.1	0.4	-1.6	0.39	328	2685	0.00610801	NO	1.8622e-05	NO
transcriptional regulator CDS	-1.5	0.4	-0.5	0.39	329	2685	0.00612663	NO	1.8622e-05	NO
two-component sensor histidine kinase CDS	-2.8	0.4	-1.5	0.39	330	2685	0.00614525	NO	1.8622e-05	NO
peptide-methionine (S)-S-oxide reductase CDS	1.8	0.4	0.9	0.39	331	2685	0.00616387	NO	1.8622e-05	NO
1-acyl-sn-glycerol-3-phosphate acyltransferase CDS	-2.4	0.4	-1.2	0.39	332	2685	0.0061825	NO	1.8622e-05	NO
cell surface protein CDS	-1000000	0.4	-1000000	0.39	333	2685	0.00620112	NO	1.8622e-05	NO
multidrug MFS transporter CDS	2.4	0.4	1.3	0.39	334	2685	0.00621974	NO	1.8622e-05	NO
hypothetical protein CDS	1.8	0.4	0.8	0.39	335	2685	0.00623836	NO	1.8622e-05	NO
hypothetical protein CDS	-1000000	0.4	-1000000	0.4	336	2685	0.00625698	NO	1.8622e-05	NO
PTS maltose transporter subunit IIABC CDS	-1000000	0.4	-1000000	0.4	337	2685	0.00627561	NO	1.8622e-05	NO
hypothetical protein CDS	-2.1	0.4	-1.1	0.4	338	2685	0.00629423	NO	1.8622e-05	NO
transcriptional regulator CDS	-1000000	0.4	-1000000	0.4	339	2685	0.00631285	NO	1.8622e-05	NO
membrane protein CDS	2.3	0.4	1.2	0.4	340	2685	0.00633147	NO	1.8622e-05	NO
hypothetical protein CDS	-1000000	0.4	-1000000	0.4	341	2685	0.00635009	NO	1.8622e-05	NO
hypothetical protein CDS	1000000	0.4	1000000	0.4	342	2685	0.00636872	NO	1.8622e-05	NO
hypothetical protein CDS	4.3	0.4	2.1	0.4	343	2685	0.00638734	NO	1.8622e-05	NO
glucosyl transferase family 2 CDS	2.9	0.4	1.5	0.4	344	2685	0.00640596	NO	1.8622e-05	NO
membrane protein insertion efficiency factor YidD CDS	-2.2	0.4	-1.1	0.4	345	2685	0.00642458	NO	1.8622e-05	NO
peptidase M23 CDS	1.5	0.4	0.6	0.4	346	2685	0.0064432	NO	1.8622e-05	NO
transposase CDS	1.3	0.4	0.4	0.4	347	2685	0.00646182	NO	1.8622e-05	NO
50S ribosomal protein L29 CDS	1.1	0.4	0.2	0.4	348	2685	0.00648045	NO	1.8622e-05	NO
hypothetical protein CDS	-1000000	0.4	-1000000	0.4	349	2685	0.00649907	NO	1.8622e-05	NO
hypothetical protein CDS	1000000	0.4	1000000	0.41	350	2685	0.00651769	NO	1.8622e-05	NO
cobalt ABC transporter permease CDS	-1000000	0.4	-1000000	0.41	351	2685	0.00653631	NO	1.8622e-05	NO
transcriptional regulator CDS	-1000000	0.4	-1000000	0.41	352	2685	0.00655493	NO	1.8622e-05	NO
glucohydrolase CDS	1.8	0.4	0.9	0.41	353	2685	0.00657356	NO	1.8622e-05	NO
competence protein ComF CDS	-1000000	0.4	-1000000	0.41	354	2685	0.00659218	NO	1.8622e-05	NO
AbrB family transcriptional regulator CDS	-1000000	0.4	-1000000	0.41	355	2685	0.0066108	NO	1.8622e-05	NO
30S ribosomal protein S21 CDS	1.2	0.4	0.3	0.41	356	2685	0.00662942	NO	1.8622e-05	NO
phosphoribosylglycinamide formyltransferase CDS	-1000000	0.4	-1000000	0.41	357	2685	0.00664804	NO	1.8622e-05	NO
ABC transporter ATP-binding protein CDS	-1000000	0.4	-1000000	0.41	358	2685	0.00666667	NO	1.8622e-05	NO
hypothetical protein CDS	1000000	0.4	1000000	0.41	359	2685	0.00668529	NO	1.8622e-05	NO
peptidase CDS	-1000000	0.4	-1000000	0.41	360	2685	0.00670391	NO	1.8622e-05	NO
50S ribosomal protein L22 CDS	1.2	0.4	0.2	0.41	361	2685	0.00672253	NO	1.8622e-05	NO
30S ribosomal protein S7 CDS	1.1	0.4	0.2	0.41	362	2685	0.00674115	NO	1.8622e-05	NO
peptidase CDS	-1000000	0.4	-1000000	0.41	363	2685	0.00675978	NO	1.8622e-05	NO
isomerase CDS	-1000000	0.4	-1000000	0.41	364	2685	0.0067784	NO	1.8622e-05	NO
transcriptional regulator CDS	-1000000	0.4	-1000000	0.41	365	2685	0.00679702	NO	1.8622e-05	NO
maltose O-acetyltransferase CDS	6.4	0.4	2.7	0.42	366	2685	0.00681564	NO	1.8622e-05	NO
hypothetical protein CDS	1000000	0.4	1000000	0.42	367	2685	0.00683426	NO	1.8622e-05	NO
hypothetical protein CDS	1000000	0.4	1000000	0.42	368	2685	0.00685289	NO	1.8622e-05	NO
HxlR family transcriptional regulator CDS	2.3	0.4	1.2	0.42	369	2685	0.00687151	NO	1.8622e-05	NO
dipeptidase CDS	1.9	0.4	0.9	0.42	370	2685	0.00689013	NO	1.8622e-05	NO
DNA-directed RNA polymerase sigma-70 factor CDS	-4.3	0.4	-2.1	0.42	371	2685	0.00690875	NO	1.8622e-05	NO
hypothetical protein CDS	1000000	0.4	1000000	0.42	372	2685	0.00692737	NO	1.8622e-05	NO
glycosyl transferase CDS	-3.6	0.4	-1.8	0.42	373	2685	0.006946	NO	1.8622e-05	NO
transcriptional regulator CDS	1.4	0.4	0.5	0.42	374	2685	0.00696462	NO	1.8622e-05	NO
hypothetical protein CDS	1000000	0.4	1000000	0.42	375	2685	0.00698324	NO	1.8622e-05	NO
PTS fructose transporter subunit IIA CDS	-4.2	0.4	-2.1	0.43	376	2685	0.00700186	NO	1.8622e-05	NO
rhomboid family intramembrane serine protease CDS	-5.4	0.4	-2.4	0.43	377	2685	0.00702048	NO	1.8622e-05	NO
biotin--[acetyl-CoA-carboxylase] ligase CDS	-5.5	0.4	-2.5	0.43	378	2685	0.00703911	NO	1.8622e-05	NO
hypothetical protein CDS	-3.6	0.4	-1.9	0.43	379	2685	0.00705773	NO	1.8622e-05	NO
spermidine/purescine ABC transporter permease CDS	-3.8	0.4	-1.9	0.43	380	2685	0.00707635	NO	1.8622e-05	NO
hypothetical protein CDS	3.5	0.4	1.8	0.43	381	2685	0.00709497	NO	1.8622e-05	NO
transcriptional regulator CDS	1000000	0.4	1000000	0.43	382	2685	0.00711359	NO	1.8622e-05	NO
hypothetical protein CDS	-4.9	0.4	-2.3	0.43	383	2685	0.00713222	NO	1.8622e-05	NO
alpha/beta hydrolase CDS	-4.8	0.4	-2.3	0.43	384	2685	0.00715084	NO	1.8622e-05	NO
hypothetical protein CDS	-3.8	0.4	-1.9	0.43	385	2685	0.00716946	NO	1.8622e-05	NO
50S ribosomal protein L23 CDS	1.2	0.4	0.2	0.43	386	2685	0.00718808	NO	1.8622e-05	NO
hypothetical protein CDS	1.6	0.4	0.7	0.43	387	2685	0.0072067	NO	1.8622e-05	NO
hypothetical protein CDS	-5.9	0.4	-2.6	0.43	388	2685	0.00722533	NO	1.8622e-05	NO
lactate dehydrogenase CDS	1.5	0.4	0.6	0.44	389	2685	0.00724395	NO	1.8622e-05	NO
phosphoketolase CDS	-1.5	0.4	-0.6	0.44	390	2685	0.00726257	NO	1.8622e-05	NO
transcriptional regulator CDS	1.2	0.4	0.3	0.44	391	2685	0.00728119	NO	1.8622e-05	NO
carbamoyl phosphate synthase small subunit CDS	3.6	0.4	1.8	0.44	392	2685	0.00729981	NO	1.8622e-05	NO
elongation factor P CDS	-1.6	0.4	-0.6	0.44	393	2685	0.00731844	NO	1.8622e-05	NO
matrix-binding protein CDS	-2.2	0.4	-1.1	0.44	394	2685	0.00733706	NO	1.8622e-05	NO
exopolysaccharide protein Wzm CDS	-1.6	0.4	-0.7	0.44	395	2685	0.00735568	NO	1.8622e-05	NO
peptide ABC transporter ATP-binding protein CDS	1.5	0.4	0.6	0.44	396	2685	0.0073743	NO	1.8622e-05	NO
tagatose-bisphosphate aldolase CDS	1.2	0.3	0.3	0.45	397	2685	0.00739292	NO	1.8622e-05	NO
hypothetical protein CDS	2.6	0.3	1.4	0.45	398	2685	0.00741155	NO	1.8622e-05	NO
hypothetical protein CDS	3.3	0.4	1.7	0.45	399	2685	0.00743017	NO	1.8622e-05	NO
cysteine desulfurase CDS	-1.7	0.3	-0.8	0.45	400	2685	0.00744879	NO	1.8622e-05	NO
exodeoxyribonuclease VII small subunit CDS	-1.4	0.4	-0.4	0.45	401	2685	0.00746741	NO	1.8622e-05	NO
UDP-N-acetylglucosamine diphosphorylase/glucosamine-1-phosphate N-acetyltransferase CDS	2.4	0.3	1.2	0.45	402	2685	0.00748603	NO	1.8622e-05	NO
nucleotide pyrophosphohydrolase CDS	-1.8	0.3	-0.9	0.46	403	2685	0.00750466	NO	1.8622e-05	NO
LysR family transcriptional regulator CDS	-1.6	0.3	-0.6	0.46	404	2685	0.00752328	NO	1.8622e-05	NO
peptide ABC transporter permease CDS	1.9	0.3	0.9	0.46	405	2685	0.0075419	NO	1.8622e-05	NO
peptide ABC transporter ATP-binding protein CDS	3.1	0.3	1.6	0.47	406	2685	0.00756052	NO	1.8622e-05	NO
glyA CDS	2.1	0.3	1.1	0.47	407	2685	0.00757914	NO	1.8622e-05	NO
uracil phosphoribosyltransferase CDS	1.5	0.3	0.6	0.47	408	2685	0.00759777	NO	1.8622e-05	NO
pyrH CDS	1.4	0.3	0.5	0.47	409	2685	0.00761639	NO	1.8622e-05	NO
50S ribosomal protein L11 CDS	1.1	0.3	0.2	0.47	410	2685	0.00763501	NO	1.8622e-05	NO
TatD family hydrolase CDS	-2.3	0.3	-1.2	0.47	411	2685	0.00765363	NO	1.8622e-05	NO
cobalt ABC transporter ATP-binding protein CDS	1.2	0.3	0.3	0.47	412	2685	0.00767225	NO	1.8622e-05	NO
sporulation initiation inhibitor Soj CDS	-1.8	0.3	-0.9	0.48	413	2685	0.00769088	NO	1.8622e-05	NO
beta-phosphoglucomutase CDS	1.5	0.3	0.6	0.48	414	2685	0.0077095	NO	1.8622e-05	NO
ribonuclease Z CDS	1.7	0.3	0.8	0.48	415	2685	0.00772812	NO	1.8622e-05	NO
DNA-directed RNA polymerase subunit omega CDS	1.7	0.3	0.8	0.48	416	2685	0.00774674	NO	1.8622e-05	NO
glycogen-branching enzyme CDS	-1.5	0.3	-0.6	0.48	417	2685	0.00776536	NO	1.8622e-05	NO
NADP oxidoreductase CDS	2	0.3	1	0.49	418	2685	0.00778399	NO	1.8622e-05	NO
transposase CDS	1.3	0.3	0.4	0.49	419	2685	0.00780261	NO	1.8622e-05	NO
preprotein translocase subunit SecA CDS	1.4	0.3	0.5	0.49	420	2685	0.00782123	NO	1.8622e-05	NO
membrane protein CDS	2	0.3	1	0.49	421	2685	0.00783985	NO	1.8622e-05	NO
peptide ABC transporter permease CDS	2.1	0.3	1.1	0.49	422	2685	0.00785847	NO	1.8622e-05	NO
elongation factor P CDS	1.9	0.3	0.9	0.49	423	2685	0.00787709	NO	1.8622e-05	NO
50S ribosomal protein L14 CDS	1.2	0.3	0.2	0.49	424	2685	0.00789572	NO	1.8622e-05	NO
cell division ATP-binding protein FtsE CDS	1.5	0.3	0.6	0.5	425	2685	0.00791434	NO	1.8622e-05	NO
endonuclease III CDS	1.8	0.3	0.9	0.5	426	2685	0.00793296	NO	1.8622e-05	NO
elongation factor Ts CDS	1.3	0.3	0.4	0.5	427	2685	0.00795158	NO	1.8622e-05	NO
50S ribosomal protein L10 CDS	1.1	0.3	0.2	0.5	428	2685	0.0079702	NO	1.8622e-05	NO
succinate-semialdehyde dehydrogenase CDS	1.8	0.3	0.8	0.5	429	2685	0.00798883	NO	1.8622e-05	NO
universal stress protein UspA CDS	1.3	0.3	0.4	0.51	430	2685	0.00800745	NO	1.8622e-05	NO
ileS CDS	1.6	0.3	0.7	0.51	431	2685	0.00802607	NO	1.8622e-05	NO
membrane protein CDS	-2.3	0.3	-1.2	0.51	432	2685	0.00804469	NO	1.8622e-05	NO
glycosyl transferase CDS	1.7	0.3	0.8	0.51	433	2685	0.00806331	NO	1.8622e-05	NO
heptaprenyl diphosphate synthase subunit I CDS	2.6	0.3	1.4	0.51	434	2685	0.00808194	NO	1.8622e-05	NO
hypothetical protein CDS	-1.9	0.3	-0.9	0.52	435	2685	0.00810056	NO	1.8622e-05	NO
hypothetical protein CDS	-1.8	0.3	-0.8	0.52	436	2685	0.00811918	NO	1.8622e-05	NO
D-alanine--poly(phosphoribitol) ligase subunit 2 CDS	1.4	0.3	0.5	0.52	437	2685	0.0081378	NO	1.8622e-05	NO
SorC family transcriptional regulator CDS	1.5	0.3	0.6	0.52	438	2685	0.00815642	NO	1.8622e-05	NO
hypothetical protein CDS	1000000	0.3	1000000	0.52	439	2685	0.00817505	NO	1.8622e-05	NO
cell division protein FtsJ CDS	-1.6	0.3	-0.7	0.52	440	2685	0.00819367	NO	1.8622e-05	NO
NADPH:quinone reductase CDS	1000000	0.3	1000000	0.52	441	2685	0.00821229	NO	1.8622e-05	NO
hypothetical protein CDS	1000000	0.3	1000000	0.52	442	2685	0.00823091	NO	1.8622e-05	NO
hypothetical protein CDS	3	0.3	1.6	0.53	443	2685	0.00824953	NO	1.8622e-05	NO
hypothetical protein CDS	4.7	0.3	2.2	0.53	444	2685	0.00826816	NO	1.8622e-05	NO
50S ribosomal protein L27 CDS	-1.2	0.3	-0.2	0.53	445	2685	0.00828678	NO	1.8622e-05	NO
internalin-I CDS	-2.5	0.3	-1.3	0.53	446	2685	0.0083054	NO	1.8622e-05	NO
folate transporter FolT CDS	-2.4	0.3	-1.3	0.53	447	2685	0.00832402	NO	1.8622e-05	NO
ribose 5-phosphate isomerase A CDS	1.7	0.3	0.7	0.53	448	2685	0.00834264	NO	1.8622e-05	NO
ABC transporter ATP-binding protein CDS	-33.9	0.3	-5.1	0.54	449	2685	0.00836127	NO	1.8622e-05	NO
hypothetical protein CDS	-2.2	0.3	-1.1	0.54	450	2685	0.00837989	NO	1.8622e-05	NO
hypothetical protein CDS	-2.1	0.3	-1.1	0.54	451	2685	0.00839851	NO	1.8622e-05	NO
multifunctional 2',3'-cyclic-nucleotide 2'-phosphodiesterase/5'-nucleotidase/3'-nucleotidase CDS	-2.3	0.3	-1.2	0.54	452	2685	0.00841713	NO	1.8622e-05	NO
thioredoxin-disulfide reductase CDS	1.5	0.3	0.6	0.54	453	2685	0.00843575	NO	1.8622e-05	NO
rod shape-determining protein MreD CDS	1.7	0.3	0.7	0.54	454	2685	0.00845438	NO	1.8622e-05	NO
hypothetical protein CDS	1.5	0.3	0.6	0.54	455	2685	0.008473	NO	1.8622e-05	NO
hypothetical protein CDS	1.4	0.3	0.5	0.55	456	2685	0.00849162	NO	1.8622e-05	NO
hypothetical protein CDS	-2.1	0.3	-1.1	0.55	457	2685	0.00851024	NO	1.8622e-05	NO
phosphate ABC transporter ATP-binding protein CDS	-2.7	0.3	-1.4	0.55	458	2685	0.00852886	NO	1.8622e-05	NO
alpha-glycosidase CDS	1.2	0.3	0.3	0.55	459	2685	0.00854749	NO	1.8622e-05	NO
flavodoxin CDS	-1.9	0.3	-1	0.55	460	2685	0.00856611	NO	1.8622e-05	NO
multidrug ABC transporter ATP-binding protein CDS	-2.9	0.3	-1.6	0.55	461	2685	0.00858473	NO	1.8622e-05	NO
hypothetical protein CDS	1.6	0.3	0.7	0.55	462	2685	0.00860335	NO	1.8622e-05	NO
23S rRNA methyltransferase CDS	-1.5	0.3	-0.6	0.55	463	2685	0.00862197	NO	1.8622e-05	NO
hypothetical protein CDS	-2.9	0.3	-1.6	0.55	464	2685	0.0086406	NO	1.8622e-05	NO
rplL CDS	1.1	0.3	0.2	0.55	465	2685	0.00865922	NO	1.8622e-05	NO
hypothetical protein CDS	-2.5	0.3	-1.3	0.55	466	2685	0.00867784	NO	1.8622e-05	NO
2,5-diketo-D-gluconic acid reductase CDS	1.5	0.3	0.6	0.56	467	2685	0.00869646	NO	1.8622e-05	NO
alanine glycine permease CDS	1.4	0.3	0.4	0.56	468	2685	0.00871508	NO	1.8622e-05	NO
hypothetical protein CDS	1.8	0.2	0.9	0.56	469	2685	0.00873371	NO	1.8622e-05	NO
TetR family transcriptional regulator CDS	-2.3	0.3	-1.2	0.56	470	2685	0.00875233	NO	1.8622e-05	NO
DNA gyrase subunit A CDS	1.7	0.2	0.8	0.57	471	2685	0.00877095	NO	1.8622e-05	NO
hypothetical protein CDS	-1.5	0.2	-0.6	0.57	472	2685	0.00878957	NO	1.8622e-05	NO
aldose 1-epimerase CDS	-1.9	0.2	-1	0.57	473	2685	0.00880819	NO	1.8622e-05	NO
citrate transporter CDS	-3.1	0.2	-1.6	0.57	474	2685	0.00882682	NO	1.8622e-05	NO
recombination protein RecR CDS	3.4	0.2	1.8	0.57	475	2685	0.00884544	NO	1.8622e-05	NO
membrane protein CDS	1000000	0.2	1000000	0.58	476	2685	0.00886406	NO	1.8622e-05	NO
hypothetical protein CDS	1.7	0.2	0.8	0.58	477	2685	0.00888268	NO	1.8622e-05	NO
cell division protein FtsA CDS	1.4	0.2	0.5	0.58	478	2685	0.0089013	NO	1.8622e-05	NO
chromosome segregation protein SMC CDS	2	0.2	1	0.58	479	2685	0.00891993	NO	1.8622e-05	NO
ATP--cob(I)alamin adenosyltransferase CDS	1000000	0.2	1000000	0.58	480	2685	0.00893855	NO	1.8622e-05	NO
infA CDS	1.1	0.2	0.1	0.58	481	2685	0.00895717	NO	1.8622e-05	NO
galactose-6-phosphate isomerase CDS	1.2	0.2	0.2	0.59	482	2685	0.00897579	NO	1.8622e-05	NO
hypothetical protein CDS	-1.5	0.2	-0.6	0.59	483	2685	0.00899441	NO	1.8622e-05	NO
asparagine synthetase B CDS	1.7	0.2	0.8	0.59	484	2685	0.00901304	NO	1.8622e-05	NO
galactose mutarotase CDS	1.4	0.2	0.5	0.59	485	2685	0.00903166	NO	1.8622e-05	NO
GMP synthase CDS	-2.9	0.2	-1.6	0.59	486	2685	0.00905028	NO	1.8622e-05	NO
repressor LexA CDS	-1.4	0.2	-0.5	0.6	487	2685	0.0090689	NO	1.8622e-05	NO
nitroreductase CDS	-1.4	0.2	-0.5	0.6	488	2685	0.00908752	NO	1.8622e-05	NO
GTP pyrophosphokinase CDS	-1.8	0.2	-0.8	0.6	489	2685	0.00910615	NO	1.8622e-05	NO
hypothetical protein CDS	1000000	0.2	1000000	0.6	490	2685	0.00912477	NO	1.8622e-05	NO
50S ribosomal protein L5 CDS	1.1	0.2	0.2	0.6	491	2685	0.00914339	NO	1.8622e-05	NO
hypothetical protein CDS	1.7	0.2	0.7	0.61	492	2685	0.00916201	NO	1.8622e-05	NO
30S ribosomal protein S18 CDS	1.1	0.2	0.2	0.61	493	2685	0.00918063	NO	1.8622e-05	NO
S26 family signal peptidase CDS	-1.6	0.2	-0.7	0.61	494	2685	0.00919926	NO	1.8622e-05	NO
2-deoxyribose-5-phosphate aldolase CDS	2.6	0.2	1.4	0.61	495	2685	0.00921788	NO	1.8622e-05	NO
hypothetical protein CDS	-1.4	0.2	-0.5	0.61	496	2685	0.0092365	NO	1.8622e-05	NO
capsular polysaccharide biosynthesis protein CDS	-1.8	0.2	-0.8	0.61	497	2685	0.00925512	NO	1.8622e-05	NO
sugar fermentation stimulation protein SfsA CDS	-18.5	0.2	-4.2	0.61	498	2685	0.00927374	NO	1.8622e-05	NO
hypothetical protein CDS	-1.9	0.2	-0.9	0.62	499	2685	0.00929236	NO	1.8622e-05	NO
lactate dehydrogenase CDS	1.8	0.2	0.8	0.62	500	2685	0.00931099	NO	1.8622e-05	NO
short-chain dehydrogenase CDS	-2.6	0.2	-1.4	0.62	501	2685	0.00932961	NO	1.8622e-05	NO
rod shape-determining protein MreC CDS	1.7	0.2	0.8	0.62	502	2685	0.00934823	NO	1.8622e-05	NO
tyrosine recombinase XerC CDS	-1.7	0.2	-0.8	0.62	503	2685	0.00936685	NO	1.8622e-05	NO
GCN5 family N-acetyltransferase CDS	3.2	0.2	1.7	0.62	504	2685	0.00938547	NO	1.8622e-05	NO
fumarylacetoacetate hydrolase CDS	2.2	0.2	1.2	0.62	505	2685	0.0094041	NO	1.8622e-05	NO
DNA-binding protein CDS	-1.3	0.2	-0.4	0.62	506	2685	0.00942272	NO	1.8622e-05	NO
hypothetical protein CDS	-1.6	0.2	-0.7	0.62	507	2685	0.00944134	NO	1.8622e-05	NO
peptidoglycan-binding protein LysM CDS	2.1	0.2	1.1	0.62	508	2685	0.00945996	NO	1.8622e-05	NO
RNA-binding protein CDS	9.7	0.2	3.3	0.62	509	2685	0.00947858	NO	1.8622e-05	NO
membrane protein CDS	-1.8	0.2	-0.8	0.63	510	2685	0.00949721	NO	1.8622e-05	NO
ABC transporter permease CDS	3.3	0.2	1.7	0.63	511	2685	0.00951583	NO	1.8622e-05	NO
coproporphyrinogen III oxidase CDS	8.1	0.2	3	0.63	512	2685	0.00953445	NO	1.8622e-05	NO
hypothetical protein CDS	4.7	0.2	2.2	0.63	513	2685	0.00955307	NO	1.8622e-05	NO
peptide ABC transporter ATP-binding protein CDS	-3.5	0.2	-1.8	0.63	514	2685	0.00957169	NO	1.8622e-05	NO
hypothetical protein CDS	-3.1	0.2	-1.6	0.63	515	2685	0.00959032	NO	1.8622e-05	NO
DEAD/DEAH box helicase CDS	-1.3	0.2	-0.4	0.63	516	2685	0.00960894	NO	1.8622e-05	NO
adenylosuccinate synthase CDS	-1.4	0.2	-0.5	0.64	517	2685	0.00962756	NO	1.8622e-05	NO
aminopeptidase N CDS	1.5	0.2	0.6	0.64	518	2685	0.00964618	NO	1.8622e-05	NO
L-lactate oxidase CDS	2.8	0.2	1.5	0.64	519	2685	0.0096648	NO	1.8622e-05	NO
hypothetical protein CDS	-1.5	0.2	-0.6	0.64	520	2685	0.00968343	NO	1.8622e-05	NO
glycine--tRNA ligase subunit alpha CDS	2	0.2	1	0.64	521	2685	0.00970205	NO	1.8622e-05	NO
DNA-formamidopyrimidine glycosylase CDS	1.8	0.2	0.9	0.64	522	2685	0.00972067	NO	1.8622e-05	NO
hypothetical protein CDS	4	0.2	2	0.64	523	2685	0.00973929	NO	1.8622e-05	NO
PTS sugar transporter subunit IIB CDS	-1.3	0.2	-0.4	0.64	524	2685	0.00975791	NO	1.8622e-05	NO
hypothetical protein CDS	-6.2	0.2	-2.6	0.64	525	2685	0.00977654	NO	1.8622e-05	NO
hypothetical protein CDS	-3	0.2	-1.6	0.64	526	2685	0.00979516	NO	1.8622e-05	NO
ipk CDS	-6.2	0.2	-2.6	0.64	527	2685	0.00981378	NO	1.8622e-05	NO
MFS transporter CDS	-8.5	0.2	-3.1	0.64	528	2685	0.0098324	NO	1.8622e-05	NO
MFS transporter permease CDS	-6.2	0.2	-2.6	0.64	529	2685	0.00985102	NO	1.8622e-05	NO
glycoside hydrolase CDS	-1.2	0.2	-0.3	0.65	530	2685	0.00986965	NO	1.8622e-05	NO
hypothetical protein CDS	-2.6	0.2	-1.4	0.65	531	2685	0.00988827	NO	1.8622e-05	NO
phosphate-binding protein CDS	-2.3	0.2	-1.2	0.65	532	2685	0.00990689	NO	1.8622e-05	NO
hypothetical protein CDS	-1.1	0.2	-0.2	0.65	533	2685	0.00992551	NO	1.8622e-05	NO
ABC transporter substrate-binding protein CDS	1.3	0.2	0.4	0.65	534	2685	0.00994413	NO	1.8622e-05	NO
eutD CDS	1.6	0.2	0.7	0.65	535	2685	0.00996276	NO	1.8622e-05	NO
ribosome-binding factor A CDS	1.5	0.2	0.6	0.65	536	2685	0.00998138	NO	1.8622e-05	NO
membrane protein CDS	-20	0.2	-4.3	0.65	537	2685	0.01	NO	1.8622e-05	NO
cysteine--tRNA ligase CDS	1.8	0.2	0.9	0.65	538	2685	0.0100186	NO	1.8622e-05	NO
50S ribosomal protein L18 CDS	1.1	0.2	0.2	0.65	539	2685	0.0100372	NO	1.8622e-05	NO
RpiR family transcriptional regulator CDS	-2.1	0.2	-1	0.66	540	2685	0.0100559	NO	1.8622e-05	NO
hypothetical protein CDS	2.5	0.2	1.3	0.66	541	2685	0.0100745	NO	1.8622e-05	NO
esterase CDS	-2.1	0.2	-1	0.66	542	2685	0.0100931	NO	1.8622e-05	NO
hypothetical protein CDS	1.5	0.2	0.5	0.66	543	2685	0.0101117	NO	1.8622e-05	NO
RNase adaptor protein RapZ CDS	2.5	0.2	1.3	0.66	544	2685	0.0101304	NO	1.8622e-05	NO
histidine kinase CDS	-1.5	0.2	-0.6	0.66	545	2685	0.010149	NO	1.8622e-05	NO
DNA-binding response regulator CDS	-1.8	0.2	-0.8	0.66	546	2685	0.0101676	NO	1.8622e-05	NO
histidine--tRNA ligase CDS	1.6	0.2	0.7	0.66	547	2685	0.0101862	NO	1.8622e-05	NO
esterase CDS	2.8	0.2	1.5	0.66	548	2685	0.0102048	NO	1.8622e-05	NO
transposase CDS	-2.1	0.2	-1	0.66	549	2685	0.0102235	NO	1.8622e-05	NO
kinase CDS	-6.8	0.2	-2.8	0.67	550	2685	0.0102421	NO	1.8622e-05	NO
aldehyde oxidoreductase CDS	-2.2	0.2	-1.1	0.67	551	2685	0.0102607	NO	1.8622e-05	NO
colicin V biosynthesis protein CDS	3.1	0.2	1.6	0.67	552	2685	0.0102793	NO	1.8622e-05	NO
membrane protein CDS	1.6	0.2	0.7	0.67	553	2685	0.010298	NO	1.8622e-05	NO
tail protein CDS	-6.8	0.2	-2.8	0.67	554	2685	0.0103166	NO	1.8622e-05	NO
hypothetical protein CDS	3	0.2	1.6	0.67	555	2685	0.0103352	NO	1.8622e-05	NO
hypothetical protein CDS	-5.1	0.2	-2.4	0.67	556	2685	0.0103538	NO	1.8622e-05	NO
hypothetical protein CDS	-1.6	0.2	-0.7	0.67	557	2685	0.0103724	NO	1.8622e-05	NO
cell division protein GpsB CDS	-1.1	0.2	-0.2	0.67	558	2685	0.0103911	NO	1.8622e-05	NO
glycine--tRNA ligase subunit beta CDS	2.8	0.2	1.5	0.67	559	2685	0.0104097	NO	1.8622e-05	NO
membrane protein CDS	-9.2	0.2	-3.2	0.67	560	2685	0.0104283	NO	1.8622e-05	NO
two-component sensor histidine kinase CDS	-3.6	0.2	-1.9	0.67	561	2685	0.0104469	NO	1.8622e-05	NO
arginine ABC transporter ATP-binding protein CDS	-2.2	0.2	-1.1	0.67	562	2685	0.0104655	NO	1.8622e-05	NO
DNA mismatch repair protein MutL CDS	-2.2	0.2	-1.1	0.67	563	2685	0.0104842	NO	1.8622e-05	NO
proA CDS	-6.8	0.2	-2.8	0.67	564	2685	0.0105028	NO	1.8622e-05	NO
GTP-binding protein YchF CDS	1.6	0.2	0.7	0.68	565	2685	0.0105214	NO	1.8622e-05	NO
aminotransferase CDS	-13.3	0.2	-3.7	0.68	566	2685	0.01054	NO	1.8622e-05	NO
hypothetical protein CDS	1.8	0.2	0.9	0.68	567	2685	0.0105587	NO	1.8622e-05	NO
glutathione peroxidase CDS	2.7	0.2	1.4	0.68	568	2685	0.0105773	NO	1.8622e-05	NO
glycerol-3-phosphate dehydrogenase CDS	1.5	0.2	0.6	0.68	569	2685	0.0105959	NO	1.8622e-05	NO
hypothetical protein CDS	-1.4	0.2	-0.5	0.68	570	2685	0.0106145	NO	1.8622e-05	NO
ATP-dependent DNA helicase RecQ CDS	-21.6	0.2	-4.4	0.68	571	2685	0.0106331	NO	1.8622e-05	NO
srlA CDS	-13.3	0.2	-3.7	0.68	572	2685	0.0106518	NO	1.8622e-05	NO
TetR family transcriptional regulator CDS	2.4	0.2	1.3	0.69	573	2685	0.0106704	NO	1.8622e-05	NO
hypothetical protein CDS	2.4	0.2	1.2	0.69	574	2685	0.010689	NO	1.8622e-05	NO
cell division protein FtsQ CDS	1.7	0.2	0.8	0.69	575	2685	0.0107076	NO	1.8622e-05	NO
5'-methylthioadenosine/S-adenosylhomocysteine nucleosidase CDS	2.4	0.2	1.3	0.69	576	2685	0.0107263	NO	1.8622e-05	NO
30S ribosomal protein S20 CDS	1.1	0.2	0.2	0.69	577	2685	0.0107449	NO	1.8622e-05	NO
hypothetical protein CDS	1.3	0.2	0.3	0.69	578	2685	0.0107635	NO	1.8622e-05	NO
DNA repair protein RadA CDS	1.5	0.2	0.6	0.69	579	2685	0.0107821	NO	1.8622e-05	NO
hypothetical protein CDS	-5.6	0.2	-2.5	0.7	580	2685	0.0108007	NO	1.8622e-05	NO
alaS CDS	1.6	0.2	0.7	0.7	581	2685	0.0108194	NO	1.8622e-05	NO
metallophosphatase CDS	3.2	0.2	1.7	0.7	582	2685	0.010838	NO	1.8622e-05	NO
ATP-dependent Clp protease proteolytic subunit CDS	1.3	0.2	0.3	0.7	583	2685	0.0108566	NO	1.8622e-05	NO
maltose phosphorylase CDS	1.2	0.2	0.3	0.7	584	2685	0.0108752	NO	1.8622e-05	NO
rod shape-determining protein CDS	1.9	0.2	0.9	0.7	585	2685	0.0108939	NO	1.8622e-05	NO
membrane protein CDS	1.9	0.2	0.9	0.7	586	2685	0.0109125	NO	1.8622e-05	NO
hypothetical protein CDS	-2.1	0.2	-1.1	0.7	587	2685	0.0109311	NO	1.8622e-05	NO
hypothetical protein CDS	1.1	0.2	0.2	0.7	588	2685	0.0109497	NO	1.8622e-05	NO
peptide chain release factor 3 CDS	-1.4	0.2	-0.4	0.7	589	2685	0.0109683	NO	1.8622e-05	NO
ferrochelatase CDS	-5.6	0.2	-2.5	0.7	590	2685	0.010987	NO	1.8622e-05	NO
NADH-dependent butanol dehydrogenase A CDS	1.7	0.2	0.8	0.7	591	2685	0.0110056	NO	1.8622e-05	NO
DNA replication/repair protein RecF CDS	-1.2	0.1	-0.3	0.71	592	2685	0.0110242	NO	1.8622e-05	NO
diaminopimelate epimerase CDS	3.2	0.1	1.7	0.71	593	2685	0.0110428	NO	1.8622e-05	NO
alkaline phosphatase CDS	2.8	0.2	1.5	0.71	594	2685	0.0110615	NO	1.8622e-05	NO
hypothetical protein CDS	8.3	0.1	3	0.71	595	2685	0.0110801	NO	1.8622e-05	NO
terminase CDS	-7.4	0.2	-2.9	0.71	596	2685	0.0110987	NO	1.8622e-05	NO
chemotaxis protein CDS	-1.1	0.1	-0.1	0.71	597	2685	0.0111173	NO	1.8622e-05	NO
hypothetical protein CDS	-1.1	0.1	-0.1	0.71	598	2685	0.0111359	NO	1.8622e-05	NO
hydroxymethylglutaryl-CoA synthase CDS	1.5	0.1	0.5	0.71	599	2685	0.0111546	NO	1.8622e-05	NO
ABC transporter substrate-binding protein CDS	-7.4	0.2	-2.9	0.71	600	2685	0.0111732	NO	1.8622e-05	NO
rplB CDS	1.1	0.2	0.1	0.71	601	2685	0.0111918	NO	1.8622e-05	NO
iron export ABC transporter permease subunit FetB CDS	-2.3	0.1	-1.2	0.71	602	2685	0.0112104	NO	1.8622e-05	NO
ATP synthase F0 subunit A CDS	-2	0.1	-1	0.72	603	2685	0.0112291	NO	1.8622e-05	NO
membrane protein CDS	-1.8	0.1	-0.9	0.72	604	2685	0.0112477	NO	1.8622e-05	NO
rod shape-determining protein CDS	1.4	0.1	0.5	0.72	605	2685	0.0112663	NO	1.8622e-05	NO
membrane protein CDS	2.5	0.1	1.3	0.72	606	2685	0.0112849	NO	1.8622e-05	NO
L-asparaginase CDS	-1.6	0.1	-0.7	0.72	607	2685	0.0113035	NO	1.8622e-05	NO
CTP synthetase CDS	1.3	0.1	0.4	0.72	608	2685	0.0113222	NO	1.8622e-05	NO
hypothetical protein CDS	-1.2	0.1	-0.3	0.72	609	2685	0.0113408	NO	1.8622e-05	NO
GNAT family acetyltransferase CDS	-1.2	0.1	-0.3	0.72	610	2685	0.0113594	NO	1.8622e-05	NO
hypothetical protein CDS	-3.8	0.1	-1.9	0.73	611	2685	0.011378	NO	1.8622e-05	NO
PTS fructose transporter subunit IIC CDS	2.2	0.1	1.2	0.73	612	2685	0.0113966	NO	1.8622e-05	NO
dihydroxyacetone kinase CDS	-1.7	0.1	-0.7	0.73	613	2685	0.0114153	NO	1.8622e-05	NO
bifunctional acetaldehyde-CoA/alcohol dehydrogenase CDS	-1.3	0.1	-0.3	0.73	614	2685	0.0114339	NO	1.8622e-05	NO
PTS glucose transporter subunit IIABC CDS	1.4	0.1	0.5	0.73	615	2685	0.0114525	NO	1.8622e-05	NO
pgi CDS	1.2	0.1	0.3	0.73	616	2685	0.0114711	NO	1.8622e-05	NO
phenylalanine--tRNA ligase subunit beta CDS	1.9	0.1	1	0.73	617	2685	0.0114898	NO	1.8622e-05	NO
hypothetical protein CDS	1.7	0.1	0.7	0.73	618	2685	0.0115084	NO	1.8622e-05	NO
membrane protein CDS	-1.9	0.1	-0.9	0.73	619	2685	0.011527	NO	1.8622e-05	NO
glycosyl transferase CDS	-1.8	0.1	-0.9	0.73	620	2685	0.0115456	NO	1.8622e-05	NO
membrane protein CDS	1000000	0.1	1000000	0.74	621	2685	0.0115642	NO	1.8622e-05	NO
hypothetical protein CDS	-6.2	0.1	-2.6	0.74	622	2685	0.0115829	NO	1.8622e-05	NO
PTS fructose transporter subunit IIB CDS	-10.8	0.1	-3.4	0.74	623	2685	0.0116015	NO	1.8622e-05	NO
dTDP-4-dehydrorhamnose 3,5-epimerase CDS	1000000	0.1	1000000	0.74	624	2685	0.0116201	NO	1.8622e-05	NO
fructose-bisphosphate aldolase CDS	-6.2	0.1	-2.6	0.74	625	2685	0.0116387	NO	1.8622e-05	NO
DNA-binding response regulator CDS	1.3	0.1	0.4	0.74	626	2685	0.0116574	NO	1.8622e-05	NO
D-alanyl-D-alanine carboxypeptidase CDS	-1.2	0.1	-0.3	0.74	627	2685	0.011676	NO	1.8622e-05	NO
ABC transporter ATP-binding protein CDS	1000000	0.1	1000000	0.74	628	2685	0.0116946	NO	1.8622e-05	NO
hypothetical protein CDS	1000000	0.1	1000000	0.74	629	2685	0.0117132	NO	1.8622e-05	NO
peptide ABC transporter ATP-binding protein CDS	-6.2	0.1	-2.6	0.74	630	2685	0.0117318	NO	1.8622e-05	NO
glutamate dehydrogenase CDS	-1.9	0.1	-0.9	0.74	631	2685	0.0117505	NO	1.8622e-05	NO
phosphoglycerate mutase CDS	-7.3	0.1	-2.9	0.74	632	2685	0.0117691	NO	1.8622e-05	NO
ATPase CDS	1.3	0.1	0.4	0.74	633	2685	0.0117877	NO	1.8622e-05	NO
6-phosphofructokinase CDS	1.2	0.1	0.3	0.74	634	2685	0.0118063	NO	1.8622e-05	NO
peptide ABC transporter substrate-binding protein CDS	-1.4	0.1	-0.5	0.74	635	2685	0.011825	NO	1.8622e-05	NO
MerR family transcriptional regulator CDS	-1.2	0.1	-0.2	0.74	636	2685	0.0118436	NO	1.8622e-05	NO
deacetylase CDS	-2.2	0.1	-1.1	0.74	637	2685	0.0118622	NO	1.8622e-05	NO
peptide ABC transporter ATP-binding protein CDS	1.5	0.1	0.6	0.74	638	2685	0.0118808	NO	1.8622e-05	NO
aspartate aminotransferase CDS	17.2	0.1	4.1	0.74	639	2685	0.0118994	NO	1.8622e-05	NO
MFS transporter CDS	-6.2	0.1	-2.6	0.74	640	2685	0.0119181	NO	1.8622e-05	NO
hypothetical protein CDS	-10.8	0.1	-3.4	0.74	641	2685	0.0119367	NO	1.8622e-05	NO
hypothetical protein CDS	-8	0.1	-3	0.74	642	2685	0.0119553	NO	1.8622e-05	NO
membrane protein CDS	-10.8	0.1	-3.4	0.74	643	2685	0.0119739	NO	1.8622e-05	NO
cell division protein FtsN CDS	1000000	0.1	1000000	0.74	644	2685	0.0119926	NO	1.8622e-05	NO
30S ribosomal protein S8 CDS	1.1	0.1	0.1	0.74	645	2685	0.0120112	NO	1.8622e-05	NO
30S ribosomal protein S17 CDS	1.1	0.1	0.1	0.74	646	2685	0.0120298	NO	1.8622e-05	NO
sugar kinase CDS	-8	0.1	-3	0.74	647	2685	0.0120484	NO	1.8622e-05	NO
3-hydroxyisobutyrate dehydrogenase CDS	-8	0.1	-3	0.74	648	2685	0.012067	NO	1.8622e-05	NO
ABC transporter ATP-binding protein CDS	-5.2	0.1	-2.4	0.75	649	2685	0.0120857	NO	1.8622e-05	NO
PTS fructose transporter subunit IIA CDS	-1.4	0.1	-0.5	0.75	650	2685	0.0121043	NO	1.8622e-05	NO
hypothetical protein CDS	-1.5	0.1	-0.6	0.75	651	2685	0.0121229	NO	1.8622e-05	NO
6-phospho-beta-galactosidase CDS	1.1	0.1	0.2	0.75	652	2685	0.0121415	NO	1.8622e-05	NO
hypothetical protein CDS	-1.4	0.1	-0.4	0.75	653	2685	0.0121601	NO	1.8622e-05	NO
glutamine--fructose-6-phosphate aminotransferase CDS	1.2	0.1	0.2	0.75	654	2685	0.0121788	NO	1.8622e-05	NO
cell division inhibitor CDS	1.7	0.1	0.8	0.75	655	2685	0.0121974	NO	1.8622e-05	NO
pseudouridine synthase CDS	1.4	0.1	0.5	0.75	656	2685	0.012216	NO	1.8622e-05	NO
50S ribosomal protein L33 CDS	-1.4	0.1	-0.5	0.75	657	2685	0.0122346	NO	1.8622e-05	NO
NAD(P)-dependent oxidoreductase CDS	1.3	0.1	0.4	0.75	658	2685	0.0122533	NO	1.8622e-05	NO
MarR family transcriptional regulator CDS	-5.2	0.1	-2.4	0.75	659	2685	0.0122719	NO	1.8622e-05	NO
aminopeptidase CDS	2.1	0.1	1.1	0.75	660	2685	0.0122905	NO	1.8622e-05	NO
hypothetical protein CDS	-1.7	0.1	-0.8	0.75	661	2685	0.0123091	NO	1.8622e-05	NO
ABC transporter permease CDS	-4.2	0.1	-2.1	0.76	662	2685	0.0123277	NO	1.8622e-05	NO
copper homeostasis protein CutC CDS	1.4	0.1	0.5	0.76	663	2685	0.0123464	NO	1.8622e-05	NO
TetR family transcriptional regulator CDS	1.4	0.1	0.5	0.76	664	2685	0.012365	NO	1.8622e-05	NO
tRNA(5-methylaminomethyl-2-thiouridine)- methyltransferase CDS	-1.4	0.1	-0.5	0.76	665	2685	0.0123836	NO	1.8622e-05	NO
engA CDS	1.6	0.1	0.7	0.76	666	2685	0.0124022	NO	1.8622e-05	NO
DNA repair protein RecN CDS	1.7	0.1	0.8	0.76	667	2685	0.0124209	NO	1.8622e-05	NO
GNAT family acetyltransferase CDS	-1.9	0.1	-0.9	0.76	668	2685	0.0124395	NO	1.8622e-05	NO
alpha-L-fucosidase CDS	-1.9	0.1	-0.9	0.76	669	2685	0.0124581	NO	1.8622e-05	NO
hypothetical protein CDS	-1.4	0.1	-0.5	0.76	670	2685	0.0124767	NO	1.8622e-05	NO
acyltransferase CDS	-2.2	0.1	-1.1	0.76	671	2685	0.0124953	NO	1.8622e-05	NO
hypothetical protein CDS	1000000	0.1	1000000	0.76	672	2685	0.012514	NO	1.8622e-05	NO
DNA-binding protein CDS	-1.8	0.1	-0.8	0.76	673	2685	0.0125326	NO	1.8622e-05	NO
tRNA uridine(34) 5-carboxymethylaminomethyl synthesis enzyme MnmG CDS	-1.6	0.1	-0.7	0.76	674	2685	0.0125512	NO	1.8622e-05	NO
PTS cellobiose transporter subunit IIA CDS	5.6	0.1	2.5	0.77	675	2685	0.0125698	NO	1.8622e-05	NO
dihydroxyacetone kinase subunit L CDS	21.8	0.1	4.4	0.77	676	2685	0.0125885	NO	1.8622e-05	NO
peptidase C69 CDS	-1.6	0.1	-0.6	0.77	677	2685	0.0126071	NO	1.8622e-05	NO
ATP-dependent Clp protease ATP-binding subunit ClpX CDS	1.2	0.1	0.3	0.77	678	2685	0.0126257	NO	1.8622e-05	NO
alpha/beta hydrolase CDS	1.5	0.1	0.6	0.77	679	2685	0.0126443	NO	1.8622e-05	NO
pyroglutamyl-peptidase I CDS	5.2	0.1	2.4	0.78	680	2685	0.0126629	NO	1.8622e-05	NO
PTS fructose transporter subunit IIC CDS	1.5	0.1	0.6	0.78	681	2685	0.0126816	NO	1.8622e-05	NO
transcriptional regulator CDS	-6.5	0.1	-2.7	0.78	682	2685	0.0127002	NO	1.8622e-05	NO
transporter CDS	1.4	0.1	0.5	0.78	683	2685	0.0127188	NO	1.8622e-05	NO
PTS lactose transporter subunit IIA CDS	1.1	0.1	0.1	0.78	684	2685	0.0127374	NO	1.8622e-05	NO
haloacid dehalogenase CDS	1.4	0.1	0.5	0.78	685	2685	0.0127561	NO	1.8622e-05	NO
MarR family transcriptional regulator CDS	-1.3	0.1	-0.3	0.78	686	2685	0.0127747	NO	1.8622e-05	NO
metallo-beta-lactamase CDS	1.5	0.1	0.6	0.78	687	2685	0.0127933	NO	1.8622e-05	NO
hypothetical protein CDS	1000000	0.1	1000000	0.78	688	2685	0.0128119	NO	1.8622e-05	NO
valS CDS	-1.3	0.1	-0.4	0.78	689	2685	0.0128305	NO	1.8622e-05	NO
peptide deformylase CDS	-1.4	0.1	-0.5	0.78	690	2685	0.0128492	NO	1.8622e-05	NO
peptidase M10 CDS	-6.5	0.1	-2.7	0.78	691	2685	0.0128678	NO	1.8622e-05	NO
transcriptional regulator CDS	1000000	0.1	1000000	0.78	692	2685	0.0128864	NO	1.8622e-05	NO
internalin CDS	-2.1	0.1	-1.1	0.78	693	2685	0.012905	NO	1.8622e-05	NO
aminopeptidase C CDS	1.3	0.1	0.4	0.78	694	2685	0.0129236	NO	1.8622e-05	NO
ATP-dependent Clp protease ATP-binding subunit ClpC CDS	-1.6	0.1	-0.6	0.78	695	2685	0.0129423	NO	1.8622e-05	NO
membrane protein CDS	6.7	0.1	2.7	0.79	696	2685	0.0129609	NO	1.8622e-05	NO
hypothetical protein CDS	-1.4	0.1	-0.5	0.79	697	2685	0.0129795	NO	1.8622e-05	NO
hypothetical protein CDS	3.4	0.1	1.7	0.79	698	2685	0.0129981	NO	1.8622e-05	NO
phosphoesterase CDS	1.7	0.1	0.8	0.79	699	2685	0.0130168	NO	1.8622e-05	NO
hypothetical protein CDS	-1.2	0.1	-0.3	0.79	700	2685	0.0130354	NO	1.8622e-05	NO
cell division protein CDS	2	0.1	1	0.79	701	2685	0.013054	NO	1.8622e-05	NO
hypothetical protein CDS	4.3	0.1	2.1	0.79	702	2685	0.0130726	NO	1.8622e-05	NO
phosphate starvation protein PhoH CDS	1.5	0.1	0.6	0.79	703	2685	0.0130912	NO	1.8622e-05	NO
GTP cyclohydrolase CDS	1.3	0.1	0.4	0.79	704	2685	0.0131099	NO	1.8622e-05	NO
GntR family transcriptional regulator CDS	-5.5	0.1	-2.5	0.79	705	2685	0.0131285	NO	1.8622e-05	NO
acyltransferase CDS	1.6	0.1	0.7	0.79	706	2685	0.0131471	NO	1.8622e-05	NO
glutamate--tRNA ligase CDS	1.2	0.1	0.2	0.79	707	2685	0.0131657	NO	1.8622e-05	NO
pilus protein CDS	-3.8	0.1	-1.9	0.79	708	2685	0.0131844	NO	1.8622e-05	NO
ribose-phosphate pyrophosphokinase CDS	-1.3	0.1	-0.3	0.79	709	2685	0.013203	NO	1.8622e-05	NO
esterase CDS	1.7	0.1	0.8	0.79	710	2685	0.0132216	NO	1.8622e-05	NO
single-stranded DNA-binding protein CDS	1.1	0.1	0.1	0.8	711	2685	0.0132402	NO	1.8622e-05	NO
hypothetical protein CDS	-2.2	0.1	-1.1	0.8	712	2685	0.0132588	NO	1.8622e-05	NO
PTS sugar transporter subunit IIB CDS	1000000	0.1	1000000	0.8	713	2685	0.0132775	NO	1.8622e-05	NO
purine-nucleoside phosphorylase CDS	-1.3	0.1	-0.4	0.8	714	2685	0.0132961	NO	1.8622e-05	NO
hypothetical protein CDS	1000000	0.1	1000000	0.8	715	2685	0.0133147	NO	1.8622e-05	NO
ABC transporter ATP-binding protein CDS	-4.6	0.1	-2.2	0.8	716	2685	0.0133333	NO	1.8622e-05	NO
serine/threonine protein kinase CDS	-5.7	0.1	-2.5	0.8	717	2685	0.013352	NO	1.8622e-05	NO
hydroxymethylpyrimidine/phosphomethylpyrimidine kinase CDS	1.9	0.1	0.9	0.8	718	2685	0.0133706	NO	1.8622e-05	NO
hypothetical protein CDS	1000000	0.1	1000000	0.8	719	2685	0.0133892	NO	1.8622e-05	NO
hypothetical protein CDS	-9.2	0.1	-3.2	0.8	720	2685	0.0134078	NO	1.8622e-05	NO
23S rRNA (uracil-5-)-methyltransferase RumA CDS	1.5	0.1	0.6	0.8	721	2685	0.0134264	NO	1.8622e-05	NO
hypothetical protein CDS	1.3	0.1	0.4	0.8	722	2685	0.0134451	NO	1.8622e-05	NO
antibiotic biosynthesis monooxygenase CDS	-9.2	0.1	-3.2	0.8	723	2685	0.0134637	NO	1.8622e-05	NO
ATP synthase subunit beta CDS	1.2	0.1	0.2	0.8	724	2685	0.0134823	NO	1.8622e-05	NO
DNA repair protein RecO CDS	9.7	0.1	3.3	0.8	725	2685	0.0135009	NO	1.8622e-05	NO
hypothetical protein CDS	1.2	0.1	0.3	0.8	726	2685	0.0135196	NO	1.8622e-05	NO
arginine repressor CDS	-1.4	0.1	-0.5	0.8	727	2685	0.0135382	NO	1.8622e-05	NO
protein translocase component YidC CDS	1.5	0.1	0.6	0.8	728	2685	0.0135568	NO	1.8622e-05	NO
phosphogluconate dehydrogenase (NADP(+)-dependent, decarboxylating) CDS	1.3	0.1	0.4	0.8	729	2685	0.0135754	NO	1.8622e-05	NO
hypothetical protein CDS	1.3	0.1	0.4	0.8	730	2685	0.013594	NO	1.8622e-05	NO
30S ribosomal protein S9 CDS	1.1	0.1	0.1	0.8	731	2685	0.0136127	NO	1.8622e-05	NO
50S ribosomal protein L16 CDS	1.1	0.1	0.1	0.8	732	2685	0.0136313	NO	1.8622e-05	NO
chromosomal replication initiation protein DnaA CDS	-1.6	0.1	-0.7	0.81	733	2685	0.0136499	NO	1.8622e-05	NO
PTS ascorbate transporter subunit IIB CDS	1000000	0.1	1000000	0.81	734	2685	0.0136685	NO	1.8622e-05	NO
toxin CDS	1000000	0.1	1000000	0.81	735	2685	0.0136872	NO	1.8622e-05	NO
1-acyl-sn-glycerol-3-phosphate acyltransferase CDS	3.3	0.1	1.7	0.81	736	2685	0.0137058	NO	1.8622e-05	NO
membrane protein CDS	7.1	0.1	2.8	0.81	737	2685	0.0137244	NO	1.8622e-05	NO
MFS transporter CDS	1.8	0.1	0.8	0.81	738	2685	0.013743	NO	1.8622e-05	NO
30S ribosomal protein S1 CDS	1.1	0.1	0.2	0.81	739	2685	0.0137616	NO	1.8622e-05	NO
3-phosphoglycerate dehydrogenase CDS	2.3	0.1	1.2	0.81	740	2685	0.0137803	NO	1.8622e-05	NO
hypothetical protein CDS	2.2	0.1	1.1	0.81	741	2685	0.0137989	NO	1.8622e-05	NO
hypothetical protein CDS	1.3	0.1	0.4	0.81	742	2685	0.0138175	NO	1.8622e-05	NO
alkaline-shock protein CDS	1.2	0.1	0.3	0.81	743	2685	0.0138361	NO	1.8622e-05	NO
hypothetical protein CDS	-2.1	0.1	-1.1	0.81	744	2685	0.0138547	NO	1.8622e-05	NO
gamma-aminobutyrate permease CDS	1000000	0.1	1000000	0.81	745	2685	0.0138734	NO	1.8622e-05	NO
PTS cellobiose transporter subunit IIA CDS	-1.8	0.1	-0.9	0.81	746	2685	0.013892	NO	1.8622e-05	NO
transcriptional regulator CDS	-14.6	0.1	-3.9	0.81	747	2685	0.0139106	NO	1.8622e-05	NO
hypothetical protein CDS	1000000	0.1	1000000	0.81	748	2685	0.0139292	NO	1.8622e-05	NO
hypothetical protein CDS	1000000	0.1	1000000	0.81	749	2685	0.0139479	NO	1.8622e-05	NO
DNA-binding response regulator CDS	1.5	0.1	0.6	0.81	750	2685	0.0139665	NO	1.8622e-05	NO
hypothetical protein CDS	1000000	0.1	1000000	0.82	751	2685	0.0139851	NO	1.8622e-05	NO
aspartate-semialdehyde dehydrogenase CDS	18.2	0.1	4.2	0.82	752	2685	0.0140037	NO	1.8622e-05	NO
ribokinase CDS	-3.4	0.1	-1.8	0.82	753	2685	0.0140223	NO	1.8622e-05	NO
transcriptional regulator CDS	1.8	0.1	0.9	0.82	754	2685	0.014041	NO	1.8622e-05	NO
membrane protein CDS	2.2	0.1	1.1	0.82	755	2685	0.0140596	NO	1.8622e-05	NO
transcriptional regulator CDS	1000000	0.1	1000000	0.82	756	2685	0.0140782	NO	1.8622e-05	NO
XRE family transcriptional regulator CDS	-1.1	0.1	-0.2	0.82	757	2685	0.0140968	NO	1.8622e-05	NO
ribonuclease Y CDS	1.2	0.1	0.2	0.82	758	2685	0.0141155	NO	1.8622e-05	NO
GNAT family acetyltransferase CDS	-4	0.1	-2	0.82	759	2685	0.0141341	NO	1.8622e-05	NO
tuf CDS	1.1	0.1	0.1	0.82	760	2685	0.0141527	NO	1.8622e-05	NO
cytidylate kinase CDS	1.2	0.1	0.3	0.82	761	2685	0.0141713	NO	1.8622e-05	NO
glucokinase CDS	1.4	0.1	0.5	0.82	762	2685	0.0141899	NO	1.8622e-05	NO
peptide ABC transporter substrate-binding protein CDS	1.8	0.1	0.8	0.82	763	2685	0.0142086	NO	1.8622e-05	NO
phage infection protein CDS	-4.1	0.1	-2	0.82	764	2685	0.0142272	NO	1.8622e-05	NO
peptide ABC transporter ATP-binding protein CDS	-7	0.1	-2.8	0.82	765	2685	0.0142458	NO	1.8622e-05	NO
hypothetical protein CDS	1.3	0.1	0.4	0.83	766	2685	0.0142644	NO	1.8622e-05	NO
nucleoid occlusion protein CDS	1.5	0.1	0.5	0.83	767	2685	0.0142831	NO	1.8622e-05	NO
ABC transporter substrate-binding protein CDS	-4.4	0.1	-2.2	0.83	768	2685	0.0143017	NO	1.8622e-05	NO
cobalt ABC transporter ATP-binding protein CDS	-6.6	0.1	-2.7	0.83	769	2685	0.0143203	NO	1.8622e-05	NO
sugar ABC transporter permease CDS	1.5	0.1	0.6	0.83	770	2685	0.0143389	NO	1.8622e-05	NO
transcriptional regulator CDS	2.1	0.1	1.1	0.83	771	2685	0.0143575	NO	1.8622e-05	NO
thymidine kinase CDS	-2.4	0.1	-1.2	0.83	772	2685	0.0143762	NO	1.8622e-05	NO
cell division protein DivIVA CDS	1.2	0.1	0.2	0.83	773	2685	0.0143948	NO	1.8622e-05	NO
hypothetical protein CDS	-5	0.1	-2.3	0.83	774	2685	0.0144134	NO	1.8622e-05	NO
iron-sulfur cluster biosynthesis protein CDS	1.9	0.1	0.9	0.83	775	2685	0.014432	NO	1.8622e-05	NO
aminodeoxychorismate lyase CDS	1.5	0.1	0.6	0.83	776	2685	0.0144507	NO	1.8622e-05	NO
GMP synthetase CDS	1.2	0.1	0.3	0.83	777	2685	0.0144693	NO	1.8622e-05	NO
GntR family transcriptional regulator CDS	-1.3	0.1	-0.4	0.83	778	2685	0.0144879	NO	1.8622e-05	NO
hypothetical protein CDS	22.4	0.1	4.5	0.83	779	2685	0.0145065	NO	1.8622e-05	NO
hypothetical protein CDS	-5.4	0.1	-2.4	0.83	780	2685	0.0145251	NO	1.8622e-05	NO
ABC transporter CDS	-29.3	0.1	-4.9	0.84	781	2685	0.0145438	NO	1.8622e-05	NO
membrane protein CDS	-1.1	0.1	-0.1	0.84	782	2685	0.0145624	NO	1.8622e-05	NO
multidrug ABC transporter ATP-binding protein CDS	1.7	0.1	0.8	0.84	783	2685	0.014581	NO	1.8622e-05	NO
50S ribosomal protein L32 CDS	-1.1	0.1	-0.1	0.84	784	2685	0.0145996	NO	1.8622e-05	NO
carbamoyl phosphate synthase large subunit CDS	-1.4	0.1	-0.4	0.84	785	2685	0.0146182	NO	1.8622e-05	NO
RNA methyltransferase CDS	2.2	0.1	1.1	0.84	786	2685	0.0146369	NO	1.8622e-05	NO
hypothetical protein CDS	4.3	0.1	2.1	0.84	787	2685	0.0146555	NO	1.8622e-05	NO
uridine kinase CDS	-3.7	0.1	-1.9	0.84	788	2685	0.0146741	NO	1.8622e-05	NO
abortive infection protein CDS	1.5	0.1	0.6	0.84	789	2685	0.0146927	NO	1.8622e-05	NO
glycosyl transferase CDS	-1.6	0.1	-0.7	0.84	790	2685	0.0147114	NO	1.8622e-05	NO
hypothetical protein CDS	1.4	0.1	0.5	0.84	791	2685	0.01473	NO	1.8622e-05	NO
gpmA CDS	1.1	0.1	0.1	0.84	792	2685	0.0147486	NO	1.8622e-05	NO
phosphoglycerate mutase CDS	-2	0.1	-1	0.84	793	2685	0.0147672	NO	1.8622e-05	NO
NAD-dependent protein deacylase CDS	-2.4	0.1	-1.3	0.84	794	2685	0.0147858	NO	1.8622e-05	NO
endonuclease III CDS	1.9	0.1	1	0.85	795	2685	0.0148045	NO	1.8622e-05	NO
oligoendopeptidase F CDS	3.5	0.1	1.8	0.85	796	2685	0.0148231	NO	1.8622e-05	NO
transcriptional antiterminator CDS	-2.6	0.1	-1.4	0.85	797	2685	0.0148417	NO	1.8622e-05	NO
phage-related replication protein CDS	4.9	0.1	2.3	0.85	798	2685	0.0148603	NO	1.8622e-05	NO
protein of hypothetical function CDS	-2.6	0.1	-1.4	0.85	799	2685	0.014879	NO	1.8622e-05	NO
N-acetylmuramidase CDS	-2.2	0.1	-1.1	0.85	800	2685	0.0148976	NO	1.8622e-05	NO
hypothetical protein CDS	3	0.1	1.6	0.85	801	2685	0.0149162	NO	1.8622e-05	NO
tig CDS	1.1	0.1	0.1	0.85	802	2685	0.0149348	NO	1.8622e-05	NO
excinuclease ABC subunit C CDS	2.2	0.1	1.1	0.85	803	2685	0.0149534	NO	1.8622e-05	NO
gyrB CDS	1.5	0.1	0.6	0.85	804	2685	0.0149721	NO	1.8622e-05	NO
O-methyltransferase CDS	2.2	0.1	1.2	0.85	805	2685	0.0149907	NO	1.8622e-05	NO
peptidase S9 CDS	1.4	0.1	0.5	0.85	806	2685	0.0150093	NO	1.8622e-05	NO
glycosyl transferase CDS	1.6	0.1	0.6	0.85	807	2685	0.0150279	NO	1.8622e-05	NO
flotillin CDS	1.3	0.1	0.3	0.85	808	2685	0.0150466	NO	1.8622e-05	NO
acetate kinase CDS	-2.6	0.1	-1.4	0.85	809	2685	0.0150652	NO	1.8622e-05	NO
hypothetical protein CDS	-2.6	0.1	-1.4	0.85	810	2685	0.0150838	NO	1.8622e-05	NO
ribonuclease III CDS	1.4	0.1	0.5	0.85	811	2685	0.0151024	NO	1.8622e-05	NO
adenylate kinase CDS	1	0.1	0.1	0.85	812	2685	0.015121	NO	1.8622e-05	NO
holo-ACP synthase CDS	2	0.1	1	0.85	813	2685	0.0151397	NO	1.8622e-05	NO
hypothetical protein CDS	1.4	0.1	0.5	0.85	814	2685	0.0151583	NO	1.8622e-05	NO
PTS ascorbate transporter subunit IIC CDS	-2.6	0.1	-1.4	0.85	815	2685	0.0151769	NO	1.8622e-05	NO
diaminopimelate aminotransferase CDS	-2.6	0.1	-1.4	0.85	816	2685	0.0151955	NO	1.8622e-05	NO
hypothetical protein CDS	2.3	0.1	1.2	0.86	817	2685	0.0152142	NO	1.8622e-05	NO
hypothetical protein CDS	-2	0.1	-1	0.86	818	2685	0.0152328	NO	1.8622e-05	NO
XRE family transcriptional regulator CDS	-2.1	0.1	-1.1	0.86	819	2685	0.0152514	NO	1.8622e-05	NO
PTS lactose transporter subunit IIB CDS	1	0.1	0.1	0.86	820	2685	0.01527	NO	1.8622e-05	NO
Holliday junction DNA helicase RuvB CDS	1.6	0.1	0.7	0.86	821	2685	0.0152886	NO	1.8622e-05	NO
transporter CDS	-1.6	0.1	-0.7	0.86	822	2685	0.0153073	NO	1.8622e-05	NO
preprotein translocase subunit SecA CDS	2.2	0.1	1.2	0.86	823	2685	0.0153259	NO	1.8622e-05	NO
elongation factor 4 CDS	1.7	0.1	0.8	0.86	824	2685	0.0153445	NO	1.8622e-05	NO
ribonuclease III CDS	1.3	0.1	0.4	0.86	825	2685	0.0153631	NO	1.8622e-05	NO
serine hydrolase CDS	1.5	0.1	0.6	0.86	826	2685	0.0153818	NO	1.8622e-05	NO
pyrroline-5-carboxylate reductase CDS	1.2	0.1	0.3	0.86	827	2685	0.0154004	NO	1.8622e-05	NO
NADH oxidase CDS	-2	0.1	-1	0.86	828	2685	0.015419	NO	1.8622e-05	NO
septum formation inhibitor Maf CDS	2.6	0.1	1.4	0.86	829	2685	0.0154376	NO	1.8622e-05	NO
DNA polymerase III subunit gamma/tau CDS	1.8	0.1	0.8	0.86	830	2685	0.0154562	NO	1.8622e-05	NO
gyrB CDS	1.4	0.1	0.5	0.87	831	2685	0.0154749	NO	1.8622e-05	NO
TetR family transcriptional regulator CDS	-2.4	0.1	-1.2	0.87	832	2685	0.0154935	NO	1.8622e-05	NO
PTS cellobiose transporter subunit IIA CDS	2.5	0.1	1.3	0.87	833	2685	0.0155121	NO	1.8622e-05	NO
hypothetical protein CDS	-1.8	0.1	-0.9	0.87	834	2685	0.0155307	NO	1.8622e-05	NO
gluconate kinase CDS	2.8	0.1	1.5	0.87	835	2685	0.0155493	NO	1.8622e-05	NO
aldolase CDS	1000000	0.1	1000000	0.87	836	2685	0.015568	NO	1.8622e-05	NO
PTS ascorbate transporter subunit IIC CDS	1000000	0.1	1000000	0.87	837	2685	0.0155866	NO	1.8622e-05	NO
pseudouridine synthase CDS	-2.2	0.1	-1.1	0.87	838	2685	0.0156052	NO	1.8622e-05	NO
DNA cytosine methyltransferase CDS	2.2	0.1	1.2	0.87	839	2685	0.0156238	NO	1.8622e-05	NO
30S ribosomal protein S4 CDS	-1.1	0.1	-0.1	0.87	840	2685	0.0156425	NO	1.8622e-05	NO
hypothetical protein CDS	-1.1	0.1	-0.1	0.87	841	2685	0.0156611	NO	1.8622e-05	NO
thymidylate synthase CDS	-1.4	0.1	-0.5	0.87	842	2685	0.0156797	NO	1.8622e-05	NO
NUDIX hydrolase CDS	-2.4	0.1	-1.2	0.87	843	2685	0.0156983	NO	1.8622e-05	NO
transcriptional regulator CDS	1000000	0.1	1000000	0.87	844	2685	0.0157169	NO	1.8622e-05	NO
hypothetical protein CDS	1.3	0.1	0.4	0.87	845	2685	0.0157356	NO	1.8622e-05	NO
glycosyl transferase family 1 CDS	1000000	0.1	1000000	0.87	846	2685	0.0157542	NO	1.8622e-05	NO
nucleotide exchange factor GrpE CDS	1.3	0.1	0.4	0.87	847	2685	0.0157728	NO	1.8622e-05	NO
glutamine ABC transporter permease CDS	2	0.1	1	0.87	848	2685	0.0157914	NO	1.8622e-05	NO
epoxyqueuosine reductase CDS	2.8	0.1	1.5	0.87	849	2685	0.0158101	NO	1.8622e-05	NO
hypothetical protein CDS	2.2	0.1	1.1	0.87	850	2685	0.0158287	NO	1.8622e-05	NO
bacitracin ABC transporter permease CDS	-2.4	0.1	-1.2	0.87	851	2685	0.0158473	NO	1.8622e-05	NO
RNA-binding protein CDS	-1.2	0.1	-0.2	0.87	852	2685	0.0158659	NO	1.8622e-05	NO
aminoacyl-tRNA hydrolase CDS	-1.4	0.1	-0.5	0.87	853	2685	0.0158845	NO	1.8622e-05	NO
ADP-ribose pyrophosphatase CDS	1000000	0.1	1000000	0.87	854	2685	0.0159032	NO	1.8622e-05	NO
glutamine amidotransferase CDS	1.2	0.1	0.3	0.88	855	2685	0.0159218	NO	1.8622e-05	NO
FAD-dependent oxidoreductase CDS	1.9	0.1	1	0.88	856	2685	0.0159404	NO	1.8622e-05	NO
phosphopentomutase CDS	1.3	0.1	0.4	0.88	857	2685	0.015959	NO	1.8622e-05	NO
transcriptional regulator CDS	1.8	0.1	0.8	0.88	858	2685	0.0159777	NO	1.8622e-05	NO
transcriptional regulator CDS	-2.8	0.1	-1.5	0.88	859	2685	0.0159963	NO	1.8622e-05	NO
hypothetical protein CDS	1.2	0.1	0.3	0.88	860	2685	0.0160149	NO	1.8622e-05	NO
DNA mismatch repair protein CDS	-1.8	0.1	-0.8	0.88	861	2685	0.0160335	NO	1.8622e-05	NO
NAD(P)H-dependent quinone reductase CDS	1.5	0.1	0.6	0.88	862	2685	0.0160521	NO	1.8622e-05	NO
leucine--tRNA ligase CDS	1.5	0.1	0.6	0.88	863	2685	0.0160708	NO	1.8622e-05	NO
excinuclease ABC subunit B CDS	1.5	0.1	0.6	0.88	864	2685	0.0160894	NO	1.8622e-05	NO
DNA-binding response regulator CDS	-1.2	0.1	-0.3	0.88	865	2685	0.016108	NO	1.8622e-05	NO
CamS family sex pheromone protein CDS	-1.3	0.1	-0.4	0.88	866	2685	0.0161266	NO	1.8622e-05	NO
cold-shock protein CDS	1	0.1	0.1	0.88	867	2685	0.0161453	NO	1.8622e-05	NO
membrane protein CDS	-1.3	0.1	-0.4	0.88	868	2685	0.0161639	NO	1.8622e-05	NO
GNAT family acetyltransferase CDS	2	0.1	1	0.88	869	2685	0.0161825	NO	1.8622e-05	NO
pflA CDS	1.1	0.1	0.2	0.88	870	2685	0.0162011	NO	1.8622e-05	NO
single-stranded DNA-binding protein CDS	1.8	0.1	0.8	0.88	871	2685	0.0162197	NO	1.8622e-05	NO
hypothetical protein CDS	-1.8	0.1	-0.8	0.88	872	2685	0.0162384	NO	1.8622e-05	NO
octaprenyl-diphosphate synthase CDS	1.9	0.1	1	0.88	873	2685	0.016257	NO	1.8622e-05	NO
tRNA-specific adenosine deaminase CDS	-2.8	0.1	-1.5	0.88	874	2685	0.0162756	NO	1.8622e-05	NO
50S ribosomal protein L1 CDS	1.1	0.1	0.1	0.88	875	2685	0.0162942	NO	1.8622e-05	NO
transcription termination/antitermination protein NusG CDS	-1.2	0.1	-0.2	0.88	876	2685	0.0163128	NO	1.8622e-05	NO
uridine phosphorylase CDS	5	0.1	2.3	0.88	877	2685	0.0163315	NO	1.8622e-05	NO
hypothetical protein CDS	1.3	0.1	0.4	0.88	878	2685	0.0163501	NO	1.8622e-05	NO
PTS sorbitol transporter subunit IIA CDS	-2.8	0.1	-1.5	0.88	879	2685	0.0163687	NO	1.8622e-05	NO
GntR family transcriptional regulator CDS	-1.8	0.1	-0.8	0.89	880	2685	0.0163873	NO	1.8622e-05	NO
hypothetical protein CDS	-1.5	0.1	-0.5	0.89	881	2685	0.016406	NO	1.8622e-05	NO
hydrolase CDS	3.2	0.1	1.7	0.89	882	2685	0.0164246	NO	1.8622e-05	NO
general stress protein CDS	-1.1	0.1	-0.2	0.89	883	2685	0.0164432	NO	1.8622e-05	NO
translation factor Sua5 CDS	-1.3	0	-0.4	0.89	884	2685	0.0164618	NO	1.8622e-05	NO
septum site-determining protein MinD CDS	-1.6	0.1	-0.7	0.89	885	2685	0.0164804	NO	1.8622e-05	NO
glnQ CDS	2.1	0.1	1.1	0.89	886	2685	0.0164991	NO	1.8622e-05	NO
NAD(P)-dependent oxidoreductase CDS	-2.4	0	-1.3	0.89	887	2685	0.0165177	NO	1.8622e-05	NO
hypothetical protein CDS	-2.4	0	-1.3	0.89	888	2685	0.0165363	NO	1.8622e-05	NO
phosphopentomutase CDS	4.5	0.1	2.2	0.89	889	2685	0.0165549	NO	1.8622e-05	NO
50S ribosomal protein L15 CDS	1.1	0.1	0.1	0.89	890	2685	0.0165736	NO	1.8622e-05	NO
hypothetical protein CDS	2.9	0	1.5	0.89	891	2685	0.0165922	NO	1.8622e-05	NO
molecular chaperone Hsp20 CDS	-1.4	0.1	-0.5	0.89	892	2685	0.0166108	NO	1.8622e-05	NO
NADH oxidase CDS	-1.3	0	-0.4	0.9	893	2685	0.0166294	NO	1.8622e-05	NO
alkaline-shock protein CDS	-1.2	0	-0.3	0.9	894	2685	0.016648	NO	1.8622e-05	NO
oleate hydratase CDS	-1.6	0	-0.7	0.9	895	2685	0.0166667	NO	1.8622e-05	NO
thiol reductase thioredoxin CDS	-1.1	0	-0.1	0.9	896	2685	0.0166853	NO	1.8622e-05	NO
D-alanyl-lipoteichoic acid biosynthesis protein DltD CDS	1.2	0	0.3	0.9	897	2685	0.0167039	NO	1.8622e-05	NO
undecaprenyl-diphosphatase CDS	1.2	0	0.3	0.9	898	2685	0.0167225	NO	1.8622e-05	NO
ABC transporter permease CDS	-1.2	0	-0.3	0.9	899	2685	0.0167412	NO	1.8622e-05	NO
peptidase S16 CDS	1.4	0	0.5	0.9	900	2685	0.0167598	NO	1.8622e-05	NO
aminoglycoside phosphotransferase CDS	-1.6	0	-0.7	0.9	901	2685	0.0167784	NO	1.8622e-05	NO
transcriptional regulator Spx CDS	-1.4	0	-0.5	0.9	902	2685	0.016797	NO	1.8622e-05	NO
thiamine transporter ThiT CDS	3.2	0	1.7	0.9	903	2685	0.0168156	NO	1.8622e-05	NO
hypothetical protein CDS	1.4	0	0.5	0.9	904	2685	0.0168343	NO	1.8622e-05	NO
starch synthase CDS	-1.5	0	-0.6	0.9	905	2685	0.0168529	NO	1.8622e-05	NO
branched chain amino acid aminotransferase CDS	2.2	0	1.1	0.9	906	2685	0.0168715	NO	1.8622e-05	NO
thymidylate kinase CDS	2.1	0	1.1	0.9	907	2685	0.0168901	NO	1.8622e-05	NO
fusA CDS	1.1	0	0.1	0.9	908	2685	0.0169088	NO	1.8622e-05	NO
cell division protein FtsH CDS	1.2	0	0.2	0.9	909	2685	0.0169274	NO	1.8622e-05	NO
UDP-N-acetylglucosamine 1-carboxyvinyltransferase CDS	-1.2	0	-0.3	0.9	910	2685	0.016946	NO	1.8622e-05	NO
methionine--tRNA ligase CDS	1.4	0	0.5	0.9	911	2685	0.0169646	NO	1.8622e-05	NO
glutamine ABC transporter substrate-binding protein CDS	2.4	0	1.3	0.9	912	2685	0.0169832	NO	1.8622e-05	NO
hypothetical protein CDS	1.8	0	0.8	0.9	913	2685	0.0170019	NO	1.8622e-05	NO
cysteine synthase A CDS	-1.5	0	-0.6	0.91	914	2685	0.0170205	NO	1.8622e-05	NO
septation ring formation regulator EzrA CDS	1.5	0	0.6	0.91	915	2685	0.0170391	NO	1.8622e-05	NO
SMC-Scp complex subunit ScpB CDS	1.3	0	0.4	0.91	916	2685	0.0170577	NO	1.8622e-05	NO
dihydroorotate dehydrogenase CDS	1.4	0	0.5	0.91	917	2685	0.0170764	NO	1.8622e-05	NO
adenine phosphoribosyltransferase CDS	1.2	0	0.3	0.91	918	2685	0.017095	NO	1.8622e-05	NO
tyrosine protein phosphatase CDS	-1.5	0	-0.6	0.91	919	2685	0.0171136	NO	1.8622e-05	NO
Fe-S oxidoreductase CDS	1.4	0	0.5	0.91	920	2685	0.0171322	NO	1.8622e-05	NO
hypothetical protein CDS	1.2	0	0.3	0.91	921	2685	0.0171508	NO	1.8622e-05	NO
hypothetical protein CDS	-1.6	0	-0.7	0.91	922	2685	0.0171695	NO	1.8622e-05	NO
dihydroorotase CDS	-3.6	0	-1.9	0.91	923	2685	0.0171881	NO	1.8622e-05	NO
azaleucine resistance protein AzlC CDS	1000000	0	1000000	0.92	924	2685	0.0172067	NO	1.8622e-05	NO
hypothetical protein CDS	1000000	0	1000000	0.92	925	2685	0.0172253	NO	1.8622e-05	NO
ABC transporter ATP-binding protein CDS	-1.7	0	-0.7	0.92	926	2685	0.0172439	NO	1.8622e-05	NO
bifunctional riboflavin kinase/FMN adenylyltransferase CDS	-1.4	0	-0.5	0.92	927	2685	0.0172626	NO	1.8622e-05	NO
hydroxymethylglutaryl-CoA reductase CDS	1.3	0	0.4	0.92	928	2685	0.0172812	NO	1.8622e-05	NO
ABC transporter ATP-binding protein CDS	2.9	0	1.5	0.92	929	2685	0.0172998	NO	1.8622e-05	NO
MPA1 family cytoplasmic membrane-periplasmic auxiliary transporter CDS	1.3	0	0.4	0.92	930	2685	0.0173184	NO	1.8622e-05	NO
epimerase CDS	1.3	0	0.4	0.92	931	2685	0.0173371	NO	1.8622e-05	NO
NADH-dependent flavin oxidoreductase CDS	10.7	0	3.4	0.92	932	2685	0.0173557	NO	1.8622e-05	NO
50S ribosomal protein L4 CDS	1.1	0	0.1	0.92	933	2685	0.0173743	NO	1.8622e-05	NO
hypothetical protein CDS	1000000	0	1000000	0.92	934	2685	0.0173929	NO	1.8622e-05	NO
hypothetical protein CDS	1.6	0	0.6	0.93	935	2685	0.0174115	NO	1.8622e-05	NO
2,3,4,5-tetrahydropyridine-2,6-dicarboxylate N-acetyltransferase CDS	2.5	0	1.3	0.93	936	2685	0.0174302	NO	1.8622e-05	NO
L-sorbose 1-phosphate reductase CDS	1.9	0	0.9	0.93	937	2685	0.0174488	NO	1.8622e-05	NO
fructose-1,6-bisphosphate aldolase, class II CDS	1.1	0	0.1	0.93	938	2685	0.0174674	NO	1.8622e-05	NO
hypothetical protein CDS	1.7	0	0.7	0.93	939	2685	0.017486	NO	1.8622e-05	NO
hypothetical protein CDS	-2.4	0	-1.3	0.93	940	2685	0.0175047	NO	1.8622e-05	NO
phage capsid protein CDS	-3.3	0	-1.7	0.93	941	2685	0.0175233	NO	1.8622e-05	NO
membrane protein CDS	-3.3	0	-1.7	0.93	942	2685	0.0175419	NO	1.8622e-05	NO
dnaE CDS	1.7	0	0.7	0.93	943	2685	0.0175605	NO	1.8622e-05	NO
hypothetical protein CDS	1.6	0	0.6	0.93	944	2685	0.0175791	NO	1.8622e-05	NO
dnaK CDS	1.2	0	0.2	0.93	945	2685	0.0175978	NO	1.8622e-05	NO
ribosome recycling factor CDS	1.2	0	0.3	0.93	946	2685	0.0176164	NO	1.8622e-05	NO
rplS CDS	1.1	0	0.1	0.93	947	2685	0.017635	NO	1.8622e-05	NO
signal recognition particle-docking protein FtsY CDS	1.3	0	0.4	0.93	948	2685	0.0176536	NO	1.8622e-05	NO
peptide ABC transporter substrate-binding protein CDS	1.1	0	0.1	0.93	949	2685	0.0176723	NO	1.8622e-05	NO
protein kinase CDS	-1.2	0	-0.3	0.93	950	2685	0.0176909	NO	1.8622e-05	NO
nadD CDS	1.5	0	0.6	0.93	951	2685	0.0177095	NO	1.8622e-05	NO
ATP-dependent Clp protease ATP-binding subunit CDS	1.7	0	0.7	0.93	952	2685	0.0177281	NO	1.8622e-05	NO
hypothetical protein CDS	-1.3	0	-0.4	0.93	953	2685	0.0177467	NO	1.8622e-05	NO
acetolactate synthase CDS	1.3	0	0.4	0.93	954	2685	0.0177654	NO	1.8622e-05	NO
citrate lyase subunit alpha CDS	-2.4	0	-1.3	0.93	955	2685	0.017784	NO	1.8622e-05	NO
hypothetical protein CDS	1.2	0	0.3	0.93	956	2685	0.0178026	NO	1.8622e-05	NO
integrase CDS	2.2	0	1.1	0.93	957	2685	0.0178212	NO	1.8622e-05	NO
adenosine deaminase CDS	1.8	0	0.9	0.93	958	2685	0.0178399	NO	1.8622e-05	NO
rpmE2 CDS	1.1	0	0.1	0.93	959	2685	0.0178585	NO	1.8622e-05	NO
hypothetical protein CDS	-1.3	0	-0.3	0.93	960	2685	0.0178771	NO	1.8622e-05	NO
peptidase M20 CDS	-2.4	0	-1.3	0.93	961	2685	0.0178957	NO	1.8622e-05	NO
4-hydroxy-tetrahydrodipicolinate synthase CDS	2.6	0	1.4	0.94	962	2685	0.0179143	NO	1.8622e-05	NO
flavodoxin CDS	1.8	0	0.9	0.94	963	2685	0.017933	NO	1.8622e-05	NO
transcriptional regulator CDS	1.5	0	0.5	0.94	964	2685	0.0179516	NO	1.8622e-05	NO
glycerol phosphate lipoteichoic acid synthase CDS	-1.2	0	-0.3	0.94	965	2685	0.0179702	NO	1.8622e-05	NO
hypothetical protein CDS	1.1	0	0.2	0.94	966	2685	0.0179888	NO	1.8622e-05	NO
HPr kinase/phosphorylase CDS	1.3	0	0.3	0.94	967	2685	0.0180074	NO	1.8622e-05	NO
tRNA threonylcarbamoyladenosine biosynthesis protein TsaE CDS	1.3	0	0.3	0.94	968	2685	0.0180261	NO	1.8622e-05	NO
16S rRNA methyltransferase CDS	-1.2	0	-0.2	0.94	969	2685	0.0180447	NO	1.8622e-05	NO
dihydrofolate reductase CDS	1.4	0	0.5	0.94	970	2685	0.0180633	NO	1.8622e-05	NO
hypothetical protein CDS	1.1	0	0.1	0.94	971	2685	0.0180819	NO	1.8622e-05	NO
16S rRNA (cytosine(967)-C(5))-methyltransferase CDS	1.5	0	0.6	0.94	972	2685	0.0181006	NO	1.8622e-05	NO
hydrolase CDS	1.1	0	0.1	0.94	973	2685	0.0181192	NO	1.8622e-05	NO
nucleic acid-binding protein CDS	1.3	0	0.4	0.94	974	2685	0.0181378	NO	1.8622e-05	NO
hypothetical protein CDS	-1.4	0	-0.5	0.94	975	2685	0.0181564	NO	1.8622e-05	NO
energy-coupling factor transporter ATPase CDS	1.6	0	0.7	0.94	976	2685	0.018175	NO	1.8622e-05	NO
pur operon repressor CDS	-1.4	0	-0.5	0.94	977	2685	0.0181937	NO	1.8622e-05	NO
haloacid dehalogenase CDS	1.5	0	0.6	0.94	978	2685	0.0182123	NO	1.8622e-05	NO
hypothetical protein CDS	-2.3	0	-1.2	0.95	979	2685	0.0182309	NO	1.8622e-05	NO
DNA-directed RNA polymerase subunit delta CDS	2.5	0	1.3	0.95	980	2685	0.0182495	NO	1.8622e-05	NO
alpha/beta hydrolase CDS	-1.4	0	-0.5	0.95	981	2685	0.0182682	NO	1.8622e-05	NO
ABC transporter substrate-binding protein CDS	1.9	0	0.9	0.95	982	2685	0.0182868	NO	1.8622e-05	NO
transcriptional regulator CDS	1.3	0	0.3	0.95	983	2685	0.0183054	NO	1.8622e-05	NO
competence/damage-inducible protein A CDS	-1.5	0	-0.6	0.95	984	2685	0.018324	NO	1.8622e-05	NO
coaD CDS	1.7	0	0.8	0.95	985	2685	0.0183426	NO	1.8622e-05	NO
YihA family ribosome biogenesis GTP-binding protein CDS	1.2	0	0.2	0.95	986	2685	0.0183613	NO	1.8622e-05	NO
ABC transporter ATP-binding protein CDS	1.2	0	0.3	0.95	987	2685	0.0183799	NO	1.8622e-05	NO
GNAT family acetyltransferase CDS	-2.5	0	-1.3	0.95	988	2685	0.0183985	NO	1.8622e-05	NO
hypothetical protein CDS	1	0	0	0.95	989	2685	0.0184171	NO	1.8622e-05	NO
translation initiation factor IF-2 CDS	1.1	0	0.1	0.95	990	2685	0.0184358	NO	1.8622e-05	NO
HxlR family transcriptional regulator CDS	1.4	0	0.5	0.95	991	2685	0.0184544	NO	1.8622e-05	NO
serine hydrolase CDS	-1.4	0	-0.5	0.95	992	2685	0.018473	NO	1.8622e-05	NO
FMN-binding domain-containing protein CDS	1.1	0	0.1	0.95	993	2685	0.0184916	NO	1.8622e-05	NO
hypothetical protein CDS	-2.3	0	-1.2	0.95	994	2685	0.0185102	NO	1.8622e-05	NO
preprotein translocase subunit SecY CDS	1	0	0	0.95	995	2685	0.0185289	NO	1.8622e-05	NO
mannonate dehydratase CDS	1.5	0	0.6	0.96	996	2685	0.0185475	NO	1.8622e-05	NO
TetR family transcriptional regulator CDS	1000000	0	1000000	0.96	997	2685	0.0185661	NO	1.8622e-05	NO
D-alanine--D-alanine ligase CDS	1.1	0	0.1	0.96	998	2685	0.0185847	NO	1.8622e-05	NO
hypothetical protein CDS	-3.6	0	-1.8	0.96	999	2685	0.0186034	NO	1.8622e-05	NO
hypothetical protein CDS	-1000000	0	-1000000	0.96	1000	2685	0.018622	NO	1.8622e-05	NO
acyltransferase CDS	1.7	0	0.7	0.96	1001	2685	0.0186406	NO	1.8622e-05	NO
DNA-damage-inducible protein J CDS	1000000	0	1000000	0.96	1002	2685	0.0186592	NO	1.8622e-05	NO
branched-chain amino acid transporter II carrierprotein CDS	-3.1	0	-1.6	0.96	1003	2685	0.0186778	NO	1.8622e-05	NO
MarR family transcriptional regulator CDS	2.3	0	1.2	0.96	1004	2685	0.0186965	NO	1.8622e-05	NO
Holliday junction DNA helicase CDS	-1000000	0	-1000000	0.96	1005	2685	0.0187151	NO	1.8622e-05	NO
NAD kinase CDS	-1.6	0	-0.7	0.96	1006	2685	0.0187337	NO	1.8622e-05	NO
ribonuclease R CDS	1.3	0	0.3	0.96	1007	2685	0.0187523	NO	1.8622e-05	NO
lactate dehydrogenase CDS	-3.6	0	-1.8	0.96	1008	2685	0.0187709	NO	1.8622e-05	NO
alkaline phosphatase CDS	1.3	0	0.4	0.96	1009	2685	0.0187896	NO	1.8622e-05	NO
UDP-N-acetylmuramoylalanine--D-glutamate ligase CDS	1.2	0	0.3	0.96	1010	2685	0.0188082	NO	1.8622e-05	NO
UDP-N-acetylglucosamine--N-acetylmuramyl- (pentapeptide) pyrophosphoryl-undecaprenol N-acetylglucosamine transferase CDS	-1.4	0	-0.5	0.96	1011	2685	0.0188268	NO	1.8622e-05	NO
hypothetical protein CDS	-3.1	0	-1.6	0.96	1012	2685	0.0188454	NO	1.8622e-05	NO
ATP-dependent protease subunit HslV CDS	-1.6	0	-0.7	0.96	1013	2685	0.0188641	NO	1.8622e-05	NO
peptidase M13 CDS	1.4	0	0.5	0.96	1014	2685	0.0188827	NO	1.8622e-05	NO
peptide ABC transporter permease CDS	1.5	0	0.6	0.96	1015	2685	0.0189013	NO	1.8622e-05	NO
methionyl-tRNA formyltransferase CDS	1.4	0	0.5	0.96	1016	2685	0.0189199	NO	1.8622e-05	NO
PadR family transcriptional regulator CDS	-1000000	0	-1000000	0.96	1017	2685	0.0189385	NO	1.8622e-05	NO
glucose-1-phosphate thymidylyltransferase CDS	1.1	0	0.1	0.96	1018	2685	0.0189572	NO	1.8622e-05	NO
carboxylate--amine ligase CDS	1.2	0	0.2	0.96	1019	2685	0.0189758	NO	1.8622e-05	NO
potassium transporter Kup CDS	2.2	0	1.1	0.96	1020	2685	0.0189944	NO	1.8622e-05	NO
hypothetical protein CDS	5.4	0	2.4	0.96	1021	2685	0.019013	NO	1.8622e-05	NO
transcriptional regulator CDS	1.4	0	0.4	0.96	1022	2685	0.0190317	NO	1.8622e-05	NO
isochorismatase CDS	1.5	0	0.6	0.96	1023	2685	0.0190503	NO	1.8622e-05	NO
arsenate reductase (thioredoxin) CDS	1000000	0	1000000	0.96	1024	2685	0.0190689	NO	1.8622e-05	NO
multidrug SMR transporter CDS	-1000000	0	-1000000	0.96	1025	2685	0.0190875	NO	1.8622e-05	NO
hypothetical protein CDS	1.4	0	0.5	0.96	1026	2685	0.0191061	NO	1.8622e-05	NO
gluconate permease CDS	2.5	0	1.3	0.97	1027	2685	0.0191248	NO	1.8622e-05	NO
glycosyl transferase family 2 CDS	-1.3	0	-0.4	0.97	1028	2685	0.0191434	NO	1.8622e-05	NO
mannose-6-phosphate isomerase CDS	-1.3	0	-0.3	0.97	1029	2685	0.019162	NO	1.8622e-05	NO
D-ribose transporter ATP-binding protein CDS	6.8	0	2.8	0.97	1030	2685	0.0191806	NO	1.8622e-05	NO
DNA ligase (NAD(+)) LigA CDS	-1.5	0	-0.6	0.97	1031	2685	0.0191993	NO	1.8622e-05	NO
Fe-S cluster assembly protein SufB CDS	1.9	0	0.9	0.97	1032	2685	0.0192179	NO	1.8622e-05	NO
haloacid dehalogenase CDS	2.5	0	1.3	0.97	1033	2685	0.0192365	NO	1.8622e-05	NO
cell division protein FtsZ CDS	1.1	0	0.1	0.97	1034	2685	0.0192551	NO	1.8622e-05	NO
lipoate--protein ligase A CDS	1.1	0	0.1	0.97	1035	2685	0.0192737	NO	1.8622e-05	NO
aspartate aminotransferase CDS	1.3	0	0.4	0.97	1036	2685	0.0192924	NO	1.8622e-05	NO
Nif3-like dinuclear metal center hexameric protein CDS	1.9	0	1	0.97	1037	2685	0.019311	NO	1.8622e-05	NO
HD domain-containing protein CDS	1.1	0	0.2	0.97	1038	2685	0.0193296	NO	1.8622e-05	NO
hypothetical protein CDS	1	0	0.1	0.97	1039	2685	0.0193482	NO	1.8622e-05	NO
membrane protein CDS	1.2	0	0.2	0.97	1040	2685	0.0193669	NO	1.8622e-05	NO
TIGR00266 family protein CDS	2.1	0	1	0.97	1041	2685	0.0193855	NO	1.8622e-05	NO
LytR family transcriptional regulator CDS	-1.2	0	-0.2	0.97	1042	2685	0.0194041	NO	1.8622e-05	NO
DNA-directed RNA polymerase subunit alpha CDS	1	0	0	0.97	1043	2685	0.0194227	NO	1.8622e-05	NO
glycine/betaine ABC transporter substrate-binding protein CDS	-1.4	0	-0.5	0.98	1044	2685	0.0194413	NO	1.8622e-05	NO
aspartate racemase CDS	1.2	0	0.3	0.98	1045	2685	0.01946	NO	1.8622e-05	NO
D-ribose pyranase CDS	2.6	0	1.4	0.98	1046	2685	0.0194786	NO	1.8622e-05	NO
hypothetical protein CDS	-2.9	0	-1.5	0.98	1047	2685	0.0194972	NO	1.8622e-05	NO
hydrolase CDS	-2.1	0	-1.1	0.98	1048	2685	0.0195158	NO	1.8622e-05	NO
alpha-xylosidase CDS	1.1	0	0.1	0.98	1049	2685	0.0195345	NO	1.8622e-05	NO
multidrug ABC transporter ATP-binding protein CDS	-2.1	0	-1.1	0.98	1050	2685	0.0195531	NO	1.8622e-05	NO
hypothetical protein CDS	-1.3	0	-0.4	0.98	1051	2685	0.0195717	NO	1.8622e-05	NO
hypothetical protein CDS	-1.2	0	-0.2	0.98	1052	2685	0.0195903	NO	1.8622e-05	NO
cell division protein FtsX CDS	1.1	0	0.1	0.98	1053	2685	0.0196089	NO	1.8622e-05	NO
hypothetical protein CDS	1.1	0	0.1	0.98	1054	2685	0.0196276	NO	1.8622e-05	NO
spermidine/putrescine ABC transporter ATP-binding protein CDS	-2.9	0	-1.5	0.98	1055	2685	0.0196462	NO	1.8622e-05	NO
type I methionyl aminopeptidase CDS	-1.2	0	-0.2	0.98	1056	2685	0.0196648	NO	1.8622e-05	NO
hypothetical protein CDS	2.2	0	1.1	0.98	1057	2685	0.0196834	NO	1.8622e-05	NO
hypothetical protein CDS	1.1	0	0.2	0.98	1058	2685	0.019702	NO	1.8622e-05	NO
DNA topoisomerase I CDS	1.3	0	0.4	0.98	1059	2685	0.0197207	NO	1.8622e-05	NO
4-oxalocrotonate tautomerase CDS	-1.1	0	-0.1	0.98	1060	2685	0.0197393	NO	1.8622e-05	NO
molecular chaperone DnaJ CDS	-1.3	0	-0.4	0.98	1061	2685	0.0197579	NO	1.8622e-05	NO
RIP metalloprotease RseP CDS	1.7	0	0.8	0.98	1062	2685	0.0197765	NO	1.8622e-05	NO
two-component sensor histidine kinase CDS	1.4	0	0.5	0.98	1063	2685	0.0197952	NO	1.8622e-05	NO
cell division protein FtsK CDS	2.2	0	1.2	0.98	1064	2685	0.0198138	NO	1.8622e-05	NO
phosphohydrolase CDS	1.2	0	0.3	0.98	1065	2685	0.0198324	NO	1.8622e-05	NO
phosphoenolpyruvate carboxykinase CDS	1.3	0	0.3	0.98	1066	2685	0.019851	NO	1.8622e-05	NO
transcriptional regulator CDS	2.6	0	1.4	0.98	1067	2685	0.0198696	NO	1.8622e-05	NO
PTS cellobiose transporter subunit IIC CDS	-2.5	0	-1.3	0.98	1068	2685	0.0198883	NO	1.8622e-05	NO
universal stress protein A CDS	-1.2	0	-0.3	0.98	1069	2685	0.0199069	NO	1.8622e-05	NO
hypothetical protein CDS	-1.3	0	-0.4	0.98	1070	2685	0.0199255	NO	1.8622e-05	NO
hypothetical protein CDS	2.2	0	1.1	0.98	1071	2685	0.0199441	NO	1.8622e-05	NO
exopolyphosphatase CDS	-1.9	0	-0.9	0.98	1072	2685	0.0199628	NO	1.8622e-05	NO
PTS beta-glucoside transporter subunit EIIBCA CDS	1.1	0	0.1	0.99	1073	2685	0.0199814	NO	1.8622e-05	NO
choloylglycine hydrolase CDS	2	0	1	0.99	1074	2685	0.02	NO	1.8622e-05	NO
SAM-dependent methyltransferase CDS	-4.5	0	-2.2	0.99	1075	2685	0.0200186	NO	1.8622e-05	NO
S-adenosylmethionine:tRNA ribosyltransferase-isomerase CDS	1.4	0	0.5	0.99	1076	2685	0.0200372	NO	1.8622e-05	NO
non-canonical purine NTP pyrophosphatase RdgB/HAM1 family CDS	-1.4	0	-0.5	0.99	1077	2685	0.0200559	NO	1.8622e-05	NO
catabolite control protein A CDS	-1.2	0	-0.2	0.99	1078	2685	0.0200745	NO	1.8622e-05	NO
aminotransferase A CDS	1.3	0	0.4	0.99	1079	2685	0.0200931	NO	1.8622e-05	NO
methionine adenosyltransferase CDS	-1.3	0	-0.3	0.99	1080	2685	0.0201117	NO	1.8622e-05	NO
guanosine monophosphate reductase CDS	1.4	0	0.4	0.99	1081	2685	0.0201304	NO	1.8622e-05	NO
SsrA-binding protein CDS	1.1	0	0.1	0.99	1082	2685	0.020149	NO	1.8622e-05	NO
Cro/Cl family transcriptional regulator CDS	-4.5	0	-2.2	0.99	1083	2685	0.0201676	NO	1.8622e-05	NO
hypothetical protein CDS	-1.5	0	-0.6	0.99	1084	2685	0.0201862	NO	1.8622e-05	NO
hypothetical protein CDS	1.1	0	0.1	0.99	1085	2685	0.0202048	NO	1.8622e-05	NO
hypothetical protein CDS	1.4	0	0.5	0.99	1086	2685	0.0202235	NO	1.8622e-05	NO
glycosyl transferase CDS	11.4	0	3.5	0.99	1087	2685	0.0202421	NO	1.8622e-05	NO
glucose transporter GlcU CDS	1.5	0	0.6	0.99	1088	2685	0.0202607	NO	1.8622e-05	NO
peptide-methionine (S)-S-oxide reductase CDS	-1.2	0	-0.3	0.99	1089	2685	0.0202793	NO	1.8622e-05	NO
hypothetical protein CDS	1.2	0	0.3	0.99	1090	2685	0.020298	NO	1.8622e-05	NO
hypothetical protein CDS	-3.3	0	-1.7	0.99	1091	2685	0.0203166	NO	1.8622e-05	NO
hypothetical protein CDS	1.4	0	0.4	0.99	1092	2685	0.0203352	NO	1.8622e-05	NO
rhomboid family intramembrane serine protease CDS	11.4	0	3.5	0.99	1093	2685	0.0203538	NO	1.8622e-05	NO
DNA-binding response regulator CDS	1.3	0	0.4	0.99	1094	2685	0.0203724	NO	1.8622e-05	NO
L-Rha 1,3-L-rhamnosyltransferase CDS	1.3	0	0.4	0.99	1095	2685	0.0203911	NO	1.8622e-05	NO
sulfurtransferase CDS	3.7	0	1.9	0.99	1096	2685	0.0204097	NO	1.8622e-05	NO
glycine/betaine ABC transporter CDS	-3.8	0	-1.9	0.99	1097	2685	0.0204283	NO	1.8622e-05	NO
multidrug ABC transporter ATP-binding protein CDS	-2.3	0	-1.2	0.99	1098	2685	0.0204469	NO	1.8622e-05	NO
multidrug transporter CDS	-1.5	0	-0.6	0.99	1099	2685	0.0204655	NO	1.8622e-05	NO
50S ribosomal protein L33 CDS	1.1	0	0.2	0.99	1100	2685	0.0204842	NO	1.8622e-05	NO
WYL domain-containing protein CDS	-2.3	0	-1.2	0.99	1101	2685	0.0205028	NO	1.8622e-05	NO
DNA-directed RNA polymerase subunit beta CDS	-1	0	0	0.99	1102	2685	0.0205214	NO	1.8622e-05	NO
membrane protein CDS	1.7	0	0.8	0.99	1103	2685	0.02054	NO	1.8622e-05	NO
cobalt transporter CDS	-2.3	0	-1.2	0.99	1104	2685	0.0205587	NO	1.8622e-05	NO
N-acetyltransferase CDS	1.4	0	0.4	0.99	1105	2685	0.0205773	NO	1.8622e-05	NO
tryptophan--tRNA ligase CDS	1.2	0	0.3	0.99	1106	2685	0.0205959	NO	1.8622e-05	NO
cyanate permease CDS	-3.8	0	-1.9	0.99	1107	2685	0.0206145	NO	1.8622e-05	NO
PTS mannitol transporter subunit IIA CDS	1.2	0	0.2	0.99	1108	2685	0.0206331	NO	1.8622e-05	NO
DNA polymerase III subunit beta CDS	1.2	0	0.3	1	1109	2685	0.0206518	NO	1.8622e-05	NO
hypothetical protein CDS	1000000	0	1000000	1	1110	2685	0.0206704	NO	1.8622e-05	NO
RNA-binding protein CDS	-1.2	0	-0.2	1	1111	2685	0.020689	NO	1.8622e-05	NO
hypothetical protein CDS	1	0	0	1	1112	2685	0.0207076	NO	1.8622e-05	NO
single-stranded DNA-binding protein CDS	-1.8	0	-0.8	1	1113	2685	0.0207263	NO	1.8622e-05	NO
cytochrome d ubiquinol oxidase subunit I CDS	1000000	0	1000000	1	1114	2685	0.0207449	NO	1.8622e-05	NO
cytochrome c oxidase assembly protein CDS	2.9	0	1.5	1	1115	2685	0.0207635	NO	1.8622e-05	NO
peptidase CDS	1.5	0	0.6	1	1116	2685	0.0207821	NO	1.8622e-05	NO
abortive infection protein CDS	-9.2	0	-3.2	1	1117	2685	0.0208007	NO	1.8622e-05	NO
ABC transporter CDS	1	0	0.1	1	1118	2685	0.0208194	NO	1.8622e-05	NO
ABC transporter ATP-binding protein CDS	-3.1	0	-1.6	1	1119	2685	0.020838	NO	1.8622e-05	NO
ammonium transporter CDS	1	0	0	1	1120	2685	0.0208566	NO	1.8622e-05	NO
monooxygenase CDS	-4.1	0	-2	1	1121	2685	0.0208752	NO	1.8622e-05	NO
CHAP domain-containing protein CDS	-1.1	0	-0.1	1	1122	2685	0.0208939	NO	1.8622e-05	NO
peptide ABC transporter permease CDS	-1.2	0	-0.3	1	1123	2685	0.0209125	NO	1.8622e-05	NO
macrolide ABC transporter ATP-binding protein CDS	-3.1	0	-1.6	1	1124	2685	0.0209311	NO	1.8622e-05	NO
TetR family transcriptional regulator CDS	1.5	0	0.5	1	1125	2685	0.0209497	NO	1.8622e-05	NO
haloacid dehalogenase CDS	1.5	0	0.6	1	1126	2685	0.0209683	NO	1.8622e-05	NO
hypothetical protein CDS	1.1	0	0.1	1	1127	2685	0.020987	NO	1.8622e-05	NO
permease CDS	1.3	0	0.4	1	1128	2685	0.0210056	NO	1.8622e-05	NO
peptidase C69 CDS	1.7	0	0.8	1	1129	2685	0.0210242	NO	1.8622e-05	NO
hypothetical protein CDS	1.2	0	0.3	1	1130	2685	0.0210428	NO	1.8622e-05	NO
peptidoglycan-binding protein CDS	-1.1	0	-0.1	1	1131	2685	0.0210615	NO	1.8622e-05	NO
branched-chain amino acid ABC transporter CDS	1000000	0	1000000	1	1132	2685	0.0210801	NO	1.8622e-05	NO
beta-glucuronidase CDS	1.3	0	0.3	1	1133	2685	0.0210987	NO	1.8622e-05	NO
glycoside hydrolase CDS	-2.5	0	-1.3	1	1134	2685	0.0211173	NO	1.8622e-05	NO
2-dehydro-3-deoxygluconokinase CDS	3.8	0	1.9	1	1135	2685	0.0211359	NO	1.8622e-05	NO
uronate isomerase CDS	-1	0	0	1	1136	2685	0.0211546	NO	1.8622e-05	NO
mannitol dehydrogenase CDS	-1.2	0	-0.3	1	1137	2685	0.0211732	NO	1.8622e-05	NO
glycosyl hydrolase family 30 CDS	-1.3	0	-0.4	1	1138	2685	0.0211918	NO	1.8622e-05	NO
transporter CDS	7.8	0	3	1	1139	2685	0.0212104	NO	1.8622e-05	NO
2-dehydro-3-deoxygluconokinase CDS	-1.1	0	-0.2	1	1140	2685	0.0212291	NO	1.8622e-05	NO
galactosidase CDS	-3.6	0	-1.8	1	1141	2685	0.0212477	NO	1.8622e-05	NO
FMN-binding protein CDS	1	0	0	1	1142	2685	0.0212663	NO	1.8622e-05	NO
MFS transporter permease CDS	1.2	0	0.2	1	1143	2685	0.0212849	NO	1.8622e-05	NO
alpha/beta hydrolase CDS	-3.6	0	-1.8	1	1144	2685	0.0213035	NO	1.8622e-05	NO
hypothetical protein CDS	-2.3	0	-1.2	1	1145	2685	0.0213222	NO	1.8622e-05	NO
membrane protein CDS	-3.1	0	-1.6	1	1146	2685	0.0213408	NO	1.8622e-05	NO
TetR family transcriptional regulator CDS	-1.3	0	-0.4	1	1147	2685	0.0213594	NO	1.8622e-05	NO
amidohydrolase CDS	-1.9	0	-0.9	1	1148	2685	0.021378	NO	1.8622e-05	NO
membrane protein CDS	-1000000	0	-1000000	1	1149	2685	0.0213966	NO	1.8622e-05	NO
membrane protein CDS	1	0	0	1	1150	2685	0.0214153	NO	1.8622e-05	NO
choline ABC transporter permease CDS	1.6	0	0.7	1	1151	2685	0.0214339	NO	1.8622e-05	NO
glycine/betaine ABC transporter ATP-binding protein CDS	1.1	0	0.1	1	1152	2685	0.0214525	NO	1.8622e-05	NO
metal-transporting ATPase CDS	-1000000	0	-1000000	1	1153	2685	0.0214711	NO	1.8622e-05	NO
hypothetical protein CDS	-1000000	0	-1000000	1	1154	2685	0.0214898	NO	1.8622e-05	NO
DNA-binding protein CDS	1000000	0	1000000	1	1155	2685	0.0215084	NO	1.8622e-05	NO
transcriptional regulator CDS	-1.7	0	-0.8	1	1156	2685	0.021527	NO	1.8622e-05	NO
hypothetical protein CDS	1	0	0	1	1157	2685	0.0215456	NO	1.8622e-05	NO
membrane protein CDS	1000000	0	1000000	1	1158	2685	0.0215642	NO	1.8622e-05	NO
alpha-mannosidase CDS	-10.8	0	-3.4	1	1159	2685	0.0215829	NO	1.8622e-05	NO
transcriptional regulator CDS	4.5	0	2.2	1	1160	2685	0.0216015	NO	1.8622e-05	NO
6-phospho-beta-glucosidase CDS	1000000	0	1000000	1	1161	2685	0.0216201	NO	1.8622e-05	NO
ROK family transcriptional regulator CDS	1000000	0	1000000	1	1162	2685	0.0216387	NO	1.8622e-05	NO
tryptophan synthase subunit alpha CDS	1	0	0	1	1163	2685	0.0216574	NO	1.8622e-05	NO
tryptophan synthase subunit beta CDS	1	0	0	1	1164	2685	0.021676	NO	1.8622e-05	NO
N-(5'-phosphoribosyl)anthranilate isomerase CDS	1000000	0	1000000	1	1165	2685	0.0216946	NO	1.8622e-05	NO
indole-3-glycerol-phosphate synthase CDS	-2.1	0	-1	1	1166	2685	0.0217132	NO	1.8622e-05	NO
anthranilate phosphoribosyltransferase CDS	-3.1	0	-1.6	1	1167	2685	0.0217318	NO	1.8622e-05	NO
MFS transporter permease CDS	-9.2	0	-3.2	1	1168	2685	0.0217505	NO	1.8622e-05	NO
hypothetical protein CDS	-6.2	0	-2.6	1	1169	2685	0.0217691	NO	1.8622e-05	NO
ABC transporter CDS	-3.1	0	-1.6	1	1170	2685	0.0217877	NO	1.8622e-05	NO
ABC transporter CDS	1000000	0	1000000	1	1171	2685	0.0218063	NO	1.8622e-05	NO
ABC transporter CDS	-1000000	0	-1000000	1	1172	2685	0.021825	NO	1.8622e-05	NO
XRE family transcriptional regulator CDS	-2.1	0	-1	1	1173	2685	0.0218436	NO	1.8622e-05	NO
4-hydroxy-tetrahydrodipicolinate reductase CDS	3.8	0	1.9	1	1174	2685	0.0218622	NO	1.8622e-05	NO
acetyldiaminopimelate deacetylase CDS	1.4	0	0.4	1	1175	2685	0.0218808	NO	1.8622e-05	NO
diaminopimelate decarboxylase CDS	1.2	0	0.2	1	1176	2685	0.0218994	NO	1.8622e-05	NO
aspartate kinase CDS	1.7	0	0.8	1	1177	2685	0.0219181	NO	1.8622e-05	NO
ADP-ribose pyrophosphatase CDS	1	0	0	1	1178	2685	0.0219367	NO	1.8622e-05	NO
hypothetical protein CDS	-3.1	0	-1.6	1	1179	2685	0.0219553	NO	1.8622e-05	NO
transposase CDS	-2.8	0	-1.5	1	1180	2685	0.0219739	NO	1.8622e-05	NO
transcriptional regulator CDS	-1.1	0	-0.2	1	1181	2685	0.0219926	NO	1.8622e-05	NO
ABC transporter CDS	1000000	0	1000000	1	1182	2685	0.0220112	NO	1.8622e-05	NO
ABC transporter CDS	-1.5	0	-0.6	1	1183	2685	0.0220298	NO	1.8622e-05	NO
ABC transporter ATPase CDS	-2.6	0	-1.4	1	1184	2685	0.0220484	NO	1.8622e-05	NO
hypothetical protein CDS	1.1	0	0.1	1	1185	2685	0.022067	NO	1.8622e-05	NO
replicative DNA helicase CDS	-1.2	0	-0.2	1	1186	2685	0.0220857	NO	1.8622e-05	NO
permease CDS	-3.1	0	-1.6	1	1187	2685	0.0221043	NO	1.8622e-05	NO
murQ CDS	-3.7	0	-1.9	1	1188	2685	0.0221229	NO	1.8622e-05	NO
outer surface protein CDS	-4.1	0	-2	1	1189	2685	0.0221415	NO	1.8622e-05	NO
TetR family transcriptional regulator CDS	-1.3	0	-0.4	1	1190	2685	0.0221601	NO	1.8622e-05	NO
macrolide ABC transporter ATP-binding protein CDS	1000000	0	1000000	1	1191	2685	0.0221788	NO	1.8622e-05	NO
ABC transporter permease CDS	-2.7	0	-1.4	1	1192	2685	0.0221974	NO	1.8622e-05	NO
amidohydrolase CDS	-1.4	0	-0.5	1	1193	2685	0.022216	NO	1.8622e-05	NO
metal-transporting ATPase CDS	1.3	0	0.4	1	1194	2685	0.0222346	NO	1.8622e-05	NO
transcriptional regulator CDS	-1.1	0	-0.1	1	1195	2685	0.0222533	NO	1.8622e-05	NO
transporter CDS	1000000	0	1000000	1	1196	2685	0.0222719	NO	1.8622e-05	NO
transcriptional regulator CDS	2.6	0	1.4	1	1197	2685	0.0222905	NO	1.8622e-05	NO
ABC transporter ATP-binding protein CDS	-2.1	0	-1	1	1198	2685	0.0223091	NO	1.8622e-05	NO
ABC transporter permease CDS	-4.6	0	-2.2	1	1199	2685	0.0223277	NO	1.8622e-05	NO
anaerobic ribonucleoside triphosphate reductase CDS	-4.2	0	-2.1	1	1200	2685	0.0223464	NO	1.8622e-05	NO
hypothetical protein CDS	-2.6	0	-1.4	1	1201	2685	0.022365	NO	1.8622e-05	NO
transcriptional regulator CDS	1.1	0	0.1	1	1202	2685	0.0223836	NO	1.8622e-05	NO
phospholipid phosphatase CDS	-2.2	0	-1.1	1	1203	2685	0.0224022	NO	1.8622e-05	NO
peptidase S66 CDS	-1.2	0	-0.3	1	1204	2685	0.0224209	NO	1.8622e-05	NO
hypothetical protein CDS	1000000	0	1000000	1	1205	2685	0.0224395	NO	1.8622e-05	NO
hypothetical protein CDS	-1.5	0	-0.6	1	1206	2685	0.0224581	NO	1.8622e-05	NO
MFS transporter CDS	1.5	0	0.6	1	1207	2685	0.0224767	NO	1.8622e-05	NO
hypothetical protein CDS	-1.5	0	-0.6	1	1208	2685	0.0224953	NO	1.8622e-05	NO
two-component sensor histidine kinase CDS	-2	0	-1	1	1209	2685	0.022514	NO	1.8622e-05	NO
DNA-binding response regulator CDS	3.6	0	1.8	1	1210	2685	0.0225326	NO	1.8622e-05	NO
PTS cellobiose transporter subunit IIC CDS	-3.5	0	-1.8	1	1211	2685	0.0225512	NO	1.8622e-05	NO
celD CDS	1	0	0	1	1212	2685	0.0225698	NO	1.8622e-05	NO
6-phospho-beta-glucosidase CDS	-1.8	0	-0.9	1	1213	2685	0.0225885	NO	1.8622e-05	NO
GntR family transcriptional regulator CDS	-2.3	0	-1.2	1	1214	2685	0.0226071	NO	1.8622e-05	NO
membrane protein CDS	-1.4	0	-0.5	1	1215	2685	0.0226257	NO	1.8622e-05	NO
hypothetical protein CDS	-6.2	0	-2.6	1	1216	2685	0.0226443	NO	1.8622e-05	NO
guanine permease CDS	1.6	0	0.7	1	1217	2685	0.0226629	NO	1.8622e-05	NO
sulfur reduction protein DsrE CDS	-1.7	0	-0.8	1	1218	2685	0.0226816	NO	1.8622e-05	NO
glyoxalase CDS	-2.9	0	-1.5	1	1219	2685	0.0227002	NO	1.8622e-05	NO
alanine acetyltransferase CDS	-1.3	0	-0.3	1	1220	2685	0.0227188	NO	1.8622e-05	NO
membrane protein CDS	-1.2	0	-0.2	1	1221	2685	0.0227374	NO	1.8622e-05	NO
hypothetical protein CDS	-1	0	-0.1	1	1222	2685	0.0227561	NO	1.8622e-05	NO
ATPase AAA CDS	1	0	0	1	1223	2685	0.0227747	NO	1.8622e-05	NO
acetate kinase CDS	-1	0	-0.1	1	1224	2685	0.0227933	NO	1.8622e-05	NO
alkaline phosphatase CDS	1	0	0	1	1225	2685	0.0228119	NO	1.8622e-05	NO
xylulokinase CDS	-3.1	0	-1.6	1	1226	2685	0.0228305	NO	1.8622e-05	NO
PTS ascorbate transporter subunit IIC CDS	-3.1	0	-1.6	1	1227	2685	0.0228492	NO	1.8622e-05	NO
hypothetical protein CDS	-1.5	0	-0.6	1	1228	2685	0.0228678	NO	1.8622e-05	NO
MFS transporter permease CDS	3.1	0	1.6	1	1229	2685	0.0228864	NO	1.8622e-05	NO
hypothetical protein CDS	-1000000	0	-1000000	1	1230	2685	0.022905	NO	1.8622e-05	NO
hypothetical protein CDS	-9.2	0	-3.2	1	1231	2685	0.0229236	NO	1.8622e-05	NO
hypothetical protein CDS	1.1	0	0.1	1	1232	2685	0.0229423	NO	1.8622e-05	NO
PTS mannose transporter subunit IID CDS	-1.8	0	-0.8	1	1233	2685	0.0229609	NO	1.8622e-05	NO
hypothetical protein CDS	-4.9	0	-2.3	1	1234	2685	0.0229795	NO	1.8622e-05	NO
NUDIX hydrolase CDS	-1	0	0	1	1235	2685	0.0229981	NO	1.8622e-05	NO
hypothetical protein CDS	1.1	0	0.1	1	1236	2685	0.0230168	NO	1.8622e-05	NO
hypothetical protein CDS	1.1	0	0.2	1	1237	2685	0.0230354	NO	1.8622e-05	NO
hypothetical protein CDS	-1.4	0	-0.5	1	1238	2685	0.023054	NO	1.8622e-05	NO
permease CDS	-5.4	0	-2.4	1	1239	2685	0.0230726	NO	1.8622e-05	NO
membrane protein CDS	1.1	0	0.1	1	1240	2685	0.0230912	NO	1.8622e-05	NO
membrane protein CDS	1.3	0	0.4	1	1241	2685	0.0231099	NO	1.8622e-05	NO
2-hydroxyacid dehydrogenase CDS	-1.7	0	-0.8	1	1242	2685	0.0231285	NO	1.8622e-05	NO
sugar ABC transporter substrate-binding protein CDS	1	0	0	1	1243	2685	0.0231471	NO	1.8622e-05	NO
permease CDS	1.2	0	0.3	1	1244	2685	0.0231657	NO	1.8622e-05	NO
cobyric acid synthase CDS	1.4	0	0.5	1	1245	2685	0.0231844	NO	1.8622e-05	NO
16S rRNA methyltransferase G CDS	-1	0	0	1	1246	2685	0.023203	NO	1.8622e-05	NO
membrane protein CDS	-1.2	0	-0.2	1	1247	2685	0.0232216	NO	1.8622e-05	NO
IMP dehydrogenase CDS	1.6	0	0.7	1	1248	2685	0.0232402	NO	1.8622e-05	NO
hypothetical protein CDS	1.5	0	0.5	1	1249	2685	0.0232588	NO	1.8622e-05	NO
two-component sensor histidine kinase CDS	-1	0	0	1	1250	2685	0.0232775	NO	1.8622e-05	NO
UDP-N-acetylmuramoyl-L-alanyl-D-glutamate--2, 6-diaminopimelate ligase CDS	1.2	0	0.3	1	1251	2685	0.0232961	NO	1.8622e-05	NO
MFS transporter CDS	1	0	0	1	1252	2685	0.0233147	NO	1.8622e-05	NO
methylmalonate-semialdehyde dehydrogenase (acylating) CDS	1000000	0	1000000	1	1253	2685	0.0233333	NO	1.8622e-05	NO
5-deoxy-glucuronate isomerase CDS	-1.7	0	-0.7	1	1254	2685	0.023352	NO	1.8622e-05	NO
5-dehydro-2-deoxygluconokinase CDS	1000000	0	1000000	1	1255	2685	0.0233706	NO	1.8622e-05	NO
3D-(3,5/4)-trihydroxycyclohexane-1,2-dione acylhydrolase (decyclizing) CDS	3.9	0	2	1	1256	2685	0.0233892	NO	1.8622e-05	NO
inositol 2-dehydrogenase CDS	1000000	0	1000000	1	1257	2685	0.0234078	NO	1.8622e-05	NO
inositol 2-dehydrogenase CDS	1.1	0	0.1	1	1258	2685	0.0234264	NO	1.8622e-05	NO
myo-inosose-2 dehydratase CDS	1	0	0	1	1259	2685	0.0234451	NO	1.8622e-05	NO
fructose-bisphosphate aldolase CDS	1000000	0	1000000	1	1260	2685	0.0234637	NO	1.8622e-05	NO
tautomerase CDS	1000000	0	1000000	1	1261	2685	0.0234823	NO	1.8622e-05	NO
xylose isomerase CDS	-1.2	0	-0.2	1	1262	2685	0.0235009	NO	1.8622e-05	NO
protein iolH CDS	1000000	0	1000000	1	1263	2685	0.0235196	NO	1.8622e-05	NO
RpiR family transcriptional regulator CDS	1000000	0	1000000	1	1264	2685	0.0235382	NO	1.8622e-05	NO
6-phosphogluconate dehydrogenase CDS	-1.7	0	-0.8	1	1265	2685	0.0235568	NO	1.8622e-05	NO
ABC transporter ATP-binding protein CDS	-1.3	0	-0.4	1	1266	2685	0.0235754	NO	1.8622e-05	NO
ABC transporter CDS	-1.7	0	-0.8	1	1267	2685	0.023594	NO	1.8622e-05	NO
oxidoreductase CDS	1.4	0	0.5	1	1268	2685	0.0236127	NO	1.8622e-05	NO
LytR family transcriptional regulator CDS	1	0	0	1	1269	2685	0.0236313	NO	1.8622e-05	NO
branched-chain amino acid transporter II carrierprotein CDS	1.4	0	0.5	1	1270	2685	0.0236499	NO	1.8622e-05	NO
hydrolase CDS	1.1	0	0.2	1	1271	2685	0.0236685	NO	1.8622e-05	NO
DeoR family transcriptional regulator CDS	1.3	0	0.4	1	1272	2685	0.0236872	NO	1.8622e-05	NO
ADP-ribosylglycohydrolase CDS	-2.9	0	-1.5	1	1273	2685	0.0237058	NO	1.8622e-05	NO
multidrug ABC transporter ATP-binding protein CDS	-1.3	0	-0.3	1	1274	2685	0.0237244	NO	1.8622e-05	NO
methylase CDS	-9.2	0	-3.2	1	1275	2685	0.023743	NO	1.8622e-05	NO
thiol reductase thioredoxin CDS	1.2	0	0.2	1	1276	2685	0.0237616	NO	1.8622e-05	NO
membrane protein CDS	-1.5	0	-0.6	1	1277	2685	0.0237803	NO	1.8622e-05	NO
membrane protein CDS	-2.2	0	-1.1	1	1278	2685	0.0237989	NO	1.8622e-05	NO
branched-chain amino acid ABC transporter substrate-binding protein CDS	-1.7	0	-0.8	1	1279	2685	0.0238175	NO	1.8622e-05	NO
ABC transporter permease CDS	1000000	0	1000000	1	1280	2685	0.0238361	NO	1.8622e-05	NO
branched-chain amino acid ABC transporter permease CDS	1.9	0	1	1	1281	2685	0.0238547	NO	1.8622e-05	NO
ABC transporter ATP-binding protein CDS	1	0	0	1	1282	2685	0.0238734	NO	1.8622e-05	NO
hypothetical protein CDS	1000000	0	1000000	1	1283	2685	0.023892	NO	1.8622e-05	NO
PTS cellobiose transporter subunit IIC CDS	-1.2	0	-0.3	1	1284	2685	0.0239106	NO	1.8622e-05	NO
hypothetical protein CDS	-1	0	0	1	1285	2685	0.0239292	NO	1.8622e-05	NO
hypothetical protein CDS	3.9	0	2	1	1286	2685	0.0239479	NO	1.8622e-05	NO
ATP-dependent helicase CDS	-1.1	0	-0.1	1	1287	2685	0.0239665	NO	1.8622e-05	NO
transcription antiterminator BglG CDS	-1.5	0	-0.6	1	1288	2685	0.0239851	NO	1.8622e-05	NO
PTS fructose transporter subunit IIBC CDS	-2.8	0	-1.5	1	1289	2685	0.0240037	NO	1.8622e-05	NO
GntR family transcriptional regulator CDS	1.2	0	0.2	1	1290	2685	0.0240223	NO	1.8622e-05	NO
agaS CDS	1.6	0	0.7	1	1291	2685	0.024041	NO	1.8622e-05	NO
N-acetylglucosamine-6-phosphate deacetylase CDS	-1.1	0	-0.2	1	1292	2685	0.0240596	NO	1.8622e-05	NO
PTS mannose transporter subunit IIAB CDS	-1.2	0	-0.2	1	1293	2685	0.0240782	NO	1.8622e-05	NO
PTS fructose transporter subunit IID CDS	-1.1	0	-0.2	1	1294	2685	0.0240968	NO	1.8622e-05	NO
glycosyl transferase family 1 CDS	-1.1	0	-0.2	1	1295	2685	0.0241155	NO	1.8622e-05	NO
glycosyl transferase family 1 CDS	-2.5	0	-1.3	1	1296	2685	0.0241341	NO	1.8622e-05	NO
aminopeptidase CDS	4.2	0	2.1	1	1297	2685	0.0241527	NO	1.8622e-05	NO
PTS lactose transporter subunit IIC CDS	1.9	0	1	1	1298	2685	0.0241713	NO	1.8622e-05	NO
PTS sugar transporter subunit IIB CDS	1000000	0	1000000	1	1299	2685	0.0241899	NO	1.8622e-05	NO
PTS lactose transporter subunit IIA CDS	-1.2	0	-0.2	1	1300	2685	0.0242086	NO	1.8622e-05	NO
aminopeptidase CDS	1000000	0	1000000	1	1301	2685	0.0242272	NO	1.8622e-05	NO
transcriptional antiterminator CDS	1.8	0	0.9	1	1302	2685	0.0242458	NO	1.8622e-05	NO
peptidase T CDS	-3.1	0	-1.6	1	1303	2685	0.0242644	NO	1.8622e-05	NO
peptide ABC transporter substrate-binding protein CDS	-5.1	0	-2.4	1	1304	2685	0.0242831	NO	1.8622e-05	NO
N-acetyltransferase GCN5 CDS	-1000000	0	-1000000	1	1305	2685	0.0243017	NO	1.8622e-05	NO
hypothetical protein CDS	1.8	0	0.9	1	1306	2685	0.0243203	NO	1.8622e-05	NO
ABC transporter ATP-binding protein CDS	-3.1	0	-1.6	1	1307	2685	0.0243389	NO	1.8622e-05	NO
rhomboid family intramembrane serine protease CDS	-1000000	0	-1000000	1	1308	2685	0.0243575	NO	1.8622e-05	NO
cobalt ABC transporter permease CDS	-1000000	0	-1000000	1	1309	2685	0.0243762	NO	1.8622e-05	NO
thiaminase II CDS	-1.5	0	-0.6	1	1310	2685	0.0243948	NO	1.8622e-05	NO
hydroxyethylthiazole permease CDS	-2.3	0	-1.2	1	1311	2685	0.0244134	NO	1.8622e-05	NO
hydroxyethylthiazole kinase CDS	-6.2	0	-2.6	1	1312	2685	0.024432	NO	1.8622e-05	NO
thiamine phosphate synthase CDS	-1000000	0	-1000000	1	1313	2685	0.0244507	NO	1.8622e-05	NO
hydroxymethylpyrimidine/phosphomethylpyrimidine kinase CDS	1000000	0	1000000	1	1314	2685	0.0244693	NO	1.8622e-05	NO
amino acid permease CDS	2.4	0	1.3	1	1315	2685	0.0244879	NO	1.8622e-05	NO
hypothetical protein CDS	1	0	0	1	1316	2685	0.0245065	NO	1.8622e-05	NO
LacI family transcriptional regulator CDS	7.8	0	3	1	1317	2685	0.0245251	NO	1.8622e-05	NO
rbsC CDS	3	0	1.6	1	1318	2685	0.0245438	NO	1.8622e-05	NO
D-ribose ABC transporter substrate-binding protein CDS	5.8	0	2.5	1	1319	2685	0.0245624	NO	1.8622e-05	NO
hypothetical protein CDS	1	0	0	1	1320	2685	0.024581	NO	1.8622e-05	NO
hypothetical protein CDS	1	0	0	1	1321	2685	0.0245996	NO	1.8622e-05	NO
membrane protein CDS	1.3	0	0.4	1	1322	2685	0.0246182	NO	1.8622e-05	NO
penicillin-binding protein CDS	-1.2	0	-0.3	1	1323	2685	0.0246369	NO	1.8622e-05	NO
hypothetical protein CDS	-7.2	0	-2.8	1	1324	2685	0.0246555	NO	1.8622e-05	NO
ABC transporter ATP-binding protein CDS	-1000000	0	-1000000	1	1325	2685	0.0246741	NO	1.8622e-05	NO
rhodopsin CDS	-1000000	0	-1000000	1	1326	2685	0.0246927	NO	1.8622e-05	NO
membrane protein CDS	-1000000	0	-1000000	1	1327	2685	0.0247114	NO	1.8622e-05	NO
membrane protein CDS	-1000000	0	-1000000	1	1328	2685	0.02473	NO	1.8622e-05	NO
MFS transporter permease CDS	6.2	0	2.6	1	1329	2685	0.0247486	NO	1.8622e-05	NO
MarR family transcriptional regulator CDS	-1000000	0	-1000000	1	1330	2685	0.0247672	NO	1.8622e-05	NO
hypothetical protein CDS	1000000	0	1000000	1	1331	2685	0.0247858	NO	1.8622e-05	NO
transcriptional antiterminator CDS	-1.1	0	-0.1	1	1332	2685	0.0248045	NO	1.8622e-05	NO
PTS ascorbate transporter subunit IIB CDS	1	0	0	1	1333	2685	0.0248231	NO	1.8622e-05	NO
PTS beta-glucoside transporter subunit IIBC CDS	1.1	0	0.1	1	1334	2685	0.0248417	NO	1.8622e-05	NO
hypothetical protein CDS	1000000	0	1000000	1	1335	2685	0.0248603	NO	1.8622e-05	NO
iron ABC transporter substrate-binding protein CDS	-4.3	0	-2.1	1	1336	2685	0.024879	NO	1.8622e-05	NO
nucleoside hydrolase CDS	-1.2	0	-0.3	1	1337	2685	0.0248976	NO	1.8622e-05	NO
C4-dicarboxylate ABC transporter CDS	-2.2	0	-1.1	1	1338	2685	0.0249162	NO	1.8622e-05	NO
acetyltransferase CDS	-1.6	0	-0.7	1	1339	2685	0.0249348	NO	1.8622e-05	NO
phospho-2-dehydro-3-deoxyheptonate aldolase CDS	-2.1	0	-1	1	1340	2685	0.0249534	NO	1.8622e-05	NO
glycerol uptake operon antiterminator CDS	1.4	0	0.4	1	1341	2685	0.0249721	NO	1.8622e-05	NO
carbohydrate kinase CDS	1	0	0	1	1342	2685	0.0249907	NO	1.8622e-05	NO
3-oxoacyl-ACP reductase CDS	-3.1	0	-1.6	1	1343	2685	0.0250093	NO	1.8622e-05	NO
oxidoreductase CDS	1.6	0	0.7	1	1344	2685	0.0250279	NO	1.8622e-05	NO
gatC CDS	-2.2	0	-1.1	1	1345	2685	0.0250466	NO	1.8622e-05	NO
PTS sugar transporter subunit IIA CDS	-2.3	0	-1.2	1	1346	2685	0.0250652	NO	1.8622e-05	NO
PTS fructose transporter subunit IIC CDS	-1.3	0	-0.4	1	1347	2685	0.0250838	NO	1.8622e-05	NO
sorbitol-6-phosphate 2-dehydrogenase CDS	-3.1	0	-1.6	1	1348	2685	0.0251024	NO	1.8622e-05	NO
PTS sorbose transporter subunit IIC CDS	-6.9	0	-2.8	1	1349	2685	0.025121	NO	1.8622e-05	NO
PTS fructose transporter subunit IIB CDS	-7.2	0	-2.8	1	1350	2685	0.0251397	NO	1.8622e-05	NO
PTS mannose/fructose/sorbose transporter subunitIIC CDS	-1.3	0	-0.4	1	1351	2685	0.0251583	NO	1.8622e-05	NO
PTS mannose transporter subunit IID CDS	1.5	0	0.5	1	1352	2685	0.0251769	NO	1.8622e-05	NO
hypothetical protein CDS	-1.8	0	-0.9	1	1353	2685	0.0251955	NO	1.8622e-05	NO
sodium:sulfate symporter CDS	6.2	0	2.6	1	1354	2685	0.0252142	NO	1.8622e-05	NO
pyridine nucleotide-disulfide oxidoreductase CDS	1.6	0	0.7	1	1355	2685	0.0252328	NO	1.8622e-05	NO
LysR family transcriptional regulator CDS	-1.7	0	-0.8	1	1356	2685	0.0252514	NO	1.8622e-05	NO
membrane protein CDS	-1.2	0	-0.2	1	1357	2685	0.02527	NO	1.8622e-05	NO
heme ABC transporter ATP-binding protein CDS	1.3	0	0.4	1	1358	2685	0.0252886	NO	1.8622e-05	NO
cobalt ABC transporter permease CDS	-2	0	-1	1	1359	2685	0.0253073	NO	1.8622e-05	NO
LacI family transcriptional regulator CDS	-3.6	0	-1.8	1	1360	2685	0.0253259	NO	1.8622e-05	NO
MFS transporter CDS	1000000	0	1000000	1	1361	2685	0.0253445	NO	1.8622e-05	NO
oligo-1,6-glucosidase CDS	-2.6	0	-1.4	1	1362	2685	0.0253631	NO	1.8622e-05	NO
flavocytochrome c CDS	-1	0	0	1	1363	2685	0.0253818	NO	1.8622e-05	NO
PTS galactitol transporter subunit IIC CDS	-2	0	-1	1	1364	2685	0.0254004	NO	1.8622e-05	NO
PTS family galactitol (gat) porter component IIB CDS	-2.5	0	-1.3	1	1365	2685	0.025419	NO	1.8622e-05	NO
PTS sugar transporter subunit IIA CDS	-2.1	0	-1	1	1366	2685	0.0254376	NO	1.8622e-05	NO
lactose phosphotransferase system repressor CDS	-1.5	0	-0.6	1	1367	2685	0.0254562	NO	1.8622e-05	NO
tagatose-6-phosphate kinase CDS	-1.8	0	-0.8	1	1368	2685	0.0254749	NO	1.8622e-05	NO
PTS ascorbate transporter subunit IIC CDS	-3.1	0	-1.6	1	1369	2685	0.0254935	NO	1.8622e-05	NO
L-ascorbate 6-phosphate lactonase CDS	1000000	0	1000000	1	1370	2685	0.0255121	NO	1.8622e-05	NO
histidine kinase CDS	1000000	0	1000000	1	1371	2685	0.0255307	NO	1.8622e-05	NO
6-phospho-alpha-glucosidase CDS	-1	0	0	1	1372	2685	0.0255493	NO	1.8622e-05	NO
PTS alpha-glucoside transporter subunit IIBC CDS	1.2	0	0.3	1	1373	2685	0.025568	NO	1.8622e-05	NO
hypothetical protein CDS	-1.6	0	-0.7	1	1374	2685	0.0255866	NO	1.8622e-05	NO
PTS sugar transporter subunit IIBC CDS	1.2	0	0.3	1	1375	2685	0.0256052	NO	1.8622e-05	NO
PTS glucose transporter subunit IIABC CDS	1.4	0	0.4	1	1376	2685	0.0256238	NO	1.8622e-05	NO
haloacid dehalogenase CDS	-2.5	0	-1.3	1	1377	2685	0.0256425	NO	1.8622e-05	NO
beta-1,4-xylanase CDS	1.7	0	0.8	1	1378	2685	0.0256611	NO	1.8622e-05	NO
6-phospho-beta-glucosidase CDS	1	0	0	1	1379	2685	0.0256797	NO	1.8622e-05	NO
sugar transporter CDS	1.3	0	0.4	1	1380	2685	0.0256983	NO	1.8622e-05	NO
PTS sugar transporter subunit IIA CDS	-1	0	-0.1	1	1381	2685	0.0257169	NO	1.8622e-05	NO
hypothetical protein CDS	1.2	0	0.2	1	1382	2685	0.0257356	NO	1.8622e-05	NO
PTS fructose transporter subunit IIA CDS	-1.2	0	-0.3	1	1383	2685	0.0257542	NO	1.8622e-05	NO
PTS fructose transporter subunit IIB CDS	1.3	0	0.4	1	1384	2685	0.0257728	NO	1.8622e-05	NO
DUF4432 domain-containing protein CDS	-1.2	0	-0.3	1	1385	2685	0.0257914	NO	1.8622e-05	NO
xylulokinase CDS	2.6	0	1.4	1	1386	2685	0.0258101	NO	1.8622e-05	NO
N(pi)-phosphohistidine--sugar phosphotransferase CDS	-2.1	0	-1	1	1387	2685	0.0258287	NO	1.8622e-05	NO
hypothetical protein CDS	1000000	0	1000000	1	1388	2685	0.0258473	NO	1.8622e-05	NO
maltose-6'-phosphate glucosidase CDS	1000000	0	1000000	1	1389	2685	0.0258659	NO	1.8622e-05	NO
PTS fructose transporter subunit IIBC CDS	1.8	0	0.9	1	1390	2685	0.0258845	NO	1.8622e-05	NO
aminotransferase CDS	-1	0	0	1	1391	2685	0.0259032	NO	1.8622e-05	NO
frv operon regulatory protein CDS	-3.1	0	-1.6	1	1392	2685	0.0259218	NO	1.8622e-05	NO
isomerase CDS	-1000000	0	-1000000	1	1393	2685	0.0259404	NO	1.8622e-05	NO
transcription antiterminator BglG CDS	1	0	0	1	1394	2685	0.025959	NO	1.8622e-05	NO
dihydrodipicolinate synthase family protein CDS	1.3	0	0.4	1	1395	2685	0.0259777	NO	1.8622e-05	NO
ketohydroxyglutarate aldolase CDS	-1.3	0	-0.4	1	1396	2685	0.0259963	NO	1.8622e-05	NO
transcription antiterminator BglG CDS	-2.2	0	-1.1	1	1397	2685	0.0260149	NO	1.8622e-05	NO
transcriptional regulator CDS	1	0	0	1	1398	2685	0.0260335	NO	1.8622e-05	NO
nitroreductase CDS	-2.1	0	-1.1	1	1399	2685	0.0260521	NO	1.8622e-05	NO
hypothetical protein CDS	1.2	0	0.3	1	1400	2685	0.0260708	NO	1.8622e-05	NO
lysozyme M1 (1,4-beta-N-acetylmuramidase) CDS	-1000000	0	-1000000	1	1401	2685	0.0260894	NO	1.8622e-05	NO
ABC transporter permease CDS	-1.3	0	-0.4	1	1402	2685	0.026108	NO	1.8622e-05	NO
adenylyltransferase CDS	-2.7	0	-1.4	1	1403	2685	0.0261266	NO	1.8622e-05	NO
hypothetical protein CDS	1.1	0	0.2	1	1404	2685	0.0261453	NO	1.8622e-05	NO
metal ABC transporter substrate-binding protein CDS	-1000000	0	-1000000	1	1405	2685	0.0261639	NO	1.8622e-05	NO
hypothetical protein CDS	1.4	0	0.5	1	1406	2685	0.0261825	NO	1.8622e-05	NO
transcriptional regulator CDS	2.8	0	1.5	1	1407	2685	0.0262011	NO	1.8622e-05	NO
dihydroxyacetone kinase subunit DhaK CDS	1	0	0	1	1408	2685	0.0262197	NO	1.8622e-05	NO
dihydroneopterin aldolase CDS	1.4	0	0.5	1	1409	2685	0.0262384	NO	1.8622e-05	NO
rhomboid family intramembrane serine protease CDS	1	0	0	1	1410	2685	0.026257	NO	1.8622e-05	NO
hypothetical protein CDS	1.8	0	0.8	1	1411	2685	0.0262756	NO	1.8622e-05	NO
DNA polymerase III subunit epsilon CDS	-1.6	0	-0.7	1	1412	2685	0.0262942	NO	1.8622e-05	NO
hypothetical protein CDS	1000000	0	1000000	1	1413	2685	0.0263128	NO	1.8622e-05	NO
MFS transporter permease CDS	1.6	0	0.7	1	1414	2685	0.0263315	NO	1.8622e-05	NO
3-methyladenine DNA glycosylase CDS	1.2	0	0.2	1	1415	2685	0.0263501	NO	1.8622e-05	NO
resolvase CDS	1.6	0	0.7	1	1416	2685	0.0263687	NO	1.8622e-05	NO
transposase CDS	-1.9	0	-0.9	1	1417	2685	0.0263873	NO	1.8622e-05	NO
hypothetical protein CDS	1	0	0	1	1418	2685	0.026406	NO	1.8622e-05	NO
pyruvate oxidase CDS	2.1	0	1	1	1419	2685	0.0264246	NO	1.8622e-05	NO
serine hydrolase CDS	-1.5	0	-0.6	1	1420	2685	0.0264432	NO	1.8622e-05	NO
dipeptide epimerase CDS	1000000	0	1000000	1	1421	2685	0.0264618	NO	1.8622e-05	NO
gamma-glutamyl-gamma-aminobutyrate hydrolase CDS	1.9	0	0.9	1	1422	2685	0.0264804	NO	1.8622e-05	NO
abortive infection protein CDS	-1.2	0	-0.3	1	1423	2685	0.0264991	NO	1.8622e-05	NO
glutamine synthetase CDS	-3.5	0	-1.8	1	1424	2685	0.0265177	NO	1.8622e-05	NO
amino acid transporter CDS	-1.4	0	-0.5	1	1425	2685	0.0265363	NO	1.8622e-05	NO
MerR family transcriptional regulator CDS	-1.5	0	-0.6	1	1426	2685	0.0265549	NO	1.8622e-05	NO
2,5-diketo-D-gluconic acid reductase CDS	1.6	0	0.6	1	1427	2685	0.0265736	NO	1.8622e-05	NO
NADPH:quinone reductase CDS	-3.5	0	-1.8	1	1428	2685	0.0265922	NO	1.8622e-05	NO
membrane protein CDS	-1.5	0	-0.6	1	1429	2685	0.0266108	NO	1.8622e-05	NO
DNA-binding response regulator CDS	-1.2	0	-0.3	1	1430	2685	0.0266294	NO	1.8622e-05	NO
two-component sensor histidine kinase CDS	-2.3	0	-1.2	1	1431	2685	0.026648	NO	1.8622e-05	NO
ABC transporter ATP-binding protein CDS	2.6	0	1.4	1	1432	2685	0.0266667	NO	1.8622e-05	NO
ABC transporter permease CDS	-2.5	0	-1.3	1	1433	2685	0.0266853	NO	1.8622e-05	NO
hypothetical protein CDS	1	0	0	1	1434	2685	0.0267039	NO	1.8622e-05	NO
sodium:solute symporter CDS	-1.2	0	-0.3	1	1435	2685	0.0267225	NO	1.8622e-05	NO
homoserine O-succinyltransferase CDS	1.6	0	0.7	1	1436	2685	0.0267412	NO	1.8622e-05	NO
hypothetical protein CDS	-6.9	0	-2.8	1	1437	2685	0.0267598	NO	1.8622e-05	NO
cystathionine beta-lyase CDS	1000000	0	1000000	1	1438	2685	0.0267784	NO	1.8622e-05	NO
amino acid ABC transporter substrate-binding protein CDS	2.6	0	1.4	1	1439	2685	0.026797	NO	1.8622e-05	NO
cysteine ABC transporter permease CDS	2.3	0	1.2	1	1440	2685	0.0268156	NO	1.8622e-05	NO
cell surface protein CDS	-1.1	0	-0.2	1	1441	2685	0.0268343	NO	1.8622e-05	NO
peptidase CDS	-1.2	0	-0.3	1	1442	2685	0.0268529	NO	1.8622e-05	NO
hypothetical protein CDS	1000000	0	1000000	1	1443	2685	0.0268715	NO	1.8622e-05	NO
cell surface protein CDS	1000000	0	1000000	1	1444	2685	0.0268901	NO	1.8622e-05	NO
cell surface protein CDS	1000000	0	1000000	1	1445	2685	0.0269088	NO	1.8622e-05	NO
hypothetical protein CDS	1.9	0	1	1	1446	2685	0.0269274	NO	1.8622e-05	NO
ABC transporter permease CDS	-2.5	0	-1.3	1	1447	2685	0.026946	NO	1.8622e-05	NO
ABC transporter CDS	1.5	0	0.6	1	1448	2685	0.0269646	NO	1.8622e-05	NO
membrane protein CDS	2.1	0	1.1	1	1449	2685	0.0269832	NO	1.8622e-05	NO
pyridoxal kinase CDS	-3.1	0	-1.6	1	1450	2685	0.0270019	NO	1.8622e-05	NO
methylenetetrahydrofolate reductase [NAD(P)H] CDS	-2.2	0	-1.1	1	1451	2685	0.0270205	NO	1.8622e-05	NO
5-methyltetrahydropteroyltriglutamate-- homocysteine S-methyltransferase CDS	-1.2	0	-0.3	1	1452	2685	0.0270391	NO	1.8622e-05	NO
multidrug ABC transporter ATP-binding protein CDS	-4.9	0	-2.3	1	1453	2685	0.0270577	NO	1.8622e-05	NO
multidrug ABC transporter permease CDS	-3.7	0	-1.9	1	1454	2685	0.0270764	NO	1.8622e-05	NO
MFS transporter CDS	-2.3	0	-1.2	1	1455	2685	0.027095	NO	1.8622e-05	NO
trehalose operon repressor CDS	-12.3	0	-3.6	1	1456	2685	0.0271136	NO	1.8622e-05	NO
glucohydrolase CDS	-1.3	0	-0.4	1	1457	2685	0.0271322	NO	1.8622e-05	NO
PTS beta-glucoside transporter subunit IIABC CDS	-1.4	0	-0.5	1	1458	2685	0.0271508	NO	1.8622e-05	NO
amino acid permease CDS	-2.3	0	-1.2	1	1459	2685	0.0271695	NO	1.8622e-05	NO
hypothetical protein CDS	1.9	0	0.9	1	1460	2685	0.0271881	NO	1.8622e-05	NO
ABC-F type ribosomal protection protein CDS	-1.5	0	-0.6	1	1461	2685	0.0272067	NO	1.8622e-05	NO
nucleoside-diphosphate sugar epimerase CDS	1.2	0	0.2	1	1462	2685	0.0272253	NO	1.8622e-05	NO
sodium:proton antiporter CDS	1.5	0	0.6	1	1463	2685	0.0272439	NO	1.8622e-05	NO
transcriptional regulator CDS	1.6	0	0.7	1	1464	2685	0.0272626	NO	1.8622e-05	NO
multidrug ABC transporter permease CDS	1.3	0	0.3	1	1465	2685	0.0272812	NO	1.8622e-05	NO
ABC transporter ATP-binding protein CDS	-1.1	0	-0.2	1	1466	2685	0.0272998	NO	1.8622e-05	NO
carbonic anhydrase CDS	3.6	0	1.8	1	1467	2685	0.0273184	NO	1.8622e-05	NO
hypothetical protein CDS	-2	0	-1	1	1468	2685	0.0273371	NO	1.8622e-05	NO
NUDIX hydrolase CDS	2.3	0	1.2	1	1469	2685	0.0273557	NO	1.8622e-05	NO
NADPH:quinone reductase CDS	-1.3	0	-0.4	1	1470	2685	0.0273743	NO	1.8622e-05	NO
ammonia permease CDS	1000000	0	1000000	1	1471	2685	0.0273929	NO	1.8622e-05	NO
methyltransferase CDS	1.1	0	0.1	1	1472	2685	0.0274115	NO	1.8622e-05	NO
XRE family transcriptional regulator CDS	-1.5	0	-0.6	1	1473	2685	0.0274302	NO	1.8622e-05	NO
ABC transporter ATP-binding protein CDS	-1.1	0	-0.2	1	1474	2685	0.0274488	NO	1.8622e-05	NO
uracil-DNA glycosylase CDS	-1.2	0	-0.3	1	1475	2685	0.0274674	NO	1.8622e-05	NO
glycosyl transferase family 2 CDS	1000000	0	1000000	1	1476	2685	0.027486	NO	1.8622e-05	NO
hypothetical protein CDS	1000000	0	1000000	1	1477	2685	0.0275047	NO	1.8622e-05	NO
hypothetical protein CDS	-1	0	-0.1	1	1478	2685	0.0275233	NO	1.8622e-05	NO
phosphatase CDS	1	0	0	1	1479	2685	0.0275419	NO	1.8622e-05	NO
exonuclease sbcCD subunit D CDS	-1.8	0	-0.9	1	1480	2685	0.0275605	NO	1.8622e-05	NO
DNA repair ATPase CDS	1.2	0	0.2	1	1481	2685	0.0275791	NO	1.8622e-05	NO
A/G-specific adenine glycosylase CDS	-1.2	0	-0.2	1	1482	2685	0.0275978	NO	1.8622e-05	NO
NAD(P)H dehydrogenase CDS	1.1	0	0.1	1	1483	2685	0.0276164	NO	1.8622e-05	NO
hypothetical protein CDS	-1.1	0	-0.1	1	1484	2685	0.027635	NO	1.8622e-05	NO
hypothetical protein CDS	-1	0	0	1	1485	2685	0.0276536	NO	1.8622e-05	NO
hypothetical protein CDS	1.3	0	0.3	1	1486	2685	0.0276723	NO	1.8622e-05	NO
NADH-flavin reductase CDS	-1.3	0	-0.4	1	1487	2685	0.0276909	NO	1.8622e-05	NO
glycosyl hydrolase CDS	-1	0	0	1	1488	2685	0.0277095	NO	1.8622e-05	NO
hypothetical protein CDS	1000000	0	1000000	1	1489	2685	0.0277281	NO	1.8622e-05	NO
hypothetical protein CDS	1	0	0	1	1490	2685	0.0277467	NO	1.8622e-05	NO
ABC transporter substrate-binding protein CDS	1000000	0	1000000	1	1491	2685	0.0277654	NO	1.8622e-05	NO
NADPH:quinone reductase CDS	1.1	0	0.2	1	1492	2685	0.027784	NO	1.8622e-05	NO
magnesium-transporting ATPase CDS	-1.9	0	-0.9	1	1493	2685	0.0278026	NO	1.8622e-05	NO
glycosyl transferase CDS	1	0	0	1	1494	2685	0.0278212	NO	1.8622e-05	NO
4-amino-4-deoxy-L-arabinose transferase CDS	-27.7	0	-4.8	1	1495	2685	0.0278399	NO	1.8622e-05	NO
membrane protein CDS	1000000	0	1000000	1	1496	2685	0.0278585	NO	1.8622e-05	NO
DNA-binding response regulator CDS	1.1	0	0.1	1	1497	2685	0.0278771	NO	1.8622e-05	NO
two-component sensor histidine kinase CDS	1.4	0	0.5	1	1498	2685	0.0278957	NO	1.8622e-05	NO
hypothetical protein CDS	1000000	0	1000000	1	1499	2685	0.0279143	NO	1.8622e-05	NO
integrase CDS	-1.2	0	-0.3	1	1500	2685	0.027933	NO	1.8622e-05	NO
hypothetical protein CDS	1	0	0	1	1501	2685	0.0279516	NO	1.8622e-05	NO
hypothetical protein CDS	1000000	0	1000000	1	1502	2685	0.0279702	NO	1.8622e-05	NO
hypothetical protein CDS	1000000	0	1000000	1	1503	2685	0.0279888	NO	1.8622e-05	NO
hypothetical protein CDS	-3.1	0	-1.6	1	1504	2685	0.0280074	NO	1.8622e-05	NO
DNA replication protein CDS	-27.7	0	-4.8	1	1505	2685	0.0280261	NO	1.8622e-05	NO
virulence protein CDS	1.6	0	0.7	1	1506	2685	0.0280447	NO	1.8622e-05	NO
hypothetical protein CDS	-1.3	0	-0.4	1	1507	2685	0.0280633	NO	1.8622e-05	NO
endonuclease CDS	-1.3	0	-0.4	1	1508	2685	0.0280819	NO	1.8622e-05	NO
terminase CDS	1000000	0	1000000	1	1509	2685	0.0281006	NO	1.8622e-05	NO
hypothetical protein CDS	1000000	0	1000000	1	1510	2685	0.0281192	NO	1.8622e-05	NO
phage portal protein CDS	-2.2	0	-1.2	1	1511	2685	0.0281378	NO	1.8622e-05	NO
phage head-tail joining protein CDS	1	0	0	1	1512	2685	0.0281564	NO	1.8622e-05	NO
phage head-tail adapter protein CDS	1	0	0	1	1513	2685	0.028175	NO	1.8622e-05	NO
DNA-binding protein CDS	1.7	0	0.8	1	1514	2685	0.0281937	NO	1.8622e-05	NO
hypothetical protein CDS	-1.8	0	-0.8	1	1515	2685	0.0282123	NO	1.8622e-05	NO
PadR family transcriptional regulator CDS	-1.5	0	-0.6	1	1516	2685	0.0282309	NO	1.8622e-05	NO
hypothetical protein CDS	-1.1	0	-0.2	1	1517	2685	0.0282495	NO	1.8622e-05	NO
NADPH:quinone reductase CDS	1.1	0	0.1	1	1518	2685	0.0282682	NO	1.8622e-05	NO
hypothetical protein CDS	-2.9	0	-1.5	1	1519	2685	0.0282868	NO	1.8622e-05	NO
AI-2E family transporter CDS	-1.4	0	-0.5	1	1520	2685	0.0283054	NO	1.8622e-05	NO
malate transporter CDS	-6.9	0	-2.8	1	1521	2685	0.028324	NO	1.8622e-05	NO
hypothetical protein CDS	1.2	0	0.3	1	1522	2685	0.0283426	NO	1.8622e-05	NO
hypothetical protein CDS	-1.2	0	-0.3	1	1523	2685	0.0283613	NO	1.8622e-05	NO
5-formyltetrahydrofolate cyclo-ligase CDS	1.6	0	0.6	1	1524	2685	0.0283799	NO	1.8622e-05	NO
hypothetical protein CDS	-1.3	0	-0.3	1	1525	2685	0.0283985	NO	1.8622e-05	NO
MIT family metal ion transporter CorA CDS	1.2	0	0.3	1	1526	2685	0.0284171	NO	1.8622e-05	NO
LysR family transcriptional regulator CDS	1000000	0	1000000	1	1527	2685	0.0284358	NO	1.8622e-05	NO
malate dehydrogenase CDS	-1.5	0	-0.6	1	1528	2685	0.0284544	NO	1.8622e-05	NO
malate permease CDS	-1.1	0	-0.1	1	1529	2685	0.028473	NO	1.8622e-05	NO
2-Cys peroxiredoxin CDS	1	0	0	1	1530	2685	0.0284916	NO	1.8622e-05	NO
transcriptional regulator CDS	2.8	0	1.5	1	1531	2685	0.0285102	NO	1.8622e-05	NO
oligoendopeptidase F CDS	-1.1	0	-0.1	1	1532	2685	0.0285289	NO	1.8622e-05	NO
magnesium-transporting ATPase CDS	-1.1	0	-0.2	1	1533	2685	0.0285475	NO	1.8622e-05	NO
prolyl aminopeptidase CDS	-1.4	0	-0.4	1	1534	2685	0.0285661	NO	1.8622e-05	NO
acetyltransferase CDS	1.2	0	0.2	1	1535	2685	0.0285847	NO	1.8622e-05	NO
sodium:proton antiporter CDS	1.7	0	0.8	1	1536	2685	0.0286034	NO	1.8622e-05	NO
alpha/beta hydrolase CDS	-1.3	0	-0.3	1	1537	2685	0.028622	NO	1.8622e-05	NO
ribonucleotide reductase assembly protein NrdI CDS	1.5	0	0.6	1	1538	2685	0.0286406	NO	1.8622e-05	NO
alpha/beta hydrolase CDS	1.5	0	0.6	1	1539	2685	0.0286592	NO	1.8622e-05	NO
hypothetical protein CDS	1	0	0	1	1540	2685	0.0286778	NO	1.8622e-05	NO
membrane protein CDS	-1.1	0	-0.1	1	1541	2685	0.0286965	NO	1.8622e-05	NO
Holliday junction DNA helicase RuvA CDS	1.1	0	0.2	1	1542	2685	0.0287151	NO	1.8622e-05	NO
tgt CDS	-1.5	0	-0.6	1	1543	2685	0.0287337	NO	1.8622e-05	NO
glucose-6-phosphate dehydrogenase CDS	-1.1	0	-0.2	1	1544	2685	0.0287523	NO	1.8622e-05	NO
DNA polymerase IV CDS	-1.1	0	-0.1	1	1545	2685	0.0287709	NO	1.8622e-05	NO
thioesterase CDS	1	0	0	1	1546	2685	0.0287896	NO	1.8622e-05	NO
phosphoesterase CDS	1.1	0	0.2	1	1547	2685	0.0288082	NO	1.8622e-05	NO
DEAD/DEAH box helicase CDS	-1.1	0	-0.1	1	1548	2685	0.0288268	NO	1.8622e-05	NO
DNA mismatch repair protein MutS CDS	-1.2	0	-0.2	1	1549	2685	0.0288454	NO	1.8622e-05	NO
D-alanyl-lipoteichoic acid biosynthesis protein DltB CDS	1.1	0	0.2	1	1550	2685	0.0288641	NO	1.8622e-05	NO
yslB protein CDS	-1.2	0	-0.2	1	1551	2685	0.0288827	NO	1.8622e-05	NO
phosphodiesterase CDS	-1.3	0	-0.4	1	1552	2685	0.0289013	NO	1.8622e-05	NO
DUF368 domain-containing protein CDS	1.4	0	0.4	1	1553	2685	0.0289199	NO	1.8622e-05	NO
mechanosensitive ion channel protein MscS CDS	1	0	0	1	1554	2685	0.0289385	NO	1.8622e-05	NO
carboxypeptidase CDS	-1	0	0	1	1555	2685	0.0289572	NO	1.8622e-05	NO
noncanonical pyrimidine nucleotidase, YjjG family CDS	-1.2	0	-0.3	1	1556	2685	0.0289758	NO	1.8622e-05	NO
dipeptidase PepV CDS	-1.1	0	-0.1	1	1557	2685	0.0289944	NO	1.8622e-05	NO
glycerophosphoryl diester phosphodiesterase CDS	1.1	0	0.1	1	1558	2685	0.029013	NO	1.8622e-05	NO
hypothetical protein CDS	1000000	0	1000000	1	1559	2685	0.0290317	NO	1.8622e-05	NO
membrane protein CDS	1.2	0	0.3	1	1560	2685	0.0290503	NO	1.8622e-05	NO
membrane protein CDS	2.3	0	1.2	1	1561	2685	0.0290689	NO	1.8622e-05	NO
transcriptional regulator CDS	-1	0	0	1	1562	2685	0.0290875	NO	1.8622e-05	NO
membrane protein CDS	-2.1	0	-1	1	1563	2685	0.0291061	NO	1.8622e-05	NO
phosphatidylglycerophosphatase A CDS	-1.2	0	-0.3	1	1564	2685	0.0291248	NO	1.8622e-05	NO
ferredoxin--NADP(+) reductase CDS	-1.5	0	-0.6	1	1565	2685	0.0291434	NO	1.8622e-05	NO
amino acid:proton symporter CDS	-1.1	0	-0.2	1	1566	2685	0.029162	NO	1.8622e-05	NO
glycosyl transferase CDS	1.2	0	0.3	1	1567	2685	0.0291806	NO	1.8622e-05	NO
membrane protein CDS	1.1	0	0.1	1	1568	2685	0.0291993	NO	1.8622e-05	NO
integrase CDS	1.6	0	0.7	1	1569	2685	0.0292179	NO	1.8622e-05	NO
transcriptional regulator CDS	-1.1	0	-0.2	1	1570	2685	0.0292365	NO	1.8622e-05	NO
antirepressor CDS	-2	0	-1	1	1571	2685	0.0292551	NO	1.8622e-05	NO
hypothetical protein CDS	1.2	0	0.3	1	1572	2685	0.0292737	NO	1.8622e-05	NO
hypothetical protein CDS	1000000	0	1000000	1	1573	2685	0.0292924	NO	1.8622e-05	NO
DNA recombination protein RecT CDS	-4.6	0	-2.2	1	1574	2685	0.029311	NO	1.8622e-05	NO
hypothetical protein CDS	1.2	0	0.3	1	1575	2685	0.0293296	NO	1.8622e-05	NO
single-stranded DNA-binding protein CDS	-1.3	0	-0.4	1	1576	2685	0.0293482	NO	1.8622e-05	NO
transcriptional regulator CDS	1	0	0.1	1	1577	2685	0.0293669	NO	1.8622e-05	NO
hypothetical protein CDS	1	0	0	1	1578	2685	0.0293855	NO	1.8622e-05	NO
hypothetical protein CDS	-1.8	0	-0.9	1	1579	2685	0.0294041	NO	1.8622e-05	NO
hypothetical protein CDS	-1.8	0	-0.9	1	1580	2685	0.0294227	NO	1.8622e-05	NO
hypothetical protein CDS	1000000	0	1000000	1	1581	2685	0.0294413	NO	1.8622e-05	NO
hypothetical protein CDS	1000000	0	1000000	1	1582	2685	0.02946	NO	1.8622e-05	NO
hypothetical protein CDS	2.7	0	1.4	1	1583	2685	0.0294786	NO	1.8622e-05	NO
hypothetical protein CDS	-2	0	-1	1	1584	2685	0.0294972	NO	1.8622e-05	NO
hypothetical protein CDS	1.4	0	0.5	1	1585	2685	0.0295158	NO	1.8622e-05	NO
hypothetical protein CDS	-1.5	0	-0.6	1	1586	2685	0.0295345	NO	1.8622e-05	NO
hypothetical protein CDS	-4.6	0	-2.2	1	1587	2685	0.0295531	NO	1.8622e-05	NO
endonuclease CDS	-1000000	0	-1000000	1	1588	2685	0.0295717	NO	1.8622e-05	NO
hypothetical protein CDS	1	0	0	1	1589	2685	0.0295903	NO	1.8622e-05	NO
HNH endonuclease CDS	-1000000	0	-1000000	1	1590	2685	0.0296089	NO	1.8622e-05	NO
terminase CDS	-9.2	0	-3.2	1	1591	2685	0.0296276	NO	1.8622e-05	NO
phage-related terminase large subunit CDS	1000000	0	1000000	1	1592	2685	0.0296462	NO	1.8622e-05	NO
hypothetical protein CDS	-1000000	0	-1000000	1	1593	2685	0.0296648	NO	1.8622e-05	NO
phage portal protein CDS	-1000000	0	-1000000	1	1594	2685	0.0296834	NO	1.8622e-05	NO
peptidase U35 CDS	-3.1	0	-1.6	1	1595	2685	0.029702	NO	1.8622e-05	NO
phage head protein CDS	1000000	0	1000000	1	1596	2685	0.0297207	NO	1.8622e-05	NO
hypothetical protein CDS	1	0	0	1	1597	2685	0.0297393	NO	1.8622e-05	NO
DNA-packaging protein CDS	1	0	0	1	1598	2685	0.0297579	NO	1.8622e-05	NO
phage head-tail adapter protein CDS	1	0	0	1	1599	2685	0.0297765	NO	1.8622e-05	NO
hypothetical protein CDS	1000000	0	1000000	1	1600	2685	0.0297952	NO	1.8622e-05	NO
phage-related head-to-tail joining protein CDS	1	0	0	1	1601	2685	0.0298138	NO	1.8622e-05	NO
phage-related major tail protein CDS	1000000	0	1000000	1	1602	2685	0.0298324	NO	1.8622e-05	NO
hypothetical protein CDS	-2	0	-1	1	1603	2685	0.029851	NO	1.8622e-05	NO
phage tail tape measure protein CDS	-6.2	0	-2.6	1	1604	2685	0.0298696	NO	1.8622e-05	NO
phage tail protein CDS	-2.6	0	-1.4	1	1605	2685	0.0298883	NO	1.8622e-05	NO
hypothetical protein CDS	-1000000	0	-1000000	1	1606	2685	0.0299069	NO	1.8622e-05	NO
holin CDS	1000000	0	1000000	1	1607	2685	0.0299255	NO	1.8622e-05	NO
endolysin CDS	-1000000	0	-1000000	1	1608	2685	0.0299441	NO	1.8622e-05	NO
hypothetical protein CDS	1.2	0	0.3	1	1609	2685	0.0299628	NO	1.8622e-05	NO
multidrug MFS transporter CDS	-1.1	0	-0.2	1	1610	2685	0.0299814	NO	1.8622e-05	NO
MerR family transcriptional regulator CDS	-2.1	0	-1.1	1	1611	2685	0.03	NO	1.8622e-05	NO
multidrug MFS transporter CDS	1000000	0	1000000	1	1612	2685	0.0300186	NO	1.8622e-05	NO
hypothetical protein CDS	2.7	0	1.5	1	1613	2685	0.0300372	NO	1.8622e-05	NO
phospholipid phosphatase CDS	1000000	0	1000000	1	1614	2685	0.0300559	NO	1.8622e-05	NO
16S rRNA uridine-516 pseudouridylate synthase CDS	1.2	0	0.2	1	1615	2685	0.0300745	NO	1.8622e-05	NO
DNA-binding protein CDS	-1.1	0	-0.1	1	1616	2685	0.0300931	NO	1.8622e-05	NO
carbohydrate kinase CDS	-1.3	0	-0.4	1	1617	2685	0.0301117	NO	1.8622e-05	NO
aminotransferase CDS	-1.3	0	-0.4	1	1618	2685	0.0301304	NO	1.8622e-05	NO
phosphohydrolase CDS	1.3	0	0.4	1	1619	2685	0.030149	NO	1.8622e-05	NO
hypothetical protein CDS	1.2	0	0.2	1	1620	2685	0.0301676	NO	1.8622e-05	NO
hypothetical protein CDS	1.1	0	0.2	1	1621	2685	0.0301862	NO	1.8622e-05	NO
competence protein CDS	1.1	0	0.1	1	1622	2685	0.0302048	NO	1.8622e-05	NO
adenylate cyclase CDS	-1	0	0	1	1623	2685	0.0302235	NO	1.8622e-05	NO
thiamine biosynthesis protein CDS	1.6	0	0.7	1	1624	2685	0.0302421	NO	1.8622e-05	NO
30S ribosomal protein S14 CDS	-1.1	0	-0.1	1	1625	2685	0.0302607	NO	1.8622e-05	NO
magnesium transporter CDS	1.2	0	0.3	1	1626	2685	0.0302793	NO	1.8622e-05	NO
SAM-dependent methyltransferase CDS	-1.5	0	-0.6	1	1627	2685	0.030298	NO	1.8622e-05	NO
hypothetical protein CDS	-1	0	0	1	1628	2685	0.0303166	NO	1.8622e-05	NO
cell division protein FtsK CDS	-1.3	0	-0.4	1	1629	2685	0.0303352	NO	1.8622e-05	NO
Zn-dependent peptidase CDS	-1.2	0	-0.2	1	1630	2685	0.0303538	NO	1.8622e-05	NO
zinc protease CDS	-1.4	0	-0.5	1	1631	2685	0.0303724	NO	1.8622e-05	NO
DNA recombination/repair protein RecA CDS	1.1	0	0.2	1	1632	2685	0.0303911	NO	1.8622e-05	NO
hypothetical protein CDS	1000000	0	1000000	1	1633	2685	0.0304097	NO	1.8622e-05	NO
competence protein ComF CDS	-10.8	0	-3.4	1	1634	2685	0.0304283	NO	1.8622e-05	NO
peptide chain release factor 2 CDS	1.1	0	0.1	1	1635	2685	0.0304469	NO	1.8622e-05	NO
cell division protein MinJ CDS	1.3	0	0.4	1	1636	2685	0.0304655	NO	1.8622e-05	NO
signal transduction histidine kinase CDS	1.2	0	0.2	1	1637	2685	0.0304842	NO	1.8622e-05	NO
phosphate ABC transporter permease subunit PstC CDS	1.5	0	0.6	1	1638	2685	0.0305028	NO	1.8622e-05	NO
phosphate ABC transporter, permease protein PstA CDS	2.2	0	1.1	1	1639	2685	0.0305214	NO	1.8622e-05	NO
phosphate ABC transporter ATP-binding protein CDS	2	0	1	1	1640	2685	0.03054	NO	1.8622e-05	NO
phosphate transport system regulatory protein PhoU CDS	1.1	0	0.1	1	1641	2685	0.0305587	NO	1.8622e-05	NO
hypothetical protein CDS	-1.2	0	-0.2	1	1642	2685	0.0305773	NO	1.8622e-05	NO
hypothetical protein CDS	1.2	0	0.2	1	1643	2685	0.0305959	NO	1.8622e-05	NO
prolipoprotein diacylglyceryl transferase CDS	-1.3	0	-0.4	1	1644	2685	0.0306145	NO	1.8622e-05	NO
phosphoglucomutase CDS	1.2	0	0.2	1	1645	2685	0.0306331	NO	1.8622e-05	NO
DNA-binding response regulator CDS	-1000000	0	-1000000	1	1646	2685	0.0306518	NO	1.8622e-05	NO
signal transduction histidine kinase CDS	-1.8	0	-0.9	1	1647	2685	0.0306704	NO	1.8622e-05	NO
peptide ABC transporter ATP-binding protein CDS	-2	0	-1	1	1648	2685	0.030689	NO	1.8622e-05	NO
cell division protein FtsX CDS	-1.6	0	-0.7	1	1649	2685	0.0307076	NO	1.8622e-05	NO
hydrolase CDS	1.2	0	0.2	1	1650	2685	0.0307263	NO	1.8622e-05	NO
ABC-ATPase UvrA CDS	-1.1	0	-0.1	1	1651	2685	0.0307449	NO	1.8622e-05	NO
membrane protein CDS	1.3	0	0.3	1	1652	2685	0.0307635	NO	1.8622e-05	NO
gluconeogenesis factor CDS	1.1	0	0.1	1	1653	2685	0.0307821	NO	1.8622e-05	NO
DNA-binding protein WhiA CDS	-1.1	0	-0.1	1	1654	2685	0.0308007	NO	1.8622e-05	NO
esterase CDS	-1	0	0	1	1655	2685	0.0308194	NO	1.8622e-05	NO
ABC transporter ATP-binding protein CDS	1	0	0.1	1	1656	2685	0.030838	NO	1.8622e-05	NO
hypothetical protein CDS	1.1	0	0.1	1	1657	2685	0.0308566	NO	1.8622e-05	NO
haloacid dehalogenase CDS	-1.1	0	-0.1	1	1658	2685	0.0308752	NO	1.8622e-05	NO
uracil-DNA glycosylase CDS	-1.2	0	-0.2	1	1659	2685	0.0308939	NO	1.8622e-05	NO
sodium ABC transporter ATP-binding protein CDS	1.5	0	0.6	1	1660	2685	0.0309125	NO	1.8622e-05	NO
ABC transporter permease CDS	-1.5	0	-0.6	1	1661	2685	0.0309311	NO	1.8622e-05	NO
exonuclease CDS	1.2	0	0.2	1	1662	2685	0.0309497	NO	1.8622e-05	NO
murB CDS	-1.1	0	-0.1	1	1663	2685	0.0309683	NO	1.8622e-05	NO
sodium:proton antiporter CDS	1.2	0	0.3	1	1664	2685	0.030987	NO	1.8622e-05	NO
spermidine/putrescine ABC transporter permease CDS	-1	0	0	1	1665	2685	0.0310056	NO	1.8622e-05	NO
spermidine/putrescine ABC transporter substrate-binding protein CDS	1.7	0	0.8	1	1666	2685	0.0310242	NO	1.8622e-05	NO
hypothetical protein CDS	-1.1	0	-0.2	1	1667	2685	0.0310428	NO	1.8622e-05	NO
hypothetical protein CDS	-2.9	0	-1.5	1	1668	2685	0.0310615	NO	1.8622e-05	NO
haloacid dehalogenase CDS	1.2	0	0.3	1	1669	2685	0.0310801	NO	1.8622e-05	NO
TetR family transcriptional regulator CDS	-1000000	0	-1000000	1	1670	2685	0.0310987	NO	1.8622e-05	NO
ABC transporter permease CDS	1.2	0	0.3	1	1671	2685	0.0311173	NO	1.8622e-05	NO
ABC transporter ATP-binding protein CDS	-6.2	0	-2.6	1	1672	2685	0.0311359	NO	1.8622e-05	NO
membrane protein CDS	-1.6	0	-0.7	1	1673	2685	0.0311546	NO	1.8622e-05	NO
phosphoglucosamine mutase CDS	1.1	0	0.2	1	1674	2685	0.0311732	NO	1.8622e-05	NO
membrane protein CDS	-1.2	0	-0.3	1	1675	2685	0.0311918	NO	1.8622e-05	NO
type II secretion system protein F CDS	1	0	0	1	1676	2685	0.0312104	NO	1.8622e-05	NO
competence protein ComGC CDS	1	0	0	1	1677	2685	0.0312291	NO	1.8622e-05	NO
competence protein ComGC CDS	1	0	0	1	1678	2685	0.0312477	NO	1.8622e-05	NO
hypothetical protein CDS	1	0	0	1	1679	2685	0.0312663	NO	1.8622e-05	NO
hypothetical protein CDS	-1000000	0	-1000000	1	1680	2685	0.0312849	NO	1.8622e-05	NO
hypothetical protein CDS	1000000	0	1000000	1	1681	2685	0.0313035	NO	1.8622e-05	NO
alanine glycine permease CDS	-1.6	0	-0.7	1	1682	2685	0.0313222	NO	1.8622e-05	NO
1-acyl-sn-glycerol-3-phosphate acyltransferase CDS	1.3	0	0.4	1	1683	2685	0.0313408	NO	1.8622e-05	NO
glycosyl transferase CDS	1	0	0	1	1684	2685	0.0313594	NO	1.8622e-05	NO
alpha-galactosidase CDS	-1.8	0	-0.9	1	1685	2685	0.031378	NO	1.8622e-05	NO
integrase CDS	1.1	0	0.1	1	1686	2685	0.0313966	NO	1.8622e-05	NO
hypothetical protein CDS	1	0	0	1	1687	2685	0.0314153	NO	1.8622e-05	NO
hypothetical protein CDS	1	0	0	1	1688	2685	0.0314339	NO	1.8622e-05	NO
hypothetical protein CDS	1	0	0	1	1689	2685	0.0314525	NO	1.8622e-05	NO
hypothetical protein CDS	1000000	0	1000000	1	1690	2685	0.0314711	NO	1.8622e-05	NO
DNA replication protein CDS	1000000	0	1000000	1	1691	2685	0.0314898	NO	1.8622e-05	NO
virulence protein CDS	1000000	0	1000000	1	1692	2685	0.0315084	NO	1.8622e-05	NO
hypothetical protein CDS	1000000	0	1000000	1	1693	2685	0.031527	NO	1.8622e-05	NO
endonuclease CDS	3	0	1.6	1	1694	2685	0.0315456	NO	1.8622e-05	NO
terminase CDS	1000000	0	1000000	1	1695	2685	0.0315642	NO	1.8622e-05	NO
terminase CDS	-2.1	0	-1	1	1696	2685	0.0315829	NO	1.8622e-05	NO
hypothetical protein CDS	1000000	0	1000000	1	1697	2685	0.0316015	NO	1.8622e-05	NO
phage portal protein CDS	1	0	0.1	1	1698	2685	0.0316201	NO	1.8622e-05	NO
phage capsid protein CDS	1.1	0	0.1	1	1699	2685	0.0316387	NO	1.8622e-05	NO
phage head-tail joining protein CDS	-1000000	0	-1000000	1	1700	2685	0.0316574	NO	1.8622e-05	NO
phage head-tail adapter protein CDS	1	0	0	1	1701	2685	0.031676	NO	1.8622e-05	NO
acetyl-CoA carboxylase CDS	1.1	0	0.1	1	1702	2685	0.0316946	NO	1.8622e-05	NO
type VI secretion protein ImpB CDS	1000000	0	1000000	1	1703	2685	0.0317132	NO	1.8622e-05	NO
lysophospholipase CDS	-1.6	0	-0.7	1	1704	2685	0.0317318	NO	1.8622e-05	NO
membrane protein CDS	-1	0	-0.1	1	1705	2685	0.0317505	NO	1.8622e-05	NO
ATP-dependent DNA helicase PcrA CDS	-1.1	0	-0.2	1	1706	2685	0.0317691	NO	1.8622e-05	NO
asparaginyl/glutamyl-tRNA amidotransferase subunit C CDS	1	0	0	1	1707	2685	0.0317877	NO	1.8622e-05	NO
aspartyl/glutamyl-tRNA amidotransferase subunit B CDS	-1.1	0	-0.1	1	1708	2685	0.0318063	NO	1.8622e-05	NO
lipid kinase CDS	1.2	0	0.3	1	1709	2685	0.031825	NO	1.8622e-05	NO
MFS transporter CDS	1.1	0	0.1	1	1710	2685	0.0318436	NO	1.8622e-05	NO
haloacid dehalogenase CDS	1.4	0	0.5	1	1711	2685	0.0318622	NO	1.8622e-05	NO
endopeptidase CDS	-1.8	0	-0.8	1	1712	2685	0.0318808	NO	1.8622e-05	NO
acetyltransferase CDS	1.1	0	0.2	1	1713	2685	0.0318994	NO	1.8622e-05	NO
hypothetical protein CDS	-1	0	-0.1	1	1714	2685	0.0319181	NO	1.8622e-05	NO
hypothetical protein CDS	-1.3	0	-0.4	1	1715	2685	0.0319367	NO	1.8622e-05	NO
lysozyme M1 (1,4-beta-N-acetylmuramidase) CDS	-1.4	0	-0.5	1	1716	2685	0.0319553	NO	1.8622e-05	NO
hypothetical protein CDS	-1.1	0	-0.2	1	1717	2685	0.0319739	NO	1.8622e-05	NO
hypothetical protein CDS	-1	0	-0.1	1	1718	2685	0.0319926	NO	1.8622e-05	NO
alanine-phosphoribitol ligase CDS	1	0	0	1	1719	2685	0.0320112	NO	1.8622e-05	NO
helicase CDS	1.1	0	0.2	1	1720	2685	0.0320298	NO	1.8622e-05	NO
hypothetical protein CDS	1.8	0	0.9	1	1721	2685	0.0320484	NO	1.8622e-05	NO
hypothetical protein CDS	-10.8	0	-3.4	1	1722	2685	0.032067	NO	1.8622e-05	NO
ATP-dependent DNA helicase RecQ CDS	-2.2	0	-1.1	1	1723	2685	0.0320857	NO	1.8622e-05	NO
peptidase CDS	-1.4	0	-0.5	1	1724	2685	0.0321043	NO	1.8622e-05	NO
alpha-galactosidase CDS	1	0	0	1	1725	2685	0.0321229	NO	1.8622e-05	NO
hypothetical protein CDS	1.2	0	0.3	1	1726	2685	0.0321415	NO	1.8622e-05	NO
glycosyl transferase family 2 CDS	1.1	0	0.1	1	1727	2685	0.0321601	NO	1.8622e-05	NO
phosphomevalonate kinase CDS	-1.1	0	-0.1	1	1728	2685	0.0321788	NO	1.8622e-05	NO
hypothetical protein CDS	2.7	0	1.4	1	1729	2685	0.0321974	NO	1.8622e-05	NO
glycosyl transferase CDS	4.1	0	2	1	1730	2685	0.032216	NO	1.8622e-05	NO
galactofuranosyltransferase CDS	-1.2	0	-0.2	1	1731	2685	0.0322346	NO	1.8622e-05	NO
6-phospho-beta-glucosidase CDS	1000000	0	1000000	1	1732	2685	0.0322533	NO	1.8622e-05	NO
PTS beta-glucoside transporter subunit EIIBCA CDS	1000000	0	1000000	1	1733	2685	0.0322719	NO	1.8622e-05	NO
membrane protein CDS	-1.7	0	-0.8	1	1734	2685	0.0322905	NO	1.8622e-05	NO
hypothetical protein CDS	1.1	0	0.2	1	1735	2685	0.0323091	NO	1.8622e-05	NO
hypothetical protein CDS	-1	0	-0.1	1	1736	2685	0.0323277	NO	1.8622e-05	NO
GNAT family acetyltransferase CDS	-1.8	0	-0.8	1	1737	2685	0.0323464	NO	1.8622e-05	NO
xanthine permease CDS	-1.5	0	-0.6	1	1738	2685	0.032365	NO	1.8622e-05	NO
phosphoribosylaminoimidazole carboxylase CDS	1.1	0	0.1	1	1739	2685	0.0323836	NO	1.8622e-05	NO
adenylosuccinate lyase CDS	-1.5	0	-0.6	1	1740	2685	0.0324022	NO	1.8622e-05	NO
glycopeptide antibiotics resistance protein CDS	-1.2	0	-0.3	1	1741	2685	0.0324209	NO	1.8622e-05	NO
XRE family transcriptional regulator CDS	1.3	0	0.4	1	1742	2685	0.0324395	NO	1.8622e-05	NO
DNA-entry nuclease CDS	-1	0	0	1	1743	2685	0.0324581	NO	1.8622e-05	NO
glycosyl transferase CDS	-1.4	0	-0.5	1	1744	2685	0.0324767	NO	1.8622e-05	NO
alanine-phosphoribitol ligase CDS	1	0	0	1	1745	2685	0.0324953	NO	1.8622e-05	NO
hypothetical protein CDS	1	0	0	1	1746	2685	0.032514	NO	1.8622e-05	NO
hypothetical protein CDS	1.5	0	0.6	1	1747	2685	0.0325326	NO	1.8622e-05	NO
MFS transporter CDS	-1.5	0	-0.6	1	1748	2685	0.0325512	NO	1.8622e-05	NO
multidrug ABC transporter ATP-binding protein CDS	1.1	0	0.1	1	1749	2685	0.0325698	NO	1.8622e-05	NO
FMN reductase CDS	-6.2	0	-2.6	1	1750	2685	0.0325885	NO	1.8622e-05	NO
ring-cleavage extradiol dioxygenase CDS	1.3	0	0.4	1	1751	2685	0.0326071	NO	1.8622e-05	NO
serine hydrolase CDS	-1.3	0	-0.4	1	1752	2685	0.0326257	NO	1.8622e-05	NO
UDP-N-acetylmuramyl peptide synthase CDS	1.5	0	0.6	1	1753	2685	0.0326443	NO	1.8622e-05	NO
peptide chain release factor 1 CDS	1.2	0	0.2	1	1754	2685	0.0326629	NO	1.8622e-05	NO
N5-glutamine S-adenosyl-L-methionine-dependent methyltransferase CDS	-1.1	0	-0.2	1	1755	2685	0.0326816	NO	1.8622e-05	NO
DNA-directed RNA polymerase subunit beta CDS	1.1	0	0.2	1	1756	2685	0.0327002	NO	1.8622e-05	NO
cell division protein FtsW CDS	1	0	0	1	1757	2685	0.0327188	NO	1.8622e-05	NO
glycine cleavage system protein H CDS	-1.1	0	-0.1	1	1758	2685	0.0327374	NO	1.8622e-05	NO
succinyl-diaminopimelate desuccinylase CDS	1.2	0	0.3	1	1759	2685	0.0327561	NO	1.8622e-05	NO
ABC transporter substrate-binding protein CDS	-13.9	0	-3.8	1	1760	2685	0.0327747	NO	1.8622e-05	NO
ABC transporter substrate-binding protein CDS	1.2	0	0.3	1	1761	2685	0.0327933	NO	1.8622e-05	NO
methionine ABC transporter ATP-binding protein CDS	1.6	0	0.7	1	1762	2685	0.0328119	NO	1.8622e-05	NO
ABC transporter permease CDS	-1.5	0	-0.6	1	1763	2685	0.0328305	NO	1.8622e-05	NO
ABC transporter ATP-binding protein CDS	1.2	0	0.2	1	1764	2685	0.0328492	NO	1.8622e-05	NO
ABC transporter permease CDS	1.3	0	0.4	1	1765	2685	0.0328678	NO	1.8622e-05	NO
cysteine desulfurase CDS	1.6	0	0.7	1	1766	2685	0.0328864	NO	1.8622e-05	NO
iron-sulfur cluster scaffold-like protein CDS	-1.3	0	-0.4	1	1767	2685	0.032905	NO	1.8622e-05	NO
hypothetical protein CDS	-1.4	0	-0.5	1	1768	2685	0.0329236	NO	1.8622e-05	NO
membrane protein CDS	1.2	0	0.3	1	1769	2685	0.0329423	NO	1.8622e-05	NO
recombinase RarA CDS	-2.1	0	-1.1	1	1770	2685	0.0329609	NO	1.8622e-05	NO
glutamate--cysteine ligase CDS	-1.4	0	-0.5	1	1771	2685	0.0329795	NO	1.8622e-05	NO
hypothetical protein CDS	1000000	0	1000000	1	1772	2685	0.0329981	NO	1.8622e-05	NO
L-serine dehydratase, iron-sulfur-dependent subunit beta CDS	1	0	0.1	1	1773	2685	0.0330168	NO	1.8622e-05	NO
L-serine dehydratase, iron-sulfur-dependent subunit alpha CDS	1.5	0	0.6	1	1774	2685	0.0330354	NO	1.8622e-05	NO
phosphoglycerate mutase CDS	1000000	0	1000000	1	1775	2685	0.033054	NO	1.8622e-05	NO
deoxynucleoside kinase CDS	1.6	0	0.6	1	1776	2685	0.0330726	NO	1.8622e-05	NO
histidinol-phosphatase CDS	-1.4	0	-0.5	1	1777	2685	0.0330912	NO	1.8622e-05	NO
peptide ABC transporter substrate-binding protein CDS	-1.9	0	-0.9	1	1778	2685	0.0331099	NO	1.8622e-05	NO
DNA-binding response regulator CDS	-1	0	0	1	1779	2685	0.0331285	NO	1.8622e-05	NO
ABC transporter CDS	-1.2	0	-0.2	1	1780	2685	0.0331471	NO	1.8622e-05	NO
ABC transporter CDS	-2.2	0	-1.1	1	1781	2685	0.0331657	NO	1.8622e-05	NO
LysR family transcriptional regulator CDS	1.5	0	0.6	1	1782	2685	0.0331844	NO	1.8622e-05	NO
cupin CDS	1000000	0	1000000	1	1783	2685	0.033203	NO	1.8622e-05	NO
4-carboxymuconolactone decarboxylase CDS	1000000	0	1000000	1	1784	2685	0.0332216	NO	1.8622e-05	NO
hypothetical protein CDS	-1.5	0	-0.6	1	1785	2685	0.0332402	NO	1.8622e-05	NO
acetyltransferase CDS	1.6	0	0.7	1	1786	2685	0.0332588	NO	1.8622e-05	NO
GNAT family acetyltransferase CDS	1000000	0	1000000	1	1787	2685	0.0332775	NO	1.8622e-05	NO
hypothetical protein CDS	-1.5	0	-0.6	1	1788	2685	0.0332961	NO	1.8622e-05	NO
two-component sensor histidine kinase CDS	1.9	0	1	1	1789	2685	0.0333147	NO	1.8622e-05	NO
multidrug ABC transporter permease CDS	-6.2	0	-2.6	1	1790	2685	0.0333333	NO	1.8622e-05	NO
multidrug ABC transporter ATP-binding protein CDS	1000000	0	1000000	1	1791	2685	0.033352	NO	1.8622e-05	NO
hypothetical protein CDS	-1.3	0	-0.4	1	1792	2685	0.0333706	NO	1.8622e-05	NO
GNAT family acetyltransferase CDS	-1.7	0	-0.8	1	1793	2685	0.0333892	NO	1.8622e-05	NO
S1 RNA-binding protein CDS	1.2	0	0.2	1	1794	2685	0.0334078	NO	1.8622e-05	NO
gamma-glutamyl-gamma-aminobutyrate hydrolase CDS	-3.8	0	-1.9	1	1795	2685	0.0334264	NO	1.8622e-05	NO
amino acid permease CDS	-5.5	0	-2.5	1	1796	2685	0.0334451	NO	1.8622e-05	NO
hypothetical protein CDS	-1.3	0	-0.4	1	1797	2685	0.0334637	NO	1.8622e-05	NO
DNA helicase CDS	1.1	0	0.1	1	1798	2685	0.0334823	NO	1.8622e-05	NO
hypothetical protein CDS	-1.6	0	-0.7	1	1799	2685	0.0335009	NO	1.8622e-05	NO
sensor histidine kinase CDS	1.5	0	0.6	1	1800	2685	0.0335196	NO	1.8622e-05	NO
aminotransferase V CDS	1.6	0	0.6	1	1801	2685	0.0335382	NO	1.8622e-05	NO
redox-sensing transcriptional repressor Rex CDS	-1.4	0	-0.5	1	1802	2685	0.0335568	NO	1.8622e-05	NO
bifunctional folylpolyglutamate synthase/dihydrofolate synthase CDS	-1.5	0	-0.6	1	1803	2685	0.0335754	NO	1.8622e-05	NO
DNA repair protein RadC CDS	-2.5	0	-1.3	1	1804	2685	0.033594	NO	1.8622e-05	NO
amino acid ABC transporter permease CDS	1.1	0	0.2	1	1805	2685	0.0336127	NO	1.8622e-05	NO
polar amino acid ABC transporter ATP-binding protein CDS	-1.4	0	-0.5	1	1806	2685	0.0336313	NO	1.8622e-05	NO
amino acid ABC transporter substrate-binding protein CDS	1.8	0	0.9	1	1807	2685	0.0336499	NO	1.8622e-05	NO
hypothetical protein CDS	1	0	0	1	1808	2685	0.0336685	NO	1.8622e-05	NO
Malolactic regulator CDS	1	0	0	1	1809	2685	0.0336872	NO	1.8622e-05	NO
cardiolipin synthase CDS	-2.3	0	-1.2	1	1810	2685	0.0337058	NO	1.8622e-05	NO
hypothetical protein CDS	-2.5	0	-1.3	1	1811	2685	0.0337244	NO	1.8622e-05	NO
division/cell wall cluster transcriptional repressor MraZ CDS	-1.1	0	-0.1	1	1812	2685	0.033743	NO	1.8622e-05	NO
penicillin-binding protein 2B CDS	-1.6	0	-0.7	1	1813	2685	0.0337616	NO	1.8622e-05	NO
phospho-N-acetylmuramoyl-pentapeptide- transferase CDS	-1.1	0	-0.2	1	1814	2685	0.0337803	NO	1.8622e-05	NO
phosphate ABC transporter substrate-binding protein CDS	-3.1	0	-1.6	1	1815	2685	0.0337989	NO	1.8622e-05	NO
MFS superfamily EmrB/QacA family protein CDS	-1.4	0	-0.5	1	1816	2685	0.0338175	NO	1.8622e-05	NO
tellurite resistance protein TelA CDS	-1	0	-0.1	1	1817	2685	0.0338361	NO	1.8622e-05	NO
NUDIX hydrolase CDS	-1.1	0	-0.1	1	1818	2685	0.0338547	NO	1.8622e-05	NO
cysteine desulfurase CDS	-1.4	0	-0.5	1	1819	2685	0.0338734	NO	1.8622e-05	NO
daunorubicin resistance protein DrrC CDS	8.1	0	3	1	1820	2685	0.033892	NO	1.8622e-05	NO
phosphoglycerate mutase CDS	1.2	0	0.2	1	1821	2685	0.0339106	NO	1.8622e-05	NO
hypothetical protein CDS	1	0	0	1	1822	2685	0.0339292	NO	1.8622e-05	NO
hypothetical protein CDS	-1	0	-0.1	1	1823	2685	0.0339479	NO	1.8622e-05	NO
diacylglycerol kinase CDS	-1.7	0	-0.8	1	1824	2685	0.0339665	NO	1.8622e-05	NO
ribonuclease J CDS	-1	0	-0.1	1	1825	2685	0.0339851	NO	1.8622e-05	NO
hypothetical protein CDS	1.5	0	0.6	1	1826	2685	0.0340037	NO	1.8622e-05	NO
hypothetical protein CDS	1	0	0	1	1827	2685	0.0340223	NO	1.8622e-05	NO
dihydrolipoamide acetyltransferase CDS	1.1	0	0.1	1	1828	2685	0.034041	NO	1.8622e-05	NO
dihydrolipoyl dehydrogenase CDS	-1.1	0	-0.1	1	1829	2685	0.0340596	NO	1.8622e-05	NO
lactate dehydrogenase CDS	-1.4	0	-0.5	1	1830	2685	0.0340782	NO	1.8622e-05	NO
fructose 1,6-bisphosphatase CDS	-1.1	0	-0.1	1	1831	2685	0.0340968	NO	1.8622e-05	NO
cell division protein FtsW CDS	1.6	0	0.7	1	1832	2685	0.0341155	NO	1.8622e-05	NO
pyruvate carboxylase CDS	1	0	0.1	1	1833	2685	0.0341341	NO	1.8622e-05	NO
rRNA methyltransferase CDS	-1.3	0	-0.4	1	1834	2685	0.0341527	NO	1.8622e-05	NO
transporter CDS	-1.8	0	-0.8	1	1835	2685	0.0341713	NO	1.8622e-05	NO
MBL fold hydrolase CDS	-3.1	0	-1.6	1	1836	2685	0.0341899	NO	1.8622e-05	NO
DNA polymerase III subunit delta CDS	-2.5	0	-1.3	1	1837	2685	0.0342086	NO	1.8622e-05	NO
hypothetical protein CDS	1000000	0	1000000	1	1838	2685	0.0342272	NO	1.8622e-05	NO
RNase J family beta-CASP ribonuclease CDS	1.1	0	0.1	1	1839	2685	0.0342458	NO	1.8622e-05	NO
hypothetical protein CDS	1.9	0	1	1	1840	2685	0.0342644	NO	1.8622e-05	NO
hypothetical protein CDS	1000000	0	1000000	1	1841	2685	0.0342831	NO	1.8622e-05	NO
NAD-dependent deacetylase CDS	1000000	0	1000000	1	1842	2685	0.0343017	NO	1.8622e-05	NO
carboxymuconolactone decarboxylase CDS	1000000	0	1000000	1	1843	2685	0.0343203	NO	1.8622e-05	NO
MerR family transcriptional regulator CDS	1000000	0	1000000	1	1844	2685	0.0343389	NO	1.8622e-05	NO
ABC transporter permease CDS	-1.2	0	-0.2	1	1845	2685	0.0343575	NO	1.8622e-05	NO
PTS fructose transporter subunit IIC CDS	-1.3	0	-0.4	1	1846	2685	0.0343762	NO	1.8622e-05	NO
1-phosphofructokinase CDS	2	0	1	1	1847	2685	0.0343948	NO	1.8622e-05	NO
DeoR family transcriptional regulator CDS	-1.2	0	-0.3	1	1848	2685	0.0344134	NO	1.8622e-05	NO
obgE CDS	1.7	0	0.8	1	1849	2685	0.034432	NO	1.8622e-05	NO
acyltransferase CDS	1.2	0	0.3	1	1850	2685	0.0344507	NO	1.8622e-05	NO
short-chain dehydrogenase CDS	1.3	0	0.4	1	1851	2685	0.0344693	NO	1.8622e-05	NO
membrane protein CDS	-1.2	0	-0.2	1	1852	2685	0.0344879	NO	1.8622e-05	NO
ATP-dependent chaperone ClpB CDS	1.5	0	0.5	1	1853	2685	0.0345065	NO	1.8622e-05	NO
2', 3'-cyclic nucleotide 2'-phosphodiesterase CDS	-1.6	0	-0.6	1	1854	2685	0.0345251	NO	1.8622e-05	NO
S1 RNA-binding protein CDS	1.1	0	0.2	1	1855	2685	0.0345438	NO	1.8622e-05	NO
site-specific tyrosine recombinase XerD CDS	1.3	0	0.4	1	1856	2685	0.0345624	NO	1.8622e-05	NO
GNAT family acetyltransferase CDS	1	0	0	1	1857	2685	0.034581	NO	1.8622e-05	NO
segregation and condensation protein A CDS	-1.1	0	-0.1	1	1858	2685	0.0345996	NO	1.8622e-05	NO
membrane protein CDS	-2.9	0	-1.5	1	1859	2685	0.0346182	NO	1.8622e-05	NO
hypothetical protein CDS	1.4	0	0.5	1	1860	2685	0.0346369	NO	1.8622e-05	NO
hypothetical protein CDS	-1.1	0	-0.2	1	1861	2685	0.0346555	NO	1.8622e-05	NO
membrane protein CDS	-1.1	0	-0.1	1	1862	2685	0.0346741	NO	1.8622e-05	NO
CCA tRNA nucleotidyltransferase CDS	1.2	0	0.3	1	1863	2685	0.0346927	NO	1.8622e-05	NO
hemolysin III CDS	1.3	0	0.4	1	1864	2685	0.0347114	NO	1.8622e-05	NO
hypothetical protein CDS	1	0	0.1	1	1865	2685	0.03473	NO	1.8622e-05	NO
lipase/acylhydrolase CDS	-1	0	0	1	1866	2685	0.0347486	NO	1.8622e-05	NO
hypothetical protein CDS	-1.3	0	-0.4	1	1867	2685	0.0347672	NO	1.8622e-05	NO
peptidase S41 CDS	1.2	0	0.2	1	1868	2685	0.0347858	NO	1.8622e-05	NO
hypothetical protein CDS	-1.9	0	-1	1	1869	2685	0.0348045	NO	1.8622e-05	NO
hypothetical protein CDS	-1.5	0	-0.6	1	1870	2685	0.0348231	NO	1.8622e-05	NO
rbgA CDS	-1.5	0	-0.6	1	1871	2685	0.0348417	NO	1.8622e-05	NO
ribonuclease HII CDS	1.6	0	0.6	1	1872	2685	0.0348603	NO	1.8622e-05	NO
DNA processing protein DprA CDS	1.3	0	0.4	1	1873	2685	0.034879	NO	1.8622e-05	NO
tRNA (uracil-5-)-methyltransferase Gid CDS	-1.4	0	-0.5	1	1874	2685	0.0348976	NO	1.8622e-05	NO
ATP-dependent protease ATP-binding subunit HslU CDS	1.1	0	0.2	1	1875	2685	0.0349162	NO	1.8622e-05	NO
DNA topoisomerase IV subunit A CDS	-1	0	0	1	1876	2685	0.0349348	NO	1.8622e-05	NO
manganese-dependent inorganic pyrophosphatase CDS	-1	0	0	1	1877	2685	0.0349534	NO	1.8622e-05	NO
tyrosine recombinase XerS CDS	2.4	0	1.3	1	1878	2685	0.0349721	NO	1.8622e-05	NO
ABC transporter permease CDS	3.9	0	2	1	1879	2685	0.0349907	NO	1.8622e-05	NO
ABC transporter ATP-binding protein CDS	-1.1	0	-0.1	1	1880	2685	0.0350093	NO	1.8622e-05	NO
signal transduction histidine kinase CDS	1.4	0	0.4	1	1881	2685	0.0350279	NO	1.8622e-05	NO
DNA-binding response regulator CDS	2	0	1	1	1882	2685	0.0350466	NO	1.8622e-05	NO
MFS transporter permease CDS	-1.1	0	-0.1	1	1883	2685	0.0350652	NO	1.8622e-05	NO
acetyltransferase CDS	1.1	0	0.2	1	1884	2685	0.0350838	NO	1.8622e-05	NO
histidinol-phosphate aminotransferase CDS	-9.2	0	-3.2	1	1885	2685	0.0351024	NO	1.8622e-05	NO
phosphoribosyl-ATP pyrophosphatase CDS	1000000	0	1000000	1	1886	2685	0.035121	NO	1.8622e-05	NO
phosphoribosyl-AMP cyclohydrolase CDS	1000000	0	1000000	1	1887	2685	0.0351397	NO	1.8622e-05	NO
imidazole glycerol phosphate synthase cyclase subunit CDS	1000000	0	1000000	1	1888	2685	0.0351583	NO	1.8622e-05	NO
1-(5-phosphoribosyl)-5-((5- phosphoribosylamino)methylideneamino)imidazole-4- carboxamide isomerase CDS	1000000	0	1000000	1	1889	2685	0.0351769	NO	1.8622e-05	NO
hisH CDS	-1.5	0	-0.6	1	1890	2685	0.0351955	NO	1.8622e-05	NO
hisB CDS	-1.4	0	-0.5	1	1891	2685	0.0352142	NO	1.8622e-05	NO
histidinol dehydrogenase CDS	1000000	0	1000000	1	1892	2685	0.0352328	NO	1.8622e-05	NO
ATP phosphoribosyltransferase CDS	1	0	0	1	1893	2685	0.0352514	NO	1.8622e-05	NO
ATP phosphoribosyltransferase regulatory subunit CDS	-6.9	0	-2.8	1	1894	2685	0.03527	NO	1.8622e-05	NO
histidinol-phosphate transaminase CDS	-5.4	0	-2.4	1	1895	2685	0.0352886	NO	1.8622e-05	NO
hypothetical protein CDS	-1.3	0	-0.4	1	1896	2685	0.0353073	NO	1.8622e-05	NO
hypothetical protein CDS	1.2	0	0.3	1	1897	2685	0.0353259	NO	1.8622e-05	NO
membrane protein CDS	-1.9	0	-0.9	1	1898	2685	0.0353445	NO	1.8622e-05	NO
orotate phosphoribosyltransferase CDS	1.2	0	0.3	1	1899	2685	0.0353631	NO	1.8622e-05	NO
orotidine 5'-phosphate decarboxylase CDS	1.3	0	0.3	1	1900	2685	0.0353818	NO	1.8622e-05	NO
aspartate carbamoyltransferase CDS	-1.5	0	-0.6	1	1901	2685	0.0354004	NO	1.8622e-05	NO
uracil transporter CDS	1.4	0	0.5	1	1902	2685	0.035419	NO	1.8622e-05	NO
bifunctional pyr operon transcriptional regulator/uracil phosphoribosyltransferase CDS	1.6	0	0.7	1	1903	2685	0.0354376	NO	1.8622e-05	NO
RNA pseudouridine synthase CDS	-2.6	0	-1.4	1	1904	2685	0.0354562	NO	1.8622e-05	NO
signal peptidase II CDS	-9.2	0	-3.2	1	1905	2685	0.0354749	NO	1.8622e-05	NO
formate--tetrahydrofolate ligase CDS	1.4	0	0.4	1	1906	2685	0.0354935	NO	1.8622e-05	NO
hypothetical protein CDS	1.7	0	0.8	1	1907	2685	0.0355121	NO	1.8622e-05	NO
ribonuclease HI CDS	-1.2	0	-0.2	1	1908	2685	0.0355307	NO	1.8622e-05	NO
nitroreductase CDS	-1.2	0	-0.3	1	1909	2685	0.0355493	NO	1.8622e-05	NO
cardiolipin synthase CDS	-1.7	0	-0.7	1	1910	2685	0.035568	NO	1.8622e-05	NO
ribonucleoside-diphosphate reductase CDS	1	0	0.1	1	1911	2685	0.0355866	NO	1.8622e-05	NO
recU CDS	2.1	0	1.1	1	1912	2685	0.0356052	NO	1.8622e-05	NO
penicillin-binding protein 1A CDS	-1.2	0	-0.3	1	1913	2685	0.0356238	NO	1.8622e-05	NO
DNA replication protein DnaD CDS	1.2	0	0.2	1	1914	2685	0.0356425	NO	1.8622e-05	NO
asnC CDS	-1	0	0	1	1915	2685	0.0356611	NO	1.8622e-05	NO
hypothetical protein CDS	1	0	0	1	1916	2685	0.0356797	NO	1.8622e-05	NO
DNA helicase CDS	1.4	0	0.5	1	1917	2685	0.0356983	NO	1.8622e-05	NO
helicase-exonuclease AddAB subunit AddA CDS	-1.5	0	-0.6	1	1918	2685	0.0357169	NO	1.8622e-05	NO
ATP-dependent helicase CDS	-1.2	0	-0.2	1	1919	2685	0.0357356	NO	1.8622e-05	NO
mevalonate kinase CDS	-1.4	0	-0.4	1	1920	2685	0.0357542	NO	1.8622e-05	NO
diphosphomevalonate decarboxylase CDS	1.2	0	0.2	1	1921	2685	0.0357728	NO	1.8622e-05	NO
type 2 isopentenyl-diphosphate Delta-isomerase CDS	1	0	0	1	1922	2685	0.0357914	NO	1.8622e-05	NO
23S rRNA methyltransferase CDS	-1.4	0	-0.5	1	1923	2685	0.0358101	NO	1.8622e-05	NO
membrane protein CDS	-1.4	0	-0.5	1	1924	2685	0.0358287	NO	1.8622e-05	NO
SAM-dependent methyltransferase CDS	-1.3	0	-0.3	1	1925	2685	0.0358473	NO	1.8622e-05	NO
ABC transporter ATP-binding protein CDS	-1.5	0	-0.6	1	1926	2685	0.0358659	NO	1.8622e-05	NO
ABC transporter ATP-binding protein CDS	-1.8	0	-0.9	1	1927	2685	0.0358845	NO	1.8622e-05	NO
SAM-dependent methyltransferase CDS	-1.1	0	-0.2	1	1928	2685	0.0359032	NO	1.8622e-05	NO
RNA polymerase sigma factor RpoD CDS	-1.1	0	-0.1	1	1929	2685	0.0359218	NO	1.8622e-05	NO
DNA primase CDS	1.2	0	0.2	1	1930	2685	0.0359404	NO	1.8622e-05	NO
hypothetical protein CDS	1.6	0	0.7	1	1931	2685	0.035959	NO	1.8622e-05	NO
ABC transporter ATP-binding protein CDS	-1.5	0	-0.5	1	1932	2685	0.0359777	NO	1.8622e-05	NO
era CDS	1.4	0	0.4	1	1933	2685	0.0359963	NO	1.8622e-05	NO
cytidine deaminase CDS	-1	0	0	1	1934	2685	0.0360149	NO	1.8622e-05	NO
diacylglycerol kinase CDS	-2.1	0	-1.1	1	1935	2685	0.0360335	NO	1.8622e-05	NO
rRNA maturation RNase YbeY CDS	-1.1	0	-0.1	1	1936	2685	0.0360521	NO	1.8622e-05	NO
deoxyribonuclease IV CDS	1.1	0	0.1	1	1937	2685	0.0360708	NO	1.8622e-05	NO
membrane protein CDS	1.1	0	0.1	1	1938	2685	0.0360894	NO	1.8622e-05	NO
peptide-methionine (R)-S-oxide reductase CDS	1	0	0	1	1939	2685	0.036108	NO	1.8622e-05	NO
aspS CDS	-1.1	0	-0.2	1	1940	2685	0.0361266	NO	1.8622e-05	NO
ABC transporter permease CDS	1000000	0	1000000	1	1941	2685	0.0361453	NO	1.8622e-05	NO
ABC transporter ATP-binding protein CDS	1000000	0	1000000	1	1942	2685	0.0361639	NO	1.8622e-05	NO
DeoR family transcriptional regulator CDS	1000000	0	1000000	1	1943	2685	0.0361825	NO	1.8622e-05	NO
N-acetylmuramoyl-L-alanine amidase CDS	-2	0	-1	1	1944	2685	0.0362011	NO	1.8622e-05	NO
haloacid dehalogenase CDS	1	0	0.1	1	1945	2685	0.0362197	NO	1.8622e-05	NO
D-tyrosyl-tRNA(Tyr) deacylase CDS	-1.3	0	-0.4	1	1946	2685	0.0362384	NO	1.8622e-05	NO
membrane protein CDS	-1.4	0	-0.5	1	1947	2685	0.036257	NO	1.8622e-05	NO
16S rRNA methyltransferase CDS	-1.5	0	-0.5	1	1948	2685	0.0362756	NO	1.8622e-05	NO
ribosomal protein L11 methyltransferase CDS	2	0	1	1	1949	2685	0.0362942	NO	1.8622e-05	NO
3-methyladenine DNA glycosylase CDS	-1	0	-0.1	1	1950	2685	0.0363128	NO	1.8622e-05	NO
membrane protein CDS	1	0	0	1	1951	2685	0.0363315	NO	1.8622e-05	NO
hypothetical protein CDS	-1.5	0	-0.6	1	1952	2685	0.0363501	NO	1.8622e-05	NO
NAD(P)H dehydrogenase CDS	-2	0	-1	1	1953	2685	0.0363687	NO	1.8622e-05	NO
oxidoreductase CDS	1000000	0	1000000	1	1954	2685	0.0363873	NO	1.8622e-05	NO
glycosyl transferase family 1 CDS	-1	0	0	1	1955	2685	0.036406	NO	1.8622e-05	NO
hypothetical protein CDS	1000000	0	1000000	1	1956	2685	0.0364246	NO	1.8622e-05	NO
cell surface protein CDS	-1.5	0	-0.6	1	1957	2685	0.0364432	NO	1.8622e-05	NO
hypothetical protein CDS	1000000	0	1000000	1	1958	2685	0.0364618	NO	1.8622e-05	NO
membrane protein CDS	2.9	0	1.5	1	1959	2685	0.0364804	NO	1.8622e-05	NO
peptidase CDS	-6.2	0	-2.6	1	1960	2685	0.0364991	NO	1.8622e-05	NO
hypothetical protein CDS	1000000	0	1000000	1	1961	2685	0.0365177	NO	1.8622e-05	NO
N-formylglutamate amidohydrolase CDS	1.4	0	0.5	1	1962	2685	0.0365363	NO	1.8622e-05	NO
RNA-binding protein CDS	1.7	0	0.7	1	1963	2685	0.0365549	NO	1.8622e-05	NO
tRNA pseudouridine(55) synthase TruB CDS	-2.5	0	-1.3	1	1964	2685	0.0365736	NO	1.8622e-05	NO
membrane protein CDS	1.4	0	0.5	1	1965	2685	0.0365922	NO	1.8622e-05	NO
transcription termination/antitermination protein NusA CDS	1.1	0	0.1	1	1966	2685	0.0366108	NO	1.8622e-05	NO
polC CDS	1.1	0	0.2	1	1967	2685	0.0366294	NO	1.8622e-05	NO
proline--tRNA ligase CDS	-1.1	0	-0.1	1	1968	2685	0.036648	NO	1.8622e-05	NO
CDP-diglyceride synthetase CDS	1	0	0	1	1969	2685	0.0366667	NO	1.8622e-05	NO
isoprenyl transferase CDS	8	0	3	1	1970	2685	0.0366853	NO	1.8622e-05	NO
30S ribosomal protein S2 CDS	-1	0	0	1	1971	2685	0.0367039	NO	1.8622e-05	NO
amino acid permease CDS	3.9	0	2	1	1972	2685	0.0367225	NO	1.8622e-05	NO
cyclic nucleotide-binding protein CDS	-1.5	0	-0.6	1	1973	2685	0.0367412	NO	1.8622e-05	NO
ABC transporter ATP-binding protein CDS	1.4	0	0.5	1	1974	2685	0.0367598	NO	1.8622e-05	NO
multidrug ABC transporter ATP-binding protein CDS	-6.2	0	-2.6	1	1975	2685	0.0367784	NO	1.8622e-05	NO
tRNA (guanine(37)-N(1))-methyltransferase CDS	1.1	0	0.1	1	1976	2685	0.036797	NO	1.8622e-05	NO
signal recognition particle protein CDS	-1.2	0	-0.3	1	1977	2685	0.0368156	NO	1.8622e-05	NO
peptide ABC transporter permease CDS	1.1	0	0.2	1	1978	2685	0.0368343	NO	1.8622e-05	NO
dipeptide/oligopeptide/nickel ABC transporter ATP-binding protein CDS	-1.1	0	-0.1	1	1979	2685	0.0368529	NO	1.8622e-05	NO
phosphate acyltransferase CDS	-1.2	0	-0.3	1	1980	2685	0.0368715	NO	1.8622e-05	NO
ATP-dependent DNA helicase RecG CDS	1.1	0	0.1	1	1981	2685	0.0368901	NO	1.8622e-05	NO
hypothetical protein CDS	1.2	0	0.2	1	1982	2685	0.0369088	NO	1.8622e-05	NO
thiamine pyrophosphokinase CDS	1	0	0	1	1983	2685	0.0369274	NO	1.8622e-05	NO
ribulose-phosphate 3-epimerase CDS	1.9	0	1	1	1984	2685	0.036946	NO	1.8622e-05	NO
ribosome small subunit-dependent GTPase A CDS	-1.3	0	-0.4	1	1985	2685	0.0369646	NO	1.8622e-05	NO
protein phosphatase CDS	1.1	0	0.1	1	1986	2685	0.0369832	NO	1.8622e-05	NO
primosomal protein N' CDS	1.2	0	0.2	1	1987	2685	0.0370019	NO	1.8622e-05	NO
DNA/pantothenate metabolism flavoprotein CDS	1.2	0	0.2	1	1988	2685	0.0370205	NO	1.8622e-05	NO
guanylate kinase CDS	1.4	0	0.4	1	1989	2685	0.0370391	NO	1.8622e-05	NO
alpha/beta hydrolase CDS	1000000	0	1000000	1	1990	2685	0.0370577	NO	1.8622e-05	NO
farnesyl-diphosphate synthase CDS	-1.1	0	-0.1	1	1991	2685	0.0370764	NO	1.8622e-05	NO
exodeoxyribonuclease VII large subunit CDS	-1	0	0	1	1992	2685	0.037095	NO	1.8622e-05	NO
bifunctional 5,10-methylene-tetrahydrofolate dehydrogenase/5,10-methylene-tetrahydrofolate cyclohydrolase CDS	1.6	0	0.7	1	1993	2685	0.0371136	NO	1.8622e-05	NO
peptidase M24 CDS	-1.3	0	-0.3	1	1994	2685	0.0371322	NO	1.8622e-05	NO
hypothetical protein CDS	-1000000	0	-1000000	1	1995	2685	0.0371508	NO	1.8622e-05	NO
hypothetical protein CDS	1.1	0	0.1	1	1996	2685	0.0371695	NO	1.8622e-05	NO
ABC transporter permease CDS	1.1	0	0.1	1	1997	2685	0.0371881	NO	1.8622e-05	NO
x-prolyl-dipeptidyl aminopeptidase CDS	1.6	0	0.7	1	1998	2685	0.0372067	NO	1.8622e-05	NO
ornithine decarboxylase inducible CDS	-1.8	0	-0.9	1	1999	2685	0.0372253	NO	1.8622e-05	NO
[truncated: 686 more rows]

## Sheet: Table S2Lc705 Lactose v Glucose
Name	Differential Expression Ratio	Differential Expression Absolute Confidence	Differential Expression Log2 Ratio	Differential Expression p-value	P- Rank	Samples	Q-Value	Significant (FDR)	BF Correction	Significant
transcription antiterminator lact CDS	2.7	16.3	1.4	5.6e-17	1	2685	1.8622e-05	YES	1.8622e-05	YES
aspartate aminotransferase CDS	-3.7	11.7	-1.9	2e-12	2	2685	3.72439e-05	YES	1.8622e-05	YES
hypothetical protein CDS	-2.3	9.8	-1.2	1.6e-10	3	2685	5.58659e-05	YES	1.8622e-05	YES
PTS lactose transporter subunit IIB CDS	2.5	9.3	1.3	4.7e-10	4	2685	7.44879e-05	YES	1.8622e-05	YES
NAD(FAD)-dependent dehydrogenase CDS	2.3	8.3	1.2	5.2e-09	5	2685	9.31099e-05	YES	1.8622e-05	YES
30S ribosomal protein S20 CDS	2.7	7.9	1.4	1.2e-08	6	2685	0.000111732	YES	1.8622e-05	YES
hypothetical protein CDS	-2.7	7.1	-1.4	7.2e-08	7	2685	0.000130354	YES	1.8622e-05	YES
hypothetical protein CDS	-33.6	7.1	-5.1	8.5e-08	8	2685	0.000148976	YES	1.8622e-05	YES
PTS lactose transporter subunit IIA CDS	2.6	6.9	1.4	1.4e-07	9	2685	0.000167598	YES	1.8622e-05	YES
hypothetical protein CDS	-20.7	6.6	-4.4	2.6e-07	10	2685	0.00018622	YES	1.8622e-05	YES
pyridine nucleotide-disulfide oxidoreductase CDS	2.4	5.3	1.3	5e-06	11	2685	0.000204842	YES	1.8622e-05	YES
hypothetical protein CDS	2	5.3	1	5.4e-06	12	2685	0.000223464	YES	1.8622e-05	YES
beta-hydroxyacyl-ACP dehydratase CDS	2.1	5.2	1	6.3e-06	13	2685	0.000242086	YES	1.8622e-05	YES
acyl carrier protein CDS	1.8	5.2	0.9	6.6e-06	14	2685	0.000260708	YES	1.8622e-05	YES
hypothetical protein CDS	-36.8	4.9	-5.2	1.4e-05	15	2685	0.00027933	YES	1.8622e-05	YES
hypothetical protein CDS	-4.7	4.6	-2.2	2.8e-05	16	2685	0.000297952	YES	1.8622e-05	NO
DNA-directed RNA polymerase subunit sigma-24 CDS	-62.8	4.3	-6	5.4e-05	17	2685	0.000316574	YES	1.8622e-05	NO
ACP S-malonyltransferase CDS	2.3	4	1.2	9.7e-05	18	2685	0.000335196	YES	1.8622e-05	NO
MarR family transcriptional regulator CDS	2.2	4	1.1	0.00011	19	2685	0.000353818	YES	1.8622e-05	NO
hypothetical protein CDS	-5.7	3.7	-2.5	0.00018	20	2685	0.000372439	YES	1.8622e-05	NO
cold-shock protein CDS	1.9	3.7	0.9	0.00022	21	2685	0.000391061	YES	1.8622e-05	NO
hypothetical protein CDS	-4.8	3.7	-2.3	0.00022	22	2685	0.000409683	YES	1.8622e-05	NO
hypothetical protein CDS	2.1	3.6	1.1	0.00024	23	2685	0.000428305	YES	1.8622e-05	NO
2-nitropropane dioxygenase CDS	2.5	3.6	1.3	0.00025	24	2685	0.000446927	YES	1.8622e-05	NO
hypothetical protein CDS	-3.8	3.5	-1.9	0.00029	25	2685	0.000465549	YES	1.8622e-05	NO
50S ribosomal protein L18 CDS	2.1	3.5	1.1	0.00029	26	2685	0.000484171	YES	1.8622e-05	NO
hypothetical protein CDS	-33.9	3.5	-5.1	0.00032	27	2685	0.000502793	YES	1.8622e-05	NO
PTS mannose transporter subunit IIC CDS	2.3	3.5	1.2	0.00033	28	2685	0.000521415	YES	1.8622e-05	NO
50S ribosomal protein L6 CDS	1.8	3.3	0.9	0.00052	29	2685	0.000540037	YES	1.8622e-05	NO
hypothetical protein CDS	-15.6	3.3	-4	0.00054	30	2685	0.000558659	YES	1.8622e-05	NO
hypothetical protein CDS	-14.2	3.2	-3.8	0.00057	31	2685	0.000577281	YES	1.8622e-05	NO
cell surface protein CDS	1.9	3.2	0.9	0.00065	32	2685	0.000595903	NO	1.8622e-05	NO
dihydroorotase CDS	-5.4	3.1	-2.4	0.00076	33	2685	0.000614525	NO	1.8622e-05	NO
glutaredoxin CDS	-3.7	3.1	-1.9	0.00088	34	2685	0.000633147	NO	1.8622e-05	NO
rpsP CDS	2.1	3.1	1.1	0.00089	35	2685	0.000651769	NO	1.8622e-05	NO
hypothetical protein CDS	-6.5	3	-2.7	0.00091	36	2685	0.000670391	NO	1.8622e-05	NO
peptide ABC substrate-binding protein CDS	-11.8	3	-3.6	0.00093	37	2685	0.000689013	NO	1.8622e-05	NO
cell surface protein CDS	1.8	2.9	0.9	0.0012	38	2685	0.000707635	NO	1.8622e-05	NO
hypothetical protein CDS	-1.3	2.9	-0.4	0.0012	39	2685	0.000726257	NO	1.8622e-05	NO
membrane protein CDS	-5.6	2.8	-2.5	0.0014	40	2685	0.000744879	NO	1.8622e-05	NO
50S ribosomal protein L11 CDS	-1.3	2.8	-0.3	0.0016	41	2685	0.000763501	NO	1.8622e-05	NO
peptide ABC transporter ATP-binding protein CDS	-10	2.8	-3.3	0.0017	42	2685	0.000782123	NO	1.8622e-05	NO
30S ribosomal protein S8 CDS	1.9	2.8	0.9	0.0018	43	2685	0.000800745	NO	1.8622e-05	NO
hypothetical protein CDS	-16.4	2.7	-4	0.0018	44	2685	0.000819367	NO	1.8622e-05	NO
hypothetical protein CDS	-1.5	2.7	-0.6	0.0021	45	2685	0.000837989	NO	1.8622e-05	NO
3-ketoacyl-ACP reductase CDS	2.1	2.6	1.1	0.0027	46	2685	0.000856611	NO	1.8622e-05	NO
hypothetical protein CDS	-2.5	2.5	-1.3	0.003	47	2685	0.000875233	NO	1.8622e-05	NO
LacI family transcriptional regulator CDS	2.2	2.5	1.1	0.0032	48	2685	0.000893855	NO	1.8622e-05	NO
beta-ketoacyl-[acyl-carrier-protein] synthase II CDS	2.3	2.5	1.2	0.0032	49	2685	0.000912477	NO	1.8622e-05	NO
hypothetical protein CDS	-9.3	2.5	-3.2	0.0033	50	2685	0.000931099	NO	1.8622e-05	NO
PTS sugar transporter subunit IIA CDS	1.9	2.5	0.9	0.0034	51	2685	0.000949721	NO	1.8622e-05	NO
infA CDS	1.7	2.5	0.8	0.0034	52	2685	0.000968343	NO	1.8622e-05	NO
PTS N-acetylgalactosamine transporter subunit IIA CDS	2.4	2.3	1.3	0.0047	53	2685	0.000986965	NO	1.8622e-05	NO
NADH-flavin reductase CDS	-4	2.2	-2	0.006	54	2685	0.00100559	NO	1.8622e-05	NO
glpK CDS	2.1	2.2	1.1	0.0064	55	2685	0.00102421	NO	1.8622e-05	NO
TetR family transcriptional regulator CDS	-10.7	2.2	-3.4	0.0066	56	2685	0.00104283	NO	1.8622e-05	NO
50S ribosomal protein L22 CDS	1.8	2.1	0.8	0.0072	57	2685	0.00106145	NO	1.8622e-05	NO
peptidase CDS	-7.5	2.1	-2.9	0.0073	58	2685	0.00108007	NO	1.8622e-05	NO
acyl carrier protein CDS	-3.1	2.1	-1.6	0.0082	59	2685	0.0010987	NO	1.8622e-05	NO
hypothetical protein CDS	3.8	2.1	1.9	0.0085	60	2685	0.00111732	NO	1.8622e-05	NO
RNA-binding protein CDS	2	2	1	0.0094	61	2685	0.00113594	NO	1.8622e-05	NO
3-oxoacyl-ACP synthase CDS	2.1	2	1	0.0094	62	2685	0.00115456	NO	1.8622e-05	NO
6-phospho-beta-galactosidase CDS	2.1	2	1.1	0.0095	63	2685	0.00117318	NO	1.8622e-05	NO
rhomboid family intramembrane serine protease CDS	-21.5	2	-4.4	0.01	64	2685	0.00119181	NO	1.8622e-05	NO
acetyl-CoA carboxylase CDS	2.3	2	1.2	0.01	65	2685	0.00121043	NO	1.8622e-05	NO
hypothetical protein CDS	-8.9	2	-3.2	0.011	66	2685	0.00122905	NO	1.8622e-05	NO
ABC transporter permease CDS	-6.3	2	-2.7	0.011	67	2685	0.00124767	NO	1.8622e-05	NO
acetyl-CoA carboxylase, biotin carboxyl carrier protein CDS	2	2	1	0.011	68	2685	0.00126629	NO	1.8622e-05	NO
hypothetical protein CDS	-3.2	1.9	-1.7	0.012	69	2685	0.00128492	NO	1.8622e-05	NO
cell division protein FtsK CDS	-2	1.9	-1	0.012	70	2685	0.00130354	NO	1.8622e-05	NO
acetyl-CoA carboxylase biotin carboxylase subunit CDS	2.1	1.9	1.1	0.012	71	2685	0.00132216	NO	1.8622e-05	NO
monooxygenase CDS	-3.1	1.8	-1.6	0.015	72	2685	0.00134078	NO	1.8622e-05	NO
anaerobic ribonucleoside-triphosphate reductase activating protein CDS	-15	1.8	-3.9	0.015	73	2685	0.0013594	NO	1.8622e-05	NO
30S ribosomal protein S18 CDS	1.8	1.8	0.8	0.016	74	2685	0.00137803	NO	1.8622e-05	NO
peptide ABC transporter ATP-binding protein CDS	-18.3	1.8	-4.2	0.016	75	2685	0.00139665	NO	1.8622e-05	NO
acetyl-CoA carboxylase subunit beta CDS	1.9	1.8	0.9	0.016	76	2685	0.00141527	NO	1.8622e-05	NO
50S ribosomal protein L23 CDS	1.8	1.8	0.8	0.016	77	2685	0.00143389	NO	1.8622e-05	NO
PTS N-acetylglucosamine transporter subunit IIABC CDS	2.2	1.8	1.1	0.017	78	2685	0.00145251	NO	1.8622e-05	NO
beta-hydroxyacyl-ACP dehydratase CDS	2	1.7	1	0.019	79	2685	0.00147114	NO	1.8622e-05	NO
hypothetical protein CDS	-5	1.7	-2.3	0.02	80	2685	0.00148976	NO	1.8622e-05	NO
hypothetical protein CDS	-6.6	1.7	-2.7	0.02	81	2685	0.00150838	NO	1.8622e-05	NO
Prebacteriocin CDS	-3.8	1.7	-1.9	0.021	82	2685	0.001527	NO	1.8622e-05	NO
PTS fructose transporter subunit IIA CDS	-13.7	1.6	-3.8	0.022	83	2685	0.00154562	NO	1.8622e-05	NO
flavodoxin CDS	-8.3	1.7	-3.1	0.022	84	2685	0.00156425	NO	1.8622e-05	NO
hypothetical protein CDS	-3.9	1.7	-2	0.022	85	2685	0.00158287	NO	1.8622e-05	NO
2,5-diketo-D-gluconic acid reductase CDS	-3	1.6	-1.6	0.023	86	2685	0.00160149	NO	1.8622e-05	NO
50S ribosomal protein L20 CDS	2.9	1.6	1.5	0.023	87	2685	0.00162011	NO	1.8622e-05	NO
rplS CDS	2.1	1.6	1	0.026	88	2685	0.00163873	NO	1.8622e-05	NO
uracil phosphoribosyltransferase CDS	-5.1	1.6	-2.3	0.027	89	2685	0.00165736	NO	1.8622e-05	NO
hypothetical protein CDS	-6.2	1.6	-2.6	0.028	90	2685	0.00167598	NO	1.8622e-05	NO
cytochrome c553 CDS	-1.4	1.5	-0.5	0.029	91	2685	0.0016946	NO	1.8622e-05	NO
NUDIX hydrolase CDS	-3	1.5	-1.6	0.03	92	2685	0.00171322	NO	1.8622e-05	NO
50S ribosomal protein L15 CDS	1.8	1.5	0.9	0.031	93	2685	0.00173184	NO	1.8622e-05	NO
50S ribosomal protein L14 CDS	1.8	1.5	0.8	0.031	94	2685	0.00175047	NO	1.8622e-05	NO
exodeoxyribonuclease VII small subunit CDS	-2	1.5	-1	0.034	95	2685	0.00176909	NO	1.8622e-05	NO
hypothetical protein CDS	2	1.4	1	0.036	96	2685	0.00178771	NO	1.8622e-05	NO
co-chaperone GroES CDS	-2.1	1.4	-1.1	0.037	97	2685	0.00180633	NO	1.8622e-05	NO
MFS transporter CDS	-9.8	1.4	-3.3	0.038	98	2685	0.00182495	NO	1.8622e-05	NO
30S ribosomal protein S2 CDS	1.9	1.4	0.9	0.039	99	2685	0.00184358	NO	1.8622e-05	NO
hypothetical protein CDS	-5.6	1.4	-2.5	0.04	100	2685	0.0018622	NO	1.8622e-05	NO
hypothetical protein CDS	-56.3	1.3	-5.8	0.045	101	2685	0.00188082	NO	1.8622e-05	NO
PTS glucose transporter subunit IIBC CDS	-9.3	1.3	-3.2	0.048	102	2685	0.00189944	NO	1.8622e-05	NO
chemotaxis protein CDS	-1.4	1.3	-0.5	0.049	103	2685	0.00191806	NO	1.8622e-05	NO
TatD family hydrolase CDS	-4.1	1.3	-2	0.05	104	2685	0.00193669	NO	1.8622e-05	NO
alanine-phosphoribitol ligase CDS	-2.3	1.3	-1.2	0.051	105	2685	0.00195531	NO	1.8622e-05	NO
matrix-binding protein CDS	-4.3	1.3	-2.1	0.053	106	2685	0.00197393	NO	1.8622e-05	NO
carbamoyl phosphate synthase large subunit CDS	-3.6	1.3	-1.8	0.054	107	2685	0.00199255	NO	1.8622e-05	NO
chromosome partitioning protein ParB CDS	1000000	1.3	1000000	0.054	108	2685	0.00201117	NO	1.8622e-05	NO
PTS beta-glucoside transporter subunit EIIBCA CDS	2.7	1.2	1.4	0.057	109	2685	0.0020298	NO	1.8622e-05	NO
S-ribosylhomocysteinase CDS	-2.3	1.2	-1.2	0.058	110	2685	0.00204842	NO	1.8622e-05	NO
diguanylate cyclase CDS	-8.6	1.2	-3.1	0.058	111	2685	0.00206704	NO	1.8622e-05	NO
PTS cellobiose transporter subunit IIA CDS	-7.7	1.2	-2.9	0.059	112	2685	0.00208566	NO	1.8622e-05	NO
Cro/Cl family transcriptional regulator CDS	1000000	1.2	1000000	0.062	113	2685	0.00210428	NO	1.8622e-05	NO
MFS transporter CDS	-33.8	1.2	-5.1	0.062	114	2685	0.00212291	NO	1.8622e-05	NO
30S ribosomal protein S4 CDS	2	1.2	1	0.065	115	2685	0.00214153	NO	1.8622e-05	NO
membrane protein CDS	-2.5	1.2	-1.3	0.065	116	2685	0.00216015	NO	1.8622e-05	NO
hypothetical protein CDS	-2.2	1.2	-1.2	0.067	117	2685	0.00217877	NO	1.8622e-05	NO
30S ribosomal protein S11 CDS	1.7	1.1	0.8	0.071	118	2685	0.00219739	NO	1.8622e-05	NO
cell surface protein CDS	-4.8	1.1	-2.3	0.072	119	2685	0.00221601	NO	1.8622e-05	NO
pilus protein CDS	-28.6	1.1	-4.8	0.072	120	2685	0.00223464	NO	1.8622e-05	NO
30S ribosomal protein S13 CDS	1.6	1.1	0.7	0.074	121	2685	0.00225326	NO	1.8622e-05	NO
holin CDS	-1.8	1.1	-0.8	0.074	122	2685	0.00227188	NO	1.8622e-05	NO
adenylosuccinate synthase CDS	-2.7	1.1	-1.4	0.075	123	2685	0.0022905	NO	1.8622e-05	NO
NAD-dependent dehydratase CDS	-7.1	1.1	-2.8	0.075	124	2685	0.00230912	NO	1.8622e-05	NO
hypothetical protein CDS	-45.7	1.1	-5.5	0.076	125	2685	0.00232775	NO	1.8622e-05	NO
xanthine phosphoribosyltransferase CDS	-3.5	1.1	-1.8	0.077	126	2685	0.00234637	NO	1.8622e-05	NO
hypothetical protein CDS	-2.8	1.1	-1.5	0.077	127	2685	0.00236499	NO	1.8622e-05	NO
hypothetical protein CDS	-2.4	1.1	-1.3	0.078	128	2685	0.00238361	NO	1.8622e-05	NO
membrane protein CDS	-2.3	1.1	-1.2	0.078	129	2685	0.00240223	NO	1.8622e-05	NO
hypothetical protein CDS	-38.8	1.1	-5.3	0.078	130	2685	0.00242086	NO	1.8622e-05	NO
GntR family transcriptional regulator CDS	-2.5	1.1	-1.3	0.079	131	2685	0.00243948	NO	1.8622e-05	NO
formate acetyltransferase CDS	1.8	1.1	0.8	0.079	132	2685	0.0024581	NO	1.8622e-05	NO
rplL CDS	1.7	1.1	0.7	0.079	133	2685	0.00247672	NO	1.8622e-05	NO
peptide ABC transporter ATP-binding protein CDS	-7.5	1.1	-2.9	0.081	134	2685	0.00249534	NO	1.8622e-05	NO
hypothetical protein CDS	-4.4	1.1	-2.1	0.081	135	2685	0.00251397	NO	1.8622e-05	NO
cobalt ABC transporter ATP-binding protein CDS	-31.9	1.1	-5	0.083	136	2685	0.00253259	NO	1.8622e-05	NO
hypothetical protein CDS	2.7	1.1	1.4	0.083	137	2685	0.00255121	NO	1.8622e-05	NO
PTS mannose/fructose/sorbose transporter subunitIIC CDS	1.9	1.1	0.9	0.087	138	2685	0.00256983	NO	1.8622e-05	NO
PTS fructose transporter subunit IIB CDS	-30.1	1.1	-4.9	0.088	139	2685	0.00258845	NO	1.8622e-05	NO
hypothetical protein CDS	-6.9	1.1	-2.8	0.088	140	2685	0.00260708	NO	1.8622e-05	NO
transcriptional regulator CDS	1.7	1.1	0.8	0.088	141	2685	0.0026257	NO	1.8622e-05	NO
glycosyl transferase CDS	-2.3	1	-1.2	0.091	142	2685	0.00264432	NO	1.8622e-05	NO
hypothetical protein CDS	-25.8	1	-4.7	0.091	143	2685	0.00266294	NO	1.8622e-05	NO
tuf CDS	1.7	1	0.7	0.094	144	2685	0.00268156	NO	1.8622e-05	NO
MerR family transcriptional regulator CDS	2.2	1	1.1	0.096	145	2685	0.00270019	NO	1.8622e-05	NO
6-phospho-beta-glucosidase CDS	2.6	1	1.4	0.097	146	2685	0.00271881	NO	1.8622e-05	NO
PTS glucitol transporter subunit IIA CDS	1.8	1	0.8	0.098	147	2685	0.00273743	NO	1.8622e-05	NO
50S ribosomal protein L4 CDS	1.9	1	0.9	0.098	148	2685	0.00275605	NO	1.8622e-05	NO
hypothetical protein CDS	1.9	1	0.9	0.1	149	2685	0.00277467	NO	1.8622e-05	NO
50S ribosomal protein L24 CDS	1.5	1	0.6	0.1	150	2685	0.0027933	NO	1.8622e-05	NO
transcriptional repressor CDS	-4.2	1	-2.1	0.11	151	2685	0.00281192	NO	1.8622e-05	NO
ribosome maturation factor RimP CDS	2.9	1	1.5	0.11	152	2685	0.00283054	NO	1.8622e-05	NO
N utilization substance protein B CDS	7.2	1	2.9	0.11	153	2685	0.00284916	NO	1.8622e-05	NO
ArgR family transcriptional regulator CDS	1000000	0.9	1000000	0.11	154	2685	0.00286778	NO	1.8622e-05	NO
uracil-xanthine permease CDS	-5.7	1	-2.5	0.11	155	2685	0.00288641	NO	1.8622e-05	NO
MarR family transcriptional regulator CDS	-1.8	1	-0.8	0.11	156	2685	0.00290503	NO	1.8622e-05	NO
holin CDS	3	0.9	1.6	0.11	157	2685	0.00292365	NO	1.8622e-05	NO
srlA CDS	-25.4	1	-4.7	0.11	158	2685	0.00294227	NO	1.8622e-05	NO
hypothetical protein CDS	-21.8	0.9	-4.4	0.12	159	2685	0.00296089	NO	1.8622e-05	NO
dihydroxyacetone kinase CDS	-3.4	0.9	-1.8	0.12	160	2685	0.00297952	NO	1.8622e-05	NO
hypothetical protein CDS	-3.6	0.9	-1.9	0.12	161	2685	0.00299814	NO	1.8622e-05	NO
beta-phosphoglucomutase CDS	2.5	0.9	1.3	0.12	162	2685	0.00301676	NO	1.8622e-05	NO
histidine kinase CDS	-2.4	0.9	-1.3	0.12	163	2685	0.00303538	NO	1.8622e-05	NO
hypothetical protein CDS	-4.3	0.9	-2.1	0.12	164	2685	0.003054	NO	1.8622e-05	NO
ribonuclease M5 CDS	-4.1	0.9	-2	0.12	165	2685	0.00307263	NO	1.8622e-05	NO
transcription elongation factor GreA CDS	-2.5	0.9	-1.3	0.13	166	2685	0.00309125	NO	1.8622e-05	NO
oleate hydratase CDS	-3.2	0.9	-1.7	0.13	167	2685	0.00310987	NO	1.8622e-05	NO
XRE family transcriptional regulator CDS	-1.6	0.9	-0.7	0.13	168	2685	0.00312849	NO	1.8622e-05	NO
hypothetical protein CDS	-14.1	0.9	-3.8	0.13	169	2685	0.00314711	NO	1.8622e-05	NO
30S ribosomal protein S10 CDS	1.6	0.9	0.7	0.13	170	2685	0.00316574	NO	1.8622e-05	NO
hypothetical protein CDS	-3.5	0.9	-1.8	0.13	171	2685	0.00318436	NO	1.8622e-05	NO
TetR family transcriptional regulator CDS	-14.6	0.9	-3.9	0.14	172	2685	0.00320298	NO	1.8622e-05	NO
DNA-directed RNA polymerase subunit delta CDS	2.1	0.9	1.1	0.14	173	2685	0.0032216	NO	1.8622e-05	NO
PTS sorbitol transporter subunit IIA CDS	-15.4	0.8	-3.9	0.14	174	2685	0.00324022	NO	1.8622e-05	NO
alpha-glycosidase CDS	1.8	0.8	0.8	0.15	175	2685	0.00325885	NO	1.8622e-05	NO
cell surface protein CDS	-18.3	0.8	-4.2	0.15	176	2685	0.00327747	NO	1.8622e-05	NO
rplB CDS	1.6	0.8	0.7	0.15	177	2685	0.00329609	NO	1.8622e-05	NO
hypothetical protein CDS	-3.1	0.8	-1.6	0.15	178	2685	0.00331471	NO	1.8622e-05	NO
hypothetical protein CDS	-5.4	0.8	-2.4	0.15	179	2685	0.00333333	NO	1.8622e-05	NO
hypothetical protein CDS	-4.8	0.8	-2.3	0.16	180	2685	0.00335196	NO	1.8622e-05	NO
fructose-bisphosphate aldolase CDS	-15.5	0.8	-4	0.16	181	2685	0.00337058	NO	1.8622e-05	NO
alpha-xylosidase CDS	2	0.8	1	0.16	182	2685	0.0033892	NO	1.8622e-05	NO
maltose phosphorylase CDS	2	0.8	1	0.16	183	2685	0.00340782	NO	1.8622e-05	NO
rod shape-determining protein CDS	2.5	0.8	1.3	0.16	184	2685	0.00342644	NO	1.8622e-05	NO
ABC transporter ATP-binding protein CDS	-12.7	0.8	-3.7	0.16	185	2685	0.00344507	NO	1.8622e-05	NO
hypothetical protein CDS	-2.9	0.8	-1.5	0.16	186	2685	0.00346369	NO	1.8622e-05	NO
haloacid dehalogenase CDS	2.7	0.8	1.5	0.16	187	2685	0.00348231	NO	1.8622e-05	NO
ABC transporter CDS	-19	0.8	-4.3	0.17	188	2685	0.00350093	NO	1.8622e-05	NO
haloacid dehalogenase CDS	-4.2	0.8	-2.1	0.17	189	2685	0.00351955	NO	1.8622e-05	NO
cobalt ABC transporter permease CDS	-11.4	0.8	-3.5	0.17	190	2685	0.00353818	NO	1.8622e-05	NO
cell division protein FtsZ CDS	-1.6	0.8	-0.7	0.17	191	2685	0.0035568	NO	1.8622e-05	NO
glutamine--fructose-6-phosphate aminotransferase CDS	1.8	0.8	0.9	0.17	192	2685	0.00357542	NO	1.8622e-05	NO
DNA methyltransferase CDS	9.5	0.8	3.2	0.17	193	2685	0.00359404	NO	1.8622e-05	NO
peptidase CDS	-12.5	0.8	-3.6	0.17	194	2685	0.00361266	NO	1.8622e-05	NO
peroxidase CDS	2.2	0.7	1.2	0.18	195	2685	0.00363128	NO	1.8622e-05	NO
hypothetical protein CDS	-2.1	0.8	-1.1	0.18	196	2685	0.00364991	NO	1.8622e-05	NO
preprotein translocase subunit SecG CDS	2.3	0.7	1.2	0.18	197	2685	0.00366853	NO	1.8622e-05	NO
transcriptional regulator CDS	2.3	0.8	1.2	0.18	198	2685	0.00368715	NO	1.8622e-05	NO
two-component sensor histidine kinase CDS	-3	0.7	-1.6	0.18	199	2685	0.00370577	NO	1.8622e-05	NO
DNA-binding protein CDS	2.6	0.8	1.4	0.18	200	2685	0.00372439	NO	1.8622e-05	NO
hypothetical protein CDS	-4.6	0.7	-2.2	0.18	201	2685	0.00374302	NO	1.8622e-05	NO
tRNA pseudouridine(38,39,40) synthase TruA CDS	-2.2	0.7	-1.1	0.18	202	2685	0.00376164	NO	1.8622e-05	NO
PTS ascorbate transporter subunit IIC CDS	-11	0.8	-3.5	0.18	203	2685	0.00378026	NO	1.8622e-05	NO
hypothetical protein CDS	-11.3	0.7	-3.5	0.19	204	2685	0.00379888	NO	1.8622e-05	NO
methylated-DNA--protein-cysteine methyltransferase CDS	-3.9	0.7	-2	0.19	205	2685	0.0038175	NO	1.8622e-05	NO
hypothetical protein CDS	1000000	0.7	1000000	0.19	206	2685	0.00383613	NO	1.8622e-05	NO
membrane protein CDS	-12.6	0.7	-3.7	0.19	207	2685	0.00385475	NO	1.8622e-05	NO
LytR family transcriptional regulator CDS	-2.1	0.7	-1.1	0.19	208	2685	0.00387337	NO	1.8622e-05	NO
30S ribosomal protein S5 CDS	1.6	0.7	0.7	0.19	209	2685	0.00389199	NO	1.8622e-05	NO
30S ribosomal protein S17 CDS	1.6	0.7	0.7	0.19	210	2685	0.00391061	NO	1.8622e-05	NO
GTP pyrophosphokinase CDS	-2.4	0.7	-1.3	0.2	211	2685	0.00392924	NO	1.8622e-05	NO
hypothetical protein CDS	-3.3	0.7	-1.7	0.2	212	2685	0.00394786	NO	1.8622e-05	NO
hypothetical protein CDS	-2.2	0.7	-1.1	0.2	213	2685	0.00396648	NO	1.8622e-05	NO
hypothetical protein CDS	-13.5	0.7	-3.8	0.21	214	2685	0.0039851	NO	1.8622e-05	NO
tRNA (cytidine(34)-2'-O)-methyltransferase CDS	3.7	0.7	1.9	0.21	215	2685	0.00400372	NO	1.8622e-05	NO
membrane protein CDS	-12.3	0.7	-3.6	0.21	216	2685	0.00402235	NO	1.8622e-05	NO
nitroreductase CDS	-10.7	0.7	-3.4	0.22	217	2685	0.00404097	NO	1.8622e-05	NO
multifunctional 2',3'-cyclic-nucleotide 2'-phosphodiesterase/5'-nucleotidase/3'-nucleotidase CDS	-2.8	0.6	-1.5	0.22	218	2685	0.00405959	NO	1.8622e-05	NO
hypothetical protein CDS	-1.7	0.7	-0.8	0.22	219	2685	0.00407821	NO	1.8622e-05	NO
NADH oxidase CDS	-3.9	0.6	-2	0.22	220	2685	0.00409683	NO	1.8622e-05	NO
acyltransferase CDS	-3.8	0.7	-1.9	0.22	221	2685	0.00411546	NO	1.8622e-05	NO
hypothetical protein CDS	-4	0.7	-2	0.22	222	2685	0.00413408	NO	1.8622e-05	NO
peptidase CDS	-8.7	0.7	-3.1	0.22	223	2685	0.0041527	NO	1.8622e-05	NO
50S ribosomal protein L17 CDS	1.7	0.7	0.7	0.22	224	2685	0.00417132	NO	1.8622e-05	NO
tagatose-bisphosphate aldolase CDS	-1.5	0.7	-0.6	0.22	225	2685	0.00418994	NO	1.8622e-05	NO
hypothetical protein CDS	-2.2	0.6	-1.1	0.23	226	2685	0.00420857	NO	1.8622e-05	NO
hypothetical protein CDS	-2.5	0.6	-1.3	0.23	227	2685	0.00422719	NO	1.8622e-05	NO
GTP pyrophosphokinase CDS	-2.1	0.6	-1.1	0.23	228	2685	0.00424581	NO	1.8622e-05	NO
metal ABC transporter substrate-binding protein CDS	-3.8	0.6	-1.9	0.23	229	2685	0.00426443	NO	1.8622e-05	NO
hypothetical protein CDS	-3.7	0.6	-1.9	0.23	230	2685	0.00428305	NO	1.8622e-05	NO
alkaline-shock protein CDS	-1.5	0.6	-0.5	0.24	231	2685	0.00430168	NO	1.8622e-05	NO
glucohydrolase CDS	2.7	0.6	1.4	0.24	232	2685	0.0043203	NO	1.8622e-05	NO
glycogen-branching enzyme CDS	-1.7	0.6	-0.8	0.24	233	2685	0.00433892	NO	1.8622e-05	NO
hypothetical protein CDS	-8.5	0.6	-3.1	0.25	234	2685	0.00435754	NO	1.8622e-05	NO
ABC transporter permease CDS	-8.4	0.6	-3.1	0.25	235	2685	0.00437616	NO	1.8622e-05	NO
hypothetical protein CDS	2	0.6	1	0.25	236	2685	0.00439479	NO	1.8622e-05	NO
membrane protein CDS	-1.6	0.6	-0.7	0.25	237	2685	0.00441341	NO	1.8622e-05	NO
PTS sugar transporter subunit IIB CDS	-1.5	0.6	-0.6	0.25	238	2685	0.00443203	NO	1.8622e-05	NO
hypothetical protein CDS	-8.7	0.6	-3.1	0.26	239	2685	0.00445065	NO	1.8622e-05	NO
hypothetical protein CDS	-1.8	0.6	-0.8	0.26	240	2685	0.00446927	NO	1.8622e-05	NO
hypothetical protein CDS	-2.4	0.6	-1.2	0.26	241	2685	0.0044879	NO	1.8622e-05	NO
transcriptional regulator CDS	-9.7	0.6	-3.3	0.26	242	2685	0.00450652	NO	1.8622e-05	NO
3-oxoacyl-ACP reductase CDS	-1.9	0.6	-0.9	0.26	243	2685	0.00452514	NO	1.8622e-05	NO
16S rRNA methyltransferase CDS	-1.7	0.6	-0.8	0.26	244	2685	0.00454376	NO	1.8622e-05	NO
MerR family transcriptional regulator CDS	-3.4	0.6	-1.8	0.26	245	2685	0.00456238	NO	1.8622e-05	NO
alpha-glycerophosphate oxidase CDS	1.7	0.6	0.8	0.27	246	2685	0.00458101	NO	1.8622e-05	NO
hydrolase CDS	2.5	0.6	1.3	0.27	247	2685	0.00459963	NO	1.8622e-05	NO
antitoxin CDS	2.5	0.6	1.3	0.27	248	2685	0.00461825	NO	1.8622e-05	NO
PTS mannose transporter subunit IID CDS	1.7	0.6	0.8	0.27	249	2685	0.00463687	NO	1.8622e-05	NO
AbrB family transcriptional regulator CDS	-7.6	0.6	-2.9	0.28	250	2685	0.00465549	NO	1.8622e-05	NO
hypothetical protein CDS	-2.4	0.5	-1.2	0.28	251	2685	0.00467412	NO	1.8622e-05	NO
enterocin A Immunity family protein CDS	-2	0.6	-1	0.28	252	2685	0.00469274	NO	1.8622e-05	NO
glycine/betaine ABC transporter substrate-binding protein CDS	-2.5	0.5	-1.3	0.29	253	2685	0.00471136	NO	1.8622e-05	NO
biotin--[acetyl-CoA-carboxylase] ligase CDS	-3.6	0.5	-1.9	0.29	254	2685	0.00472998	NO	1.8622e-05	NO
DNA-binding response regulator CDS	-1.7	0.5	-0.7	0.29	255	2685	0.0047486	NO	1.8622e-05	NO
penicillin-binding protein 1A CDS	-1.8	0.5	-0.9	0.29	256	2685	0.00476723	NO	1.8622e-05	NO
hypothetical protein CDS	-3.2	0.5	-1.7	0.29	257	2685	0.00478585	NO	1.8622e-05	NO
hypothetical protein CDS	3.6	0.5	1.9	0.3	258	2685	0.00480447	NO	1.8622e-05	NO
lactate dehydrogenase CDS	-1.5	0.5	-0.6	0.31	259	2685	0.00482309	NO	1.8622e-05	NO
hypothetical protein CDS	-2.2	0.5	-1.1	0.31	260	2685	0.00484171	NO	1.8622e-05	NO
hypothetical protein CDS	-2	0.5	-1	0.31	261	2685	0.00486034	NO	1.8622e-05	NO
hypothetical protein CDS	-1.7	0.5	-0.8	0.32	262	2685	0.00487896	NO	1.8622e-05	NO
membrane protein CDS	-2.5	0.5	-1.3	0.32	263	2685	0.00489758	NO	1.8622e-05	NO
pyrH CDS	2	0.5	1	0.32	264	2685	0.0049162	NO	1.8622e-05	NO
elongation factor Ts CDS	1.9	0.5	0.9	0.32	265	2685	0.00493482	NO	1.8622e-05	NO
TetR family transcriptional regulator CDS	-9.7	0.5	-3.3	0.32	266	2685	0.00495345	NO	1.8622e-05	NO
aminotransferase CDS	-7.4	0.5	-2.9	0.33	267	2685	0.00497207	NO	1.8622e-05	NO
oligo-1,6-glucosidase CDS	-8.3	0.5	-3	0.33	268	2685	0.00499069	NO	1.8622e-05	NO
MFS transporter CDS	-6.7	0.5	-2.7	0.33	269	2685	0.00500931	NO	1.8622e-05	NO
DEAD/DEAH box helicase CDS	1.9	0.5	0.9	0.33	270	2685	0.00502793	NO	1.8622e-05	NO
RpiR family transcriptional regulator CDS	-2.7	0.5	-1.4	0.34	271	2685	0.00504655	NO	1.8622e-05	NO
hypothetical protein CDS	-7.1	0.5	-2.8	0.34	272	2685	0.00506518	NO	1.8622e-05	NO
ABC transporter ATP-binding protein CDS	-6.1	0.5	-2.6	0.34	273	2685	0.0050838	NO	1.8622e-05	NO
alkaline-shock protein CDS	-1.5	0.5	-0.6	0.34	274	2685	0.00510242	NO	1.8622e-05	NO
aldehyde oxidoreductase CDS	-2.7	0.5	-1.4	0.34	275	2685	0.00512104	NO	1.8622e-05	NO
large conductance mechanosensitive channel protein MscL CDS	1000000	0.5	1000000	0.34	276	2685	0.00513966	NO	1.8622e-05	NO
DeoR family transcriptional regulator CDS	-3.2	0.5	-1.7	0.34	277	2685	0.00515829	NO	1.8622e-05	NO
aspartate carbamoyltransferase CDS	-3.6	0.5	-1.9	0.34	278	2685	0.00517691	NO	1.8622e-05	NO
MarR family transcriptional regulator CDS	-9.1	0.5	-3.2	0.34	279	2685	0.00519553	NO	1.8622e-05	NO
GntR family transcriptional regulator CDS	-1.9	0.5	-0.9	0.34	280	2685	0.00521415	NO	1.8622e-05	NO
50S ribosomal protein L16 CDS	1.5	0.5	0.6	0.34	281	2685	0.00523277	NO	1.8622e-05	NO
phosphomevalonate kinase CDS	-1.6	0.5	-0.7	0.35	282	2685	0.0052514	NO	1.8622e-05	NO
50S ribosomal protein L34 CDS	2.4	0.5	1.3	0.35	283	2685	0.00527002	NO	1.8622e-05	NO
PTS maltose transporter subunit IIABC CDS	-6.3	0.4	-2.7	0.36	284	2685	0.00528864	NO	1.8622e-05	NO
transcriptional regulator CDS	-8.7	0.4	-3.1	0.36	285	2685	0.00530726	NO	1.8622e-05	NO
hypothetical protein CDS	-8.3	0.4	-3.1	0.36	286	2685	0.00532588	NO	1.8622e-05	NO
DNA recombination/repair protein RecA CDS	-3.2	0.4	-1.7	0.36	287	2685	0.00534451	NO	1.8622e-05	NO
competence protein ComF CDS	-5.6	0.4	-2.5	0.36	288	2685	0.00536313	NO	1.8622e-05	NO
hypothetical protein CDS	2.4	0.4	1.2	0.36	289	2685	0.00538175	NO	1.8622e-05	NO
hypothetical protein CDS	-1.8	0.4	-0.9	0.36	290	2685	0.00540037	NO	1.8622e-05	NO
hypothetical protein CDS	4.4	0.4	2.1	0.36	291	2685	0.00541899	NO	1.8622e-05	NO
PTS lactose transporter subunit IIBC CDS	1.7	0.4	0.7	0.37	292	2685	0.00543762	NO	1.8622e-05	NO
hypothetical protein CDS	3	0.4	1.6	0.37	293	2685	0.00545624	NO	1.8622e-05	NO
aquaporin CDS	-2.3	0.4	-1.2	0.37	294	2685	0.00547486	NO	1.8622e-05	NO
hypothetical protein CDS	-1.6	0.4	-0.7	0.37	295	2685	0.00549348	NO	1.8622e-05	NO
50S ribosomal protein L7ae CDS	1.9	0.4	0.9	0.37	296	2685	0.0055121	NO	1.8622e-05	NO
phosphoribosylglycinamide formyltransferase CDS	-5.4	0.4	-2.4	0.37	297	2685	0.00553073	NO	1.8622e-05	NO
thymidylate kinase CDS	4.3	0.4	2.1	0.37	298	2685	0.00554935	NO	1.8622e-05	NO
hypothetical protein CDS	1000000	0.4	1000000	0.37	299	2685	0.00556797	NO	1.8622e-05	NO
2-hydroxyacid dehydrogenase CDS	-3.5	0.4	-1.8	0.37	300	2685	0.00558659	NO	1.8622e-05	NO
rnpA CDS	3	0.4	1.6	0.37	301	2685	0.00560521	NO	1.8622e-05	NO
hypothetical protein CDS	-1.5	0.4	-0.6	0.38	302	2685	0.00562384	NO	1.8622e-05	NO
glycerol transporter CDS	1.7	0.4	0.8	0.38	303	2685	0.00564246	NO	1.8622e-05	NO
hypothetical protein CDS	2.5	0.4	1.3	0.38	304	2685	0.00566108	NO	1.8622e-05	NO
tail protein CDS	-5.4	0.4	-2.4	0.38	305	2685	0.0056797	NO	1.8622e-05	NO
PTS cellobiose transporter subunit IIC CDS	-5.8	0.4	-2.5	0.38	306	2685	0.00569832	NO	1.8622e-05	NO
aminoacyl-tRNA hydrolase CDS	-2.1	0.4	-1	0.38	307	2685	0.00571695	NO	1.8622e-05	NO
hypothetical protein CDS	-1.4	0.4	-0.5	0.39	308	2685	0.00573557	NO	1.8622e-05	NO
F0F1 ATP synthase subunit gamma CDS	-1.2	0.4	-0.2	0.39	309	2685	0.00575419	NO	1.8622e-05	NO
peptide chain release factor 3 CDS	-1.5	0.4	-0.6	0.39	310	2685	0.00577281	NO	1.8622e-05	NO
alpha-L-fucosidase CDS	-2.4	0.4	-1.3	0.39	311	2685	0.00579143	NO	1.8622e-05	NO
NAD(P)-dependent oxidoreductase CDS	-3.3	0.4	-1.7	0.39	312	2685	0.00581006	NO	1.8622e-05	NO
fusA CDS	1.6	0.4	0.7	0.39	313	2685	0.00582868	NO	1.8622e-05	NO
hypothetical protein CDS	-2.3	0.4	-1.2	0.39	314	2685	0.0058473	NO	1.8622e-05	NO
transcriptional regulator CDS	-4.5	0.4	-2.2	0.4	315	2685	0.00586592	NO	1.8622e-05	NO
hypothetical protein CDS	-2.5	0.4	-1.3	0.4	316	2685	0.00588454	NO	1.8622e-05	NO
type I methionyl aminopeptidase CDS	-1.7	0.4	-0.7	0.4	317	2685	0.00590317	NO	1.8622e-05	NO
hypothetical protein CDS	2.6	0.4	1.4	0.4	318	2685	0.00592179	NO	1.8622e-05	NO
PTS cellobiose transporter subunit IIC CDS	-7.3	0.4	-2.9	0.41	319	2685	0.00594041	NO	1.8622e-05	NO
multidrug ABC transporter ATP-binding protein CDS	-4.9	0.4	-2.3	0.41	320	2685	0.00595903	NO	1.8622e-05	NO
tRNA threonylcarbamoyladenosine biosynthesis protein TsaE CDS	2.4	0.4	1.3	0.41	321	2685	0.00597765	NO	1.8622e-05	NO
RNA-binding protein CDS	2.6	0.4	1.4	0.41	322	2685	0.00599628	NO	1.8622e-05	NO
30S ribosomal protein S1 CDS	1.6	0.4	0.7	0.41	323	2685	0.0060149	NO	1.8622e-05	NO
aluminum resistance protein CDS	-1.8	0.4	-0.9	0.41	324	2685	0.00603352	NO	1.8622e-05	NO
23S rRNA methyltransferase CDS	-1.6	0.4	-0.7	0.41	325	2685	0.00605214	NO	1.8622e-05	NO
class A sortase CDS	-2.4	0.4	-1.3	0.41	326	2685	0.00607076	NO	1.8622e-05	NO
dihydroxyacetone kinase subunit DhaK CDS	-2.6	0.4	-1.4	0.42	327	2685	0.00608939	NO	1.8622e-05	NO
serine/threonine protein kinase CDS	-5.5	0.4	-2.5	0.42	328	2685	0.00610801	NO	1.8622e-05	NO
transposase CDS	1.7	0.4	0.8	0.42	329	2685	0.00612663	NO	1.8622e-05	NO
prolyl aminopeptidase CDS	-2.6	0.4	-1.4	0.42	330	2685	0.00614525	NO	1.8622e-05	NO
ABC transporter substrate-binding protein CDS	-5.4	0.4	-2.4	0.43	331	2685	0.00616387	NO	1.8622e-05	NO
transcriptional regulator CDS	-3	0.4	-1.6	0.43	332	2685	0.0061825	NO	1.8622e-05	NO
UTP--glucose-1-phosphate uridylyltransferase CDS	2.1	0.4	1.1	0.43	333	2685	0.00620112	NO	1.8622e-05	NO
peptidase M23 CDS	2	0.4	1	0.43	334	2685	0.00621974	NO	1.8622e-05	NO
glutamine ABC transporter permease CDS	5	0.4	2.3	0.43	335	2685	0.00623836	NO	1.8622e-05	NO
BioY family transporter CDS	-1.9	0.4	-0.9	0.43	336	2685	0.00625698	NO	1.8622e-05	NO
diaminopimelate aminotransferase CDS	-4.1	0.4	-2.1	0.43	337	2685	0.00627561	NO	1.8622e-05	NO
bifunctional 2-keto-4-hydroxyglutarate aldolase/2-keto-3-deoxy-6-phosphogluconate aldolase CDS	1000000	0.4	1000000	0.44	338	2685	0.00629423	NO	1.8622e-05	NO
XRE family transcriptional regulator CDS	-2.9	0.4	-1.5	0.44	339	2685	0.00631285	NO	1.8622e-05	NO
uracil-DNA glycosylase CDS	-3.2	0.4	-1.7	0.44	340	2685	0.00633147	NO	1.8622e-05	NO
hypothetical protein CDS	-2	0.4	-1	0.44	341	2685	0.00635009	NO	1.8622e-05	NO
hypothetical protein CDS	-6.1	0.4	-2.6	0.44	342	2685	0.00636872	NO	1.8622e-05	NO
membrane protein CDS	1.6	0.4	0.7	0.44	343	2685	0.00638734	NO	1.8622e-05	NO
hypothetical protein CDS	-2.9	0.4	-1.5	0.44	344	2685	0.00640596	NO	1.8622e-05	NO
dihydroorotase CDS	-5.2	0.4	-2.4	0.44	345	2685	0.00642458	NO	1.8622e-05	NO
haloacid dehalogenase CDS	-1.8	0.4	-0.9	0.44	346	2685	0.0064432	NO	1.8622e-05	NO
hydrolase CDS	2.5	0.3	1.3	0.45	347	2685	0.00646182	NO	1.8622e-05	NO
hypothetical protein CDS	-1.8	0.3	-0.9	0.45	348	2685	0.00648045	NO	1.8622e-05	NO
hypothetical protein CDS	1000000	0.3	1000000	0.45	349	2685	0.00649907	NO	1.8622e-05	NO
ABC transporter substrate-binding protein CDS	-4.6	0.4	-2.2	0.45	350	2685	0.00651769	NO	1.8622e-05	NO
cytochrome c oxidase assembly protein CDS	-1.8	0.3	-0.8	0.45	351	2685	0.00653631	NO	1.8622e-05	NO
L-asparaginase CDS	-1.9	0.3	-0.9	0.45	352	2685	0.00655493	NO	1.8622e-05	NO
acetyltransferase CDS	3.9	0.3	2	0.45	353	2685	0.00657356	NO	1.8622e-05	NO
D-alanyl-D-alanine carboxypeptidase CDS	-1.3	0.3	-0.4	0.46	354	2685	0.00659218	NO	1.8622e-05	NO
membrane protein CDS	3.9	0.3	2	0.46	355	2685	0.0066108	NO	1.8622e-05	NO
peptide ABC transporter permease CDS	-5.7	0.3	-2.5	0.46	356	2685	0.00662942	NO	1.8622e-05	NO
hydrolase CDS	-2.3	0.3	-1.2	0.46	357	2685	0.00664804	NO	1.8622e-05	NO
GMP synthase CDS	-2.3	0.3	-1.2	0.46	358	2685	0.00666667	NO	1.8622e-05	NO
hypothetical protein CDS	1000000	0.3	1000000	0.47	359	2685	0.00668529	NO	1.8622e-05	NO
penicillin-binding protein CDS	-1.9	0.3	-1	0.47	360	2685	0.00670391	NO	1.8622e-05	NO
glutamine synthetase CDS	-6.3	0.3	-2.7	0.47	361	2685	0.00672253	NO	1.8622e-05	NO
peptide ABC transporter permease CDS	3	0.3	1.6	0.47	362	2685	0.00674115	NO	1.8622e-05	NO
50S ribosomal protein L13 CDS	1.5	0.3	0.6	0.47	363	2685	0.00675978	NO	1.8622e-05	NO
hypothetical protein CDS	1.8	0.3	0.8	0.47	364	2685	0.0067784	NO	1.8622e-05	NO
transcriptional regulator CDS	-3.7	0.3	-1.9	0.47	365	2685	0.00679702	NO	1.8622e-05	NO
galactose-6-phosphate isomerase CDS	1.6	0.3	0.7	0.48	366	2685	0.00681564	NO	1.8622e-05	NO
thymidylate synthase CDS	-1.7	0.3	-0.8	0.48	367	2685	0.00683426	NO	1.8622e-05	NO
hemolysin III CDS	2.5	0.3	1.3	0.48	368	2685	0.00685289	NO	1.8622e-05	NO
two-component sensor histidine kinase CDS	-2.7	0.3	-1.4	0.48	369	2685	0.00687151	NO	1.8622e-05	NO
hypothetical protein CDS	-4.9	0.3	-2.3	0.48	370	2685	0.00689013	NO	1.8622e-05	NO
hypothetical protein CDS	2.4	0.3	1.3	0.48	371	2685	0.00690875	NO	1.8622e-05	NO
50S ribosomal protein L30 CDS	1.5	0.3	0.6	0.48	372	2685	0.00692737	NO	1.8622e-05	NO
FMN-binding protein CDS	-1.6	0.3	-0.7	0.49	373	2685	0.006946	NO	1.8622e-05	NO
transcriptional antiterminator CDS	-3.6	0.3	-1.8	0.49	374	2685	0.00696462	NO	1.8622e-05	NO
hypothetical protein CDS	1.6	0.3	0.7	0.49	375	2685	0.00698324	NO	1.8622e-05	NO
sigma-54 modulation protein CDS	1.7	0.3	0.8	0.49	376	2685	0.00700186	NO	1.8622e-05	NO
N5-glutamine S-adenosyl-L-methionine-dependent methyltransferase CDS	-2	0.3	-1	0.49	377	2685	0.00702048	NO	1.8622e-05	NO
rod shape-determining protein MreC CDS	2.4	0.3	1.3	0.49	378	2685	0.00703911	NO	1.8622e-05	NO
ribonucleoside-diphosphate reductase subunit alpha CDS	-1.6	0.3	-0.7	0.49	379	2685	0.00705773	NO	1.8622e-05	NO
NAD(P)H dehydrogenase CDS	-4.5	0.3	-2.2	0.49	380	2685	0.00707635	NO	1.8622e-05	NO
50S ribosomal protein L28 CDS	1.7	0.3	0.7	0.49	381	2685	0.00709497	NO	1.8622e-05	NO
cell division protein FtsI CDS	-1.5	0.3	-0.6	0.49	382	2685	0.00711359	NO	1.8622e-05	NO
hypothetical protein CDS	-4.9	0.3	-2.3	0.49	383	2685	0.00713222	NO	1.8622e-05	NO
tRNA modification GTPase CDS	2.5	0.3	1.3	0.49	384	2685	0.00715084	NO	1.8622e-05	NO
6-phospho-beta-glucosidase CDS	-6.4	0.3	-2.7	0.5	385	2685	0.00716946	NO	1.8622e-05	NO
transcriptional regulator CDS	-6.3	0.3	-2.7	0.5	386	2685	0.00718808	NO	1.8622e-05	NO
ABC transporter ATP-binding protein CDS	-4.6	0.3	-2.2	0.5	387	2685	0.0072067	NO	1.8622e-05	NO
L-lactate oxidase CDS	4.7	0.3	2.2	0.5	388	2685	0.00722533	NO	1.8622e-05	NO
hypothetical protein CDS	-1.6	0.3	-0.7	0.5	389	2685	0.00724395	NO	1.8622e-05	NO
glycosyl transferase CDS	-2.3	0.3	-1.2	0.5	390	2685	0.00726257	NO	1.8622e-05	NO
adenylate kinase CDS	1.5	0.3	0.6	0.5	391	2685	0.00728119	NO	1.8622e-05	NO
membrane protein CDS	2.8	0.3	1.5	0.51	392	2685	0.00729981	NO	1.8622e-05	NO
division/cell wall cluster transcriptional repressor MraZ CDS	-1.5	0.3	-0.6	0.51	393	2685	0.00731844	NO	1.8622e-05	NO
hypothetical protein CDS	4.5	0.3	2.2	0.51	394	2685	0.00733706	NO	1.8622e-05	NO
exopolyphosphatase CDS	-2.5	0.3	-1.3	0.51	395	2685	0.00735568	NO	1.8622e-05	NO
NUDIX hydrolase CDS	-5.3	0.3	-2.4	0.52	396	2685	0.0073743	NO	1.8622e-05	NO
methionine adenosyltransferase CDS	-1.5	0.3	-0.6	0.52	397	2685	0.00739292	NO	1.8622e-05	NO
N-acetylmuramidase CDS	-2.7	0.3	-1.4	0.52	398	2685	0.00741155	NO	1.8622e-05	NO
cold-shock protein CDS	2.3	0.3	1.2	0.52	399	2685	0.00743017	NO	1.8622e-05	NO
ribosome maturation factor RimM CDS	4.9	0.3	2.3	0.52	400	2685	0.00744879	NO	1.8622e-05	NO
pyrroline-5-carboxylate reductase CDS	-1.4	0.3	-0.5	0.52	401	2685	0.00746741	NO	1.8622e-05	NO
alpha-glycosidase CDS	-2.3	0.3	-1.2	0.52	402	2685	0.00748603	NO	1.8622e-05	NO
MFS transporter permease CDS	-3.4	0.3	-1.8	0.52	403	2685	0.00750466	NO	1.8622e-05	NO
PTS mannitol transporter subunit IICB CDS	-1.7	0.3	-0.8	0.52	404	2685	0.00752328	NO	1.8622e-05	NO
DNA mismatch repair protein CDS	-2.2	0.3	-1.1	0.53	405	2685	0.0075419	NO	1.8622e-05	NO
competence/damage-inducible protein A CDS	-2.1	0.3	-1.1	0.53	406	2685	0.00756052	NO	1.8622e-05	NO
LysR family transcriptional regulator CDS	-3.6	0.3	-1.8	0.54	407	2685	0.00757914	NO	1.8622e-05	NO
haloacid dehalogenase CDS	-1.8	0.3	-0.8	0.54	408	2685	0.00759777	NO	1.8622e-05	NO
CDP-diacylglycerol--glycerol-3-phosphate 3-phosphatidyltransferase CDS	-1.3	0.3	-0.4	0.54	409	2685	0.00761639	NO	1.8622e-05	NO
cell division protein FtsJ CDS	-1.5	0.3	-0.5	0.54	410	2685	0.00763501	NO	1.8622e-05	NO
hypothetical protein CDS	-2	0.3	-1	0.54	411	2685	0.00765363	NO	1.8622e-05	NO
peptide ABC transporter substrate-binding protein CDS	2.8	0.3	1.5	0.54	412	2685	0.00767225	NO	1.8622e-05	NO
flotillin CDS	1.8	0.3	0.9	0.54	413	2685	0.00769088	NO	1.8622e-05	NO
hypothetical protein CDS	2.3	0.3	1.2	0.54	414	2685	0.0077095	NO	1.8622e-05	NO
transposase CDS	1.6	0.3	0.7	0.54	415	2685	0.00772812	NO	1.8622e-05	NO
glucosamine-6-phosphate deaminase CDS	-2	0.3	-1	0.54	416	2685	0.00774674	NO	1.8622e-05	NO
thiol reductase thioredoxin CDS	-3.5	0.3	-1.8	0.55	417	2685	0.00776536	NO	1.8622e-05	NO
tig CDS	1.7	0.3	0.7	0.55	418	2685	0.00778399	NO	1.8622e-05	NO
peptide ABC transporter substrate-binding protein CDS	-1.6	0.3	-0.6	0.56	419	2685	0.00780261	NO	1.8622e-05	NO
sporulation initiation inhibitor Soj CDS	-1.6	0.2	-0.7	0.56	420	2685	0.00782123	NO	1.8622e-05	NO
hypothetical protein CDS	-1.8	0.2	-0.8	0.56	421	2685	0.00783985	NO	1.8622e-05	NO
manganese-dependent inorganic pyrophosphatase CDS	1.7	0.2	0.8	0.56	422	2685	0.00785847	NO	1.8622e-05	NO
hypothetical protein CDS	2	0.3	1	0.56	423	2685	0.00787709	NO	1.8622e-05	NO
50S ribosomal protein L1 CDS	1.6	0.3	0.7	0.56	424	2685	0.00789572	NO	1.8622e-05	NO
phosphoglycerate mutase CDS	-2.5	0.3	-1.3	0.56	425	2685	0.00791434	NO	1.8622e-05	NO
50S ribosomal protein L5 CDS	1.5	0.2	0.6	0.56	426	2685	0.00793296	NO	1.8622e-05	NO
isomerase CDS	-3.3	0.3	-1.7	0.56	427	2685	0.00795158	NO	1.8622e-05	NO
peptidase M20 CDS	-3.4	0.3	-1.8	0.56	428	2685	0.0079702	NO	1.8622e-05	NO
hypothetical protein CDS	-4	0.2	-2	0.57	429	2685	0.00798883	NO	1.8622e-05	NO
ATP-dependent Clp protease proteolytic subunit CDS	-1.2	0.2	-0.2	0.57	430	2685	0.00800745	NO	1.8622e-05	NO
tRNA-specific adenosine deaminase CDS	-1.5	0.2	-0.6	0.57	431	2685	0.00802607	NO	1.8622e-05	NO
exopolysaccharide biosynthesis protein CDS	2.4	0.2	1.3	0.57	432	2685	0.00804469	NO	1.8622e-05	NO
fructose-1,6-bisphosphate aldolase, class II CDS	1.5	0.2	0.6	0.58	433	2685	0.00806331	NO	1.8622e-05	NO
peptide ABC transporter ATP-binding protein CDS	-3.5	0.2	-1.8	0.58	434	2685	0.00808194	NO	1.8622e-05	NO
spermidine/purescine ABC transporter permease CDS	-2	0.2	-1	0.58	435	2685	0.00810056	NO	1.8622e-05	NO
tRNA(5-methylaminomethyl-2-thiouridine)- methyltransferase CDS	-1.5	0.2	-0.6	0.58	436	2685	0.00811918	NO	1.8622e-05	NO
arginine repressor CDS	-1.4	0.2	-0.5	0.58	437	2685	0.0081378	NO	1.8622e-05	NO
hypothetical protein CDS	-2.1	0.2	-1.1	0.59	438	2685	0.00815642	NO	1.8622e-05	NO
NADH oxidase CDS	-1.5	0.2	-0.6	0.59	439	2685	0.00817505	NO	1.8622e-05	NO
branched-chain amino acid transporter II carrierprotein CDS	-3.7	0.2	-1.9	0.59	440	2685	0.00819367	NO	1.8622e-05	NO
hypothetical protein CDS	3	0.2	1.6	0.59	441	2685	0.00821229	NO	1.8622e-05	NO
ATP synthase F0 subunit B CDS	-1.1	0.2	-0.2	0.59	442	2685	0.00823091	NO	1.8622e-05	NO
1-acyl-sn-glycerol-3-phosphate acyltransferase CDS	-1.6	0.2	-0.7	0.59	443	2685	0.00824953	NO	1.8622e-05	NO
transcription elongation factor GreA CDS	2.1	0.2	1.1	0.59	444	2685	0.00826816	NO	1.8622e-05	NO
peptide ABC transporter permease CDS	2.7	0.2	1.4	0.59	445	2685	0.00828678	NO	1.8622e-05	NO
recombination protein RecR CDS	4.6	0.2	2.2	0.59	446	2685	0.0083054	NO	1.8622e-05	NO
hypothetical protein CDS	-2.4	0.2	-1.3	0.59	447	2685	0.00832402	NO	1.8622e-05	NO
hypothetical protein CDS	-5.3	0.2	-2.4	0.59	448	2685	0.00834264	NO	1.8622e-05	NO
terminase CDS	-3.4	0.2	-1.8	0.6	449	2685	0.00836127	NO	1.8622e-05	NO
hypothetical protein CDS	1.6	0.2	0.7	0.6	450	2685	0.00837989	NO	1.8622e-05	NO
protein of hypothetical function CDS	-2.8	0.2	-1.5	0.6	451	2685	0.00839851	NO	1.8622e-05	NO
F0F1 ATP synthase subunit A CDS	-1.1	0.2	-0.1	0.6	452	2685	0.00841713	NO	1.8622e-05	NO
rbgA CDS	-2.1	0.2	-1.1	0.6	453	2685	0.00843575	NO	1.8622e-05	NO
dihydroorotate dehydrogenase CDS	-1.9	0.2	-0.9	0.6	454	2685	0.00845438	NO	1.8622e-05	NO
hypothetical protein CDS	1.9	0.2	0.9	0.6	455	2685	0.008473	NO	1.8622e-05	NO
peptidase M10 CDS	-4.7	0.2	-2.2	0.6	456	2685	0.00849162	NO	1.8622e-05	NO
alpha/beta hydrolase CDS	2.2	0.2	1.1	0.6	457	2685	0.00851024	NO	1.8622e-05	NO
eutD CDS	2.3	0.2	1.2	0.61	458	2685	0.00852886	NO	1.8622e-05	NO
UDP-N-acetylglucosamine diphosphorylase/glucosamine-1-phosphate N-acetyltransferase CDS	2.9	0.2	1.5	0.61	459	2685	0.00854749	NO	1.8622e-05	NO
hypothetical protein CDS	-1.2	0.2	-0.2	0.62	460	2685	0.00856611	NO	1.8622e-05	NO
membrane protein CDS	-1.9	0.2	-0.9	0.62	461	2685	0.00858473	NO	1.8622e-05	NO
hypothetical protein CDS	1000000	0.2	1000000	0.62	462	2685	0.00860335	NO	1.8622e-05	NO
CamS family sex pheromone protein CDS	-1.4	0.2	-0.5	0.62	463	2685	0.00862197	NO	1.8622e-05	NO
hypothetical protein CDS	2.4	0.2	1.3	0.62	464	2685	0.0086406	NO	1.8622e-05	NO
membrane protein CDS	-1.5	0.2	-0.6	0.62	465	2685	0.00865922	NO	1.8622e-05	NO
hypothetical protein CDS	-3.4	0.2	-1.8	0.62	466	2685	0.00867784	NO	1.8622e-05	NO
DNA-directed RNA polymerase subunit omega CDS	2.1	0.2	1.1	0.62	467	2685	0.00869646	NO	1.8622e-05	NO
oxidoreductase ion channel protein IolS CDS	-1.6	0.2	-0.7	0.62	468	2685	0.00871508	NO	1.8622e-05	NO
membrane protein CDS	-1.6	0.2	-0.7	0.63	469	2685	0.00873371	NO	1.8622e-05	NO
peptide deformylase CDS	-1.4	0.2	-0.5	0.63	470	2685	0.00875233	NO	1.8622e-05	NO
aminoacyl-tRNA deacylase CDS	2.4	0.2	1.3	0.63	471	2685	0.00877095	NO	1.8622e-05	NO
hypothetical protein CDS	2.3	0.2	1.2	0.63	472	2685	0.00878957	NO	1.8622e-05	NO
serine hydrolase CDS	-1.8	0.2	-0.8	0.63	473	2685	0.00880819	NO	1.8622e-05	NO
hypothetical protein CDS	-1.3	0.2	-0.4	0.63	474	2685	0.00882682	NO	1.8622e-05	NO
celD CDS	-2.9	0.2	-1.5	0.64	475	2685	0.00884544	NO	1.8622e-05	NO
membrane protein CDS	-1.6	0.2	-0.7	0.64	476	2685	0.00886406	NO	1.8622e-05	NO
SAM-dependent methyltransferase CDS	-4.2	0.2	-2.1	0.64	477	2685	0.00888268	NO	1.8622e-05	NO
hypothetical protein CDS	-2.8	0.2	-1.5	0.64	478	2685	0.0089013	NO	1.8622e-05	NO
transposase CDS	-1.7	0.2	-0.8	0.64	479	2685	0.00891993	NO	1.8622e-05	NO
chromosome partitioning protein ParB CDS	2.4	0.2	1.3	0.65	480	2685	0.00893855	NO	1.8622e-05	NO
transcriptional regulator CDS	-4.6	0.2	-2.2	0.65	481	2685	0.00895717	NO	1.8622e-05	NO
hypothetical protein CDS	-1.8	0.2	-0.8	0.65	482	2685	0.00897579	NO	1.8622e-05	NO
hypothetical protein CDS	1000000	0.2	1000000	0.65	483	2685	0.00899441	NO	1.8622e-05	NO
hypothetical protein CDS	-1.6	0.2	-0.6	0.65	484	2685	0.00901304	NO	1.8622e-05	NO
helicase CDS	-1.5	0.2	-0.6	0.65	485	2685	0.00903166	NO	1.8622e-05	NO
penicillin-binding protein 1A CDS	-1.6	0.2	-0.7	0.65	486	2685	0.00905028	NO	1.8622e-05	NO
peptide ABC transporter substrate-binding protein CDS	1.6	0.2	0.7	0.65	487	2685	0.0090689	NO	1.8622e-05	NO
hypothetical protein CDS	2.1	0.2	1.1	0.65	488	2685	0.00908752	NO	1.8622e-05	NO
alpha-acetolactate decarboxylase CDS	-1.3	0.2	-0.4	0.65	489	2685	0.00910615	NO	1.8622e-05	NO
peptide ABC transporter ATP-binding protein CDS	-3.9	0.2	-2	0.65	490	2685	0.00912477	NO	1.8622e-05	NO
NAD-dependent protein deacylase CDS	-2.4	0.2	-1.3	0.65	491	2685	0.00914339	NO	1.8622e-05	NO
diaminopimelate decarboxylase CDS	-2.7	0.2	-1.5	0.66	492	2685	0.00916201	NO	1.8622e-05	NO
MerR family transcriptional regulator CDS	-3.4	0.2	-1.8	0.66	493	2685	0.00918063	NO	1.8622e-05	NO
esterase CDS	-1.7	0.2	-0.8	0.66	494	2685	0.00919926	NO	1.8622e-05	NO
rpmI CDS	1.5	0.2	0.6	0.66	495	2685	0.00921788	NO	1.8622e-05	NO
50S ribosomal protein L33 CDS	1.9	0.2	0.9	0.66	496	2685	0.0092365	NO	1.8622e-05	NO
2-deoxyribose-5-phosphate aldolase CDS	3.1	0.2	1.7	0.67	497	2685	0.00925512	NO	1.8622e-05	NO
bifunctional acetaldehyde-CoA/alcohol dehydrogenase CDS	1.7	0.2	0.8	0.67	498	2685	0.00927374	NO	1.8622e-05	NO
DNA-binding response regulator CDS	1.9	0.2	0.9	0.67	499	2685	0.00929236	NO	1.8622e-05	NO
hypothetical protein CDS	-1.8	0.2	-0.9	0.67	500	2685	0.00931099	NO	1.8622e-05	NO
NAD(P)-dependent oxidoreductase CDS	1.8	0.2	0.8	0.67	501	2685	0.00932961	NO	1.8622e-05	NO
glutamate--tRNA ligase CDS	-1.2	0.2	-0.3	0.67	502	2685	0.00934823	NO	1.8622e-05	NO
hypothetical protein CDS	-2.9	0.2	-1.5	0.68	503	2685	0.00936685	NO	1.8622e-05	NO
valS CDS	-1.3	0.2	-0.4	0.68	504	2685	0.00938547	NO	1.8622e-05	NO
sugar fermentation stimulation protein SfsA CDS	-2.9	0.2	-1.6	0.68	505	2685	0.0094041	NO	1.8622e-05	NO
proA CDS	-2.6	0.2	-1.4	0.68	506	2685	0.00942272	NO	1.8622e-05	NO
PTS N-acetylgalactosamine transporter subunit IIB CDS	-2.9	0.2	-1.5	0.68	507	2685	0.00944134	NO	1.8622e-05	NO
sugar kinase CDS	-3.2	0.2	-1.7	0.68	508	2685	0.00945996	NO	1.8622e-05	NO
hypothetical protein CDS	-1.3	0.2	-0.3	0.68	509	2685	0.00947858	NO	1.8622e-05	NO
RNA-binding protein CDS	2.2	0.2	1.2	0.68	510	2685	0.00949721	NO	1.8622e-05	NO
branched-chain amino acid ABC transporter ATP-binding protein CDS	2.3	0.2	1.2	0.69	511	2685	0.00951583	NO	1.8622e-05	NO
membrane protein CDS	-1.5	0.2	-0.6	0.69	512	2685	0.00953445	NO	1.8622e-05	NO
hypothetical protein CDS	-1.6	0.2	-0.7	0.69	513	2685	0.00955307	NO	1.8622e-05	NO
alpha/beta hydrolase CDS	-1.8	0.2	-0.8	0.69	514	2685	0.00957169	NO	1.8622e-05	NO
ATP synthase subunit beta CDS	-1.1	0.2	-0.2	0.7	515	2685	0.00959032	NO	1.8622e-05	NO
rRNA methyltransferase CDS	-1.6	0.2	-0.6	0.7	516	2685	0.00960894	NO	1.8622e-05	NO
membrane protein CDS	-1.3	0.2	-0.4	0.7	517	2685	0.00962756	NO	1.8622e-05	NO
pheS CDS	3.1	0.2	1.6	0.7	518	2685	0.00964618	NO	1.8622e-05	NO
nrdR CDS	-1.3	0.2	-0.4	0.7	519	2685	0.0096648	NO	1.8622e-05	NO
phage infection protein CDS	-2.8	0.2	-1.5	0.7	520	2685	0.00968343	NO	1.8622e-05	NO
hypothetical protein CDS	1000000	0.2	1000000	0.71	521	2685	0.00970205	NO	1.8622e-05	NO
phosphoketolase CDS	1.7	0.2	0.8	0.71	522	2685	0.00972067	NO	1.8622e-05	NO
hypothetical protein CDS	1.9	0.1	0.9	0.71	523	2685	0.00973929	NO	1.8622e-05	NO
F0F1 ATP synthase subunit C CDS	1.7	0.1	0.7	0.71	524	2685	0.00975791	NO	1.8622e-05	NO
tyrosine recombinase XerC CDS	-1.4	0.2	-0.4	0.71	525	2685	0.00977654	NO	1.8622e-05	NO
aldose 1-epimerase CDS	-1.6	0.1	-0.7	0.71	526	2685	0.00979516	NO	1.8622e-05	NO
hydrolase CDS	-1.1	0.2	-0.1	0.71	527	2685	0.00981378	NO	1.8622e-05	NO
membrane protein CDS	1.8	0.2	0.9	0.71	528	2685	0.0098324	NO	1.8622e-05	NO
ribokinase CDS	-2.5	0.1	-1.3	0.72	529	2685	0.00985102	NO	1.8622e-05	NO
PTS glucose transporter subunit IIABC CDS	-1.3	0.1	-0.3	0.72	530	2685	0.00986965	NO	1.8622e-05	NO
orotidine 5'-phosphate decarboxylase CDS	-1.7	0.1	-0.7	0.72	531	2685	0.00988827	NO	1.8622e-05	NO
multidrug MFS transporter CDS	2.5	0.1	1.3	0.72	532	2685	0.00990689	NO	1.8622e-05	NO
50S ribosomal protein L29 CDS	1.4	0.1	0.5	0.72	533	2685	0.00992551	NO	1.8622e-05	NO
hypothetical protein CDS	-1.6	0.1	-0.7	0.73	534	2685	0.00994413	NO	1.8622e-05	NO
hypothetical protein CDS	-1.8	0.1	-0.9	0.73	535	2685	0.00996276	NO	1.8622e-05	NO
PTS sugar transporter subunit IIA CDS	2	0.1	1	0.73	536	2685	0.00998138	NO	1.8622e-05	NO
gatA CDS	2	0.1	1	0.73	537	2685	0.01	NO	1.8622e-05	NO
ribosome-binding factor A CDS	2	0.1	1	0.73	538	2685	0.0100186	NO	1.8622e-05	NO
transcriptional regulator CDS	-3.1	0.1	-1.6	0.73	539	2685	0.0100372	NO	1.8622e-05	NO
hemolysin CDS	-1.9	0.1	-0.9	0.73	540	2685	0.0100559	NO	1.8622e-05	NO
hypothetical protein CDS	-1.5	0.1	-0.6	0.73	541	2685	0.0100745	NO	1.8622e-05	NO
30S ribosomal protein S19 CDS	1.4	0.1	0.5	0.73	542	2685	0.0100931	NO	1.8622e-05	NO
PTS mannose transporter subunit IIAB CDS	1.5	0.1	0.6	0.73	543	2685	0.0101117	NO	1.8622e-05	NO
ATPase AAA CDS	-3.3	0.1	-1.7	0.73	544	2685	0.0101304	NO	1.8622e-05	NO
30S ribosomal protein S14 CDS	1.9	0.1	0.9	0.74	545	2685	0.010149	NO	1.8622e-05	NO
hypothetical protein CDS	5.8	0.1	2.5	0.74	546	2685	0.0101676	NO	1.8622e-05	NO
GNAT family acetyltransferase CDS	-1.6	0.1	-0.7	0.74	547	2685	0.0101862	NO	1.8622e-05	NO
membrane protein CDS	-2.4	0.1	-1.3	0.74	548	2685	0.0102048	NO	1.8622e-05	NO
30S ribosomal protein S12 CDS	1.4	0.1	0.5	0.74	549	2685	0.0102235	NO	1.8622e-05	NO
signal transduction histidine kinase CDS	-2.8	0.1	-1.5	0.74	550	2685	0.0102421	NO	1.8622e-05	NO
hypothetical protein CDS	-2.4	0.1	-1.2	0.75	551	2685	0.0102607	NO	1.8622e-05	NO
DNA polymerase III subunit epsilon CDS	-2.2	0.1	-1.1	0.75	552	2685	0.0102793	NO	1.8622e-05	NO
ABC transporter ATP-binding protein CDS	-2.6	0.1	-1.4	0.75	553	2685	0.010298	NO	1.8622e-05	NO
hypothetical protein CDS	-2.6	0.1	-1.4	0.75	554	2685	0.0103166	NO	1.8622e-05	NO
galactokinase CDS	1.7	0.1	0.7	0.75	555	2685	0.0103352	NO	1.8622e-05	NO
DNA-binding protein CDS	-1.2	0.1	-0.3	0.75	556	2685	0.0103538	NO	1.8622e-05	NO
D-tyrosyl-tRNA(Tyr) deacylase CDS	-1.8	0.1	-0.9	0.75	557	2685	0.0103724	NO	1.8622e-05	NO
peptide ABC transporter permease CDS	2.2	0.1	1.2	0.75	558	2685	0.0103911	NO	1.8622e-05	NO
transcriptional regulator CDS	-1.1	0.1	-0.1	0.75	559	2685	0.0104097	NO	1.8622e-05	NO
DNA-directed RNA polymerase subunit alpha CDS	1.4	0.1	0.5	0.75	560	2685	0.0104283	NO	1.8622e-05	NO
DNA-directed RNA polymerase subunit beta' CDS	1.5	0.1	0.6	0.75	561	2685	0.0104469	NO	1.8622e-05	NO
galactosidase CDS	-3.2	0.1	-1.7	0.76	562	2685	0.0104655	NO	1.8622e-05	NO
transcriptional regulator CDS	1.5	0.1	0.6	0.76	563	2685	0.0104842	NO	1.8622e-05	NO
PTS sugar transporter subunit IIA CDS	-2.5	0.1	-1.3	0.76	564	2685	0.0105028	NO	1.8622e-05	NO
PTS N-acetylglucosamine transporter subunit IIBC CDS	1.7	0.1	0.7	0.76	565	2685	0.0105214	NO	1.8622e-05	NO
dihydroorotate dehydrogenase CDS	-1.3	0.1	-0.4	0.76	566	2685	0.01054	NO	1.8622e-05	NO
phosphate-binding protein CDS	-1.5	0.1	-0.6	0.76	567	2685	0.0105587	NO	1.8622e-05	NO
hypothetical protein CDS	-1.6	0.1	-0.7	0.76	568	2685	0.0105773	NO	1.8622e-05	NO
hypothetical protein CDS	-2	0.1	-1	0.76	569	2685	0.0105959	NO	1.8622e-05	NO
hypothetical protein CDS	3.2	0.1	1.7	0.76	570	2685	0.0106145	NO	1.8622e-05	NO
nicotinate phosphoribosyltransferase CDS	-3	0.1	-1.6	0.76	571	2685	0.0106331	NO	1.8622e-05	NO
ATP synthase F0 subunit A CDS	-1.5	0.1	-0.6	0.77	572	2685	0.0106518	NO	1.8622e-05	NO
sodium ABC transporter ATP-binding protein CDS	2.3	0.1	1.2	0.77	573	2685	0.0106704	NO	1.8622e-05	NO
TetR family transcriptional regulator CDS	1.8	0.1	0.8	0.77	574	2685	0.010689	NO	1.8622e-05	NO
prsA CDS	-1.1	0.1	-0.1	0.77	575	2685	0.0107076	NO	1.8622e-05	NO
internalin-I CDS	-1.7	0.1	-0.7	0.77	576	2685	0.0107263	NO	1.8622e-05	NO
internalin CDS	-1.6	0.1	-0.7	0.77	577	2685	0.0107449	NO	1.8622e-05	NO
bacitracin ABC transporter permease CDS	-2.1	0.1	-1	0.77	578	2685	0.0107635	NO	1.8622e-05	NO
hypothetical protein CDS	1000000	0.1	1000000	0.77	579	2685	0.0107821	NO	1.8622e-05	NO
30S ribosomal protein S6 CDS	1.4	0.1	0.4	0.78	580	2685	0.0108007	NO	1.8622e-05	NO
preprotein translocase subunit YajC CDS	-1.2	0.1	-0.2	0.78	581	2685	0.0108194	NO	1.8622e-05	NO
NUDIX hydrolase CDS	-1.3	0.1	-0.4	0.78	582	2685	0.010838	NO	1.8622e-05	NO
ABC transporter ATP-binding protein CDS	-3.7	0.1	-1.9	0.78	583	2685	0.0108566	NO	1.8622e-05	NO
abortive infection protein CDS	-1.6	0.1	-0.6	0.78	584	2685	0.0108752	NO	1.8622e-05	NO
hypothetical protein CDS	-1.5	0.1	-0.6	0.78	585	2685	0.0108939	NO	1.8622e-05	NO
hypothetical protein CDS	1.7	0.1	0.8	0.78	586	2685	0.0109125	NO	1.8622e-05	NO
hypothetical protein CDS	-1.9	0.1	-0.9	0.78	587	2685	0.0109311	NO	1.8622e-05	NO
peptide ABC transporter ATP-binding protein CDS	1.7	0.1	0.8	0.78	588	2685	0.0109497	NO	1.8622e-05	NO
transcriptional regulator CDS	-3.4	0.1	-1.8	0.79	589	2685	0.0109683	NO	1.8622e-05	NO
molecular chaperone CDS	2.4	0.1	1.3	0.79	590	2685	0.010987	NO	1.8622e-05	NO
magnesium-transporting ATPase CDS	-1.6	0.1	-0.7	0.79	591	2685	0.0110056	NO	1.8622e-05	NO
cell division protein CDS	2.4	0.1	1.3	0.79	592	2685	0.0110242	NO	1.8622e-05	NO
GTP-binding protein CDS	1.7	0.1	0.8	0.79	593	2685	0.0110428	NO	1.8622e-05	NO
threonine--tRNA ligase CDS	2	0.1	1	0.79	594	2685	0.0110615	NO	1.8622e-05	NO
acetylornithine deacetylase CDS	2.5	0.1	1.3	0.79	595	2685	0.0110801	NO	1.8622e-05	NO
DNA-binding protein CDS	-1.5	0.1	-0.5	0.79	596	2685	0.0110987	NO	1.8622e-05	NO
WYL domain-containing protein CDS	-2.9	0.1	-1.5	0.79	597	2685	0.0111173	NO	1.8622e-05	NO
RNA-binding protein CDS	1.9	0.1	0.9	0.8	598	2685	0.0111359	NO	1.8622e-05	NO
deoxyribose-phosphate aldolase CDS	-1.4	0.1	-0.5	0.8	599	2685	0.0111546	NO	1.8622e-05	NO
hypothetical protein CDS	-2.6	0.1	-1.4	0.8	600	2685	0.0111732	NO	1.8622e-05	NO
translation factor Sua5 CDS	-1.3	0.1	-0.4	0.8	601	2685	0.0111918	NO	1.8622e-05	NO
PTS fructose transporter subunit IIB CDS	1.4	0.1	0.5	0.81	602	2685	0.0112104	NO	1.8622e-05	NO
hypothetical protein CDS	-1.5	0.1	-0.6	0.81	603	2685	0.0112291	NO	1.8622e-05	NO
integrase CDS	-1.5	0.1	-0.6	0.81	604	2685	0.0112477	NO	1.8622e-05	NO
isoprenyl transferase CDS	13.7	0.1	3.8	0.81	605	2685	0.0112663	NO	1.8622e-05	NO
glyceraldehyde 3-phosphate reductase CDS	-1.3	0.1	-0.4	0.81	606	2685	0.0112849	NO	1.8622e-05	NO
cobalt ABC transporter ATP-binding protein CDS	1.5	0.1	0.5	0.81	607	2685	0.0113035	NO	1.8622e-05	NO
chromosomal replication initiation protein DnaA CDS	-1.4	0.1	-0.5	0.82	608	2685	0.0113222	NO	1.8622e-05	NO
PTS fructose transporter subunit IIC CDS	1.9	0.1	1	0.82	609	2685	0.0113408	NO	1.8622e-05	NO
DeoR family transcriptional regulator CDS	1.5	0.1	0.5	0.82	610	2685	0.0113594	NO	1.8622e-05	NO
transposase CDS	1.6	0.1	0.6	0.82	611	2685	0.011378	NO	1.8622e-05	NO
phage capsid protein CDS	-2.5	0.1	-1.3	0.82	612	2685	0.0113966	NO	1.8622e-05	NO
zinc protease CDS	-1.6	0.1	-0.7	0.82	613	2685	0.0114153	NO	1.8622e-05	NO
cold-shock protein CDS	1.4	0.1	0.5	0.82	614	2685	0.0114339	NO	1.8622e-05	NO
hypothetical protein CDS	-2.9	0.1	-1.5	0.82	615	2685	0.0114525	NO	1.8622e-05	NO
preprotein translocase subunit SecY CDS	1.4	0.1	0.5	0.82	616	2685	0.0114711	NO	1.8622e-05	NO
30S ribosomal protein S3 CDS	1.3	0.1	0.4	0.82	617	2685	0.0114898	NO	1.8622e-05	NO
hypothetical protein CDS	-2.1	0.1	-1.1	0.82	618	2685	0.0115084	NO	1.8622e-05	NO
hypothetical protein CDS	4.5	0.1	2.2	0.83	619	2685	0.011527	NO	1.8622e-05	NO
PTS lactose transporter subunit IIA CDS	1.5	0.1	0.6	0.83	620	2685	0.0115456	NO	1.8622e-05	NO
acetyltransferase CDS	5.4	0.1	2.4	0.83	621	2685	0.0115642	NO	1.8622e-05	NO
membrane protein CDS	-2.1	0.1	-1.1	0.83	622	2685	0.0115829	NO	1.8622e-05	NO
phosphoenolpyruvate-protein phosphotransferase CDS	1.5	0.1	0.6	0.83	623	2685	0.0116015	NO	1.8622e-05	NO
L-Rha 1,3-L-rhamnosyltransferase CDS	2.3	0.1	1.2	0.83	624	2685	0.0116201	NO	1.8622e-05	NO
elongation factor P CDS	2.1	0.1	1.1	0.83	625	2685	0.0116387	NO	1.8622e-05	NO
asparagine synthetase B CDS	2	0.1	1	0.83	626	2685	0.0116574	NO	1.8622e-05	NO
rRNA (cytidine-2'-O-)-methyltransferase CDS	-1.2	0.1	-0.3	0.83	627	2685	0.011676	NO	1.8622e-05	NO
30S ribosomal protein S7 CDS	1.2	0.1	0.3	0.83	628	2685	0.0116946	NO	1.8622e-05	NO
single-stranded DNA-binding protein CDS	1.3	0.1	0.4	0.84	629	2685	0.0117132	NO	1.8622e-05	NO
kinase CDS	-2	0.1	-1	0.84	630	2685	0.0117318	NO	1.8622e-05	NO
cysteine synthase A CDS	-1.4	0.1	-0.5	0.84	631	2685	0.0117505	NO	1.8622e-05	NO
peptidase S16 CDS	-1.2	0.1	-0.3	0.84	632	2685	0.0117691	NO	1.8622e-05	NO
copper-translocating P-type ATPase CDS	-1.9	0.1	-0.9	0.84	633	2685	0.0117877	NO	1.8622e-05	NO
phosphocarrier protein HPr CDS	1.3	0.1	0.4	0.84	634	2685	0.0118063	NO	1.8622e-05	NO
GNAT family acetyltransferase CDS	-2.4	0.1	-1.3	0.84	635	2685	0.011825	NO	1.8622e-05	NO
bacitracin ABC transporter ATP-binding protein CDS	-1.5	0.1	-0.6	0.84	636	2685	0.0118436	NO	1.8622e-05	NO
ATP-dependent Clp protease ATP-binding subunit ClpC CDS	-1.3	0.1	-0.4	0.84	637	2685	0.0118622	NO	1.8622e-05	NO
NADH dehydrogenase CDS	1.7	0.1	0.8	0.84	638	2685	0.0118808	NO	1.8622e-05	NO
hypothetical protein CDS	-1.1	0.1	-0.2	0.84	639	2685	0.0118994	NO	1.8622e-05	NO
hypothetical protein CDS	1.5	0.1	0.5	0.84	640	2685	0.0119181	NO	1.8622e-05	NO
hypothetical protein CDS	-2.9	0.1	-1.6	0.84	641	2685	0.0119367	NO	1.8622e-05	NO
multidrug ABC transporter ATP-binding protein CDS	-2.3	0.1	-1.2	0.85	642	2685	0.0119553	NO	1.8622e-05	NO
type I glyceraldehyde-3-phosphate dehydrogenase CDS	1.3	0.1	0.4	0.85	643	2685	0.0119739	NO	1.8622e-05	NO
transposase CDS	1.5	0.1	0.6	0.85	644	2685	0.0119926	NO	1.8622e-05	NO
glycosyl transferase family 2 CDS	-1.7	0.1	-0.8	0.85	645	2685	0.0120112	NO	1.8622e-05	NO
farnesyl-diphosphate synthase CDS	-1.2	0.1	-0.3	0.85	646	2685	0.0120298	NO	1.8622e-05	NO
transcriptional regulator CDS	1000000	0.1	1000000	0.85	647	2685	0.0120484	NO	1.8622e-05	NO
glycogen/starch/alpha-glucan phosphorylase CDS	-1.6	0.1	-0.7	0.85	648	2685	0.012067	NO	1.8622e-05	NO
cyanate permease CDS	-2.7	0.1	-1.4	0.85	649	2685	0.0120857	NO	1.8622e-05	NO
membrane protein CDS	-1.8	0.1	-0.9	0.85	650	2685	0.0121043	NO	1.8622e-05	NO
ABC transporter ATP-binding protein CDS	-1.5	0.1	-0.6	0.86	651	2685	0.0121229	NO	1.8622e-05	NO
hypothetical protein CDS	-2.7	0.1	-1.4	0.86	652	2685	0.0121415	NO	1.8622e-05	NO
MarR family transcriptional regulator CDS	4.5	0.1	2.2	0.86	653	2685	0.0121601	NO	1.8622e-05	NO
pyruvate kinase CDS	1.5	0.1	0.6	0.86	654	2685	0.0121788	NO	1.8622e-05	NO
30S ribosomal protein S21 CDS	1.4	0.1	0.5	0.86	655	2685	0.0121974	NO	1.8622e-05	NO
dnaK CDS	-1.1	0.1	-0.2	0.86	656	2685	0.012216	NO	1.8622e-05	NO
serine--tRNA ligase CDS	2.7	0.1	1.5	0.86	657	2685	0.0122346	NO	1.8622e-05	NO
multicopper oxidase CDS	-1.9	0.1	-1	0.86	658	2685	0.0122533	NO	1.8622e-05	NO
2-deoxy-D-gluconate 3-dehydrogenase CDS	-2.2	0.1	-1.1	0.86	659	2685	0.0122719	NO	1.8622e-05	NO
endonuclease III CDS	-1.8	0.1	-0.8	0.87	660	2685	0.0122905	NO	1.8622e-05	NO
alpha/beta hydrolase CDS	-1.4	0.1	-0.4	0.87	661	2685	0.0123091	NO	1.8622e-05	NO
triphosphoribosyl-dephospho-CoA synthase CDS	-2.5	0.1	-1.3	0.87	662	2685	0.0123277	NO	1.8622e-05	NO
CHAP domain-containing protein CDS	2	0.1	1	0.88	663	2685	0.0123464	NO	1.8622e-05	NO
transcriptional regulator CDS	-1.9	0.1	-0.9	0.88	664	2685	0.012365	NO	1.8622e-05	NO
hypothetical protein CDS	2.1	0.1	1.1	0.88	665	2685	0.0123836	NO	1.8622e-05	NO
2,5-diketo-D-gluconic acid reductase CDS	1.7	0.1	0.8	0.88	666	2685	0.0124022	NO	1.8622e-05	NO
oligoendopeptidase F CDS	4.3	0.1	2.1	0.88	667	2685	0.0124209	NO	1.8622e-05	NO
galactose-6-phosphate isomerase CDS	1.3	0.1	0.4	0.88	668	2685	0.0124395	NO	1.8622e-05	NO
membrane protein CDS	-1.5	0.1	-0.6	0.88	669	2685	0.0124581	NO	1.8622e-05	NO
PTS cellobiose transporter subunit IIA CDS	2	0.1	1	0.88	670	2685	0.0124767	NO	1.8622e-05	NO
translation initiation factor IF-3 CDS	1.4	0.1	0.5	0.88	671	2685	0.0124953	NO	1.8622e-05	NO
adaptor protein MecA CDS	1.6	0.1	0.6	0.88	672	2685	0.012514	NO	1.8622e-05	NO
ribosomal-protein-alanine N-acetyltransferase RimI CDS	-1.2	0.1	-0.3	0.88	673	2685	0.0125326	NO	1.8622e-05	NO
transcription termination/antitermination protein NusG CDS	1.6	0.1	0.7	0.88	674	2685	0.0125512	NO	1.8622e-05	NO
30S ribosomal protein S9 CDS	1.5	0.1	0.5	0.88	675	2685	0.0125698	NO	1.8622e-05	NO
50S ribosomal protein L3 CDS	1.3	0.1	0.4	0.88	676	2685	0.0125885	NO	1.8622e-05	NO
beta-galactosidase CDS	-1.2	0	-0.2	0.89	677	2685	0.0126071	NO	1.8622e-05	NO
amino acid permease CDS	-2	0	-1	0.89	678	2685	0.0126257	NO	1.8622e-05	NO
Cro/Cl family transcriptional regulator CDS	-1.1	0	-0.1	0.89	679	2685	0.0126443	NO	1.8622e-05	NO
peptidyl-prolyl cis-trans isomerase CDS	2.4	0	1.2	0.89	680	2685	0.0126629	NO	1.8622e-05	NO
hypothetical protein CDS	-2.5	0	-1.3	0.89	681	2685	0.0126816	NO	1.8622e-05	NO
hypothetical protein CDS	1.7	0.1	0.8	0.89	682	2685	0.0127002	NO	1.8622e-05	NO
engA CDS	2	0	1	0.89	683	2685	0.0127188	NO	1.8622e-05	NO
pyrophosphatase CDS	-1.2	0.1	-0.2	0.89	684	2685	0.0127374	NO	1.8622e-05	NO
GNAT family acetyltransferase CDS	-2.7	0.1	-1.4	0.89	685	2685	0.0127561	NO	1.8622e-05	NO
UDP-N-acetyl glucosamine 2-epimerase CDS	2	0.1	1	0.89	686	2685	0.0127747	NO	1.8622e-05	NO
universal stress protein A CDS	-1.2	0	-0.3	0.89	687	2685	0.0127933	NO	1.8622e-05	NO
homoserine kinase CDS	-1.9	0.1	-0.9	0.89	688	2685	0.0128119	NO	1.8622e-05	NO
50S ribosomal protein L10 CDS	1.2	0.1	0.3	0.89	689	2685	0.0128305	NO	1.8622e-05	NO
succinate-semialdehyde dehydrogenase CDS	1.8	0.1	0.9	0.89	690	2685	0.0128492	NO	1.8622e-05	NO
TetR family transcriptional regulator CDS	2.6	0	1.4	0.9	691	2685	0.0128678	NO	1.8622e-05	NO
membrane protein insertion efficiency factor YidD CDS	-1.3	0	-0.4	0.9	692	2685	0.0128864	NO	1.8622e-05	NO
tRNA sulfurtransferase ThiI CDS	-1.3	0	-0.4	0.9	693	2685	0.012905	NO	1.8622e-05	NO
GntR family transcriptional regulator CDS	-2.6	0	-1.4	0.9	694	2685	0.0129236	NO	1.8622e-05	NO
PEP phosphonomutase CDS	-2	0	-1	0.9	695	2685	0.0129423	NO	1.8622e-05	NO
dihydroneopterin aldolase CDS	-1.2	0	-0.3	0.91	696	2685	0.0129609	NO	1.8622e-05	NO
tagatose-bisphosphate aldolase CDS	1.3	0	0.4	0.91	697	2685	0.0129795	NO	1.8622e-05	NO
malate dehydrogenase CDS	-2.1	0	-1.1	0.91	698	2685	0.0129981	NO	1.8622e-05	NO
alaS CDS	-1.4	0	-0.4	0.91	699	2685	0.0130168	NO	1.8622e-05	NO
thiol reductase thioredoxin CDS	1.4	0	0.4	0.91	700	2685	0.0130354	NO	1.8622e-05	NO
tpiA CDS	1.4	0	0.4	0.91	701	2685	0.013054	NO	1.8622e-05	NO
TetR family transcriptional regulator CDS	6.3	0	2.6	0.91	702	2685	0.0130726	NO	1.8622e-05	NO
hypothetical protein CDS	1.6	0	0.7	0.91	703	2685	0.0130912	NO	1.8622e-05	NO
ATP-dependent Clp protease ATP-binding subunit ClpX CDS	1.5	0	0.6	0.91	704	2685	0.0131099	NO	1.8622e-05	NO
50S ribosomal protein L32 CDS	1.4	0	0.4	0.91	705	2685	0.0131285	NO	1.8622e-05	NO
hypothetical protein CDS	-1.3	0	-0.4	0.91	706	2685	0.0131471	NO	1.8622e-05	NO
ferredoxin CDS	2.3	0	1.2	0.91	707	2685	0.0131657	NO	1.8622e-05	NO
NrdH-redoxin CDS	-1.2	0	-0.2	0.91	708	2685	0.0131844	NO	1.8622e-05	NO
hypothetical protein CDS	1.3	0	0.4	0.91	709	2685	0.013203	NO	1.8622e-05	NO
1,4-dihydroxy-2-naphthoate octaprenyltransferase CDS	-1.8	0	-0.9	0.91	710	2685	0.0132216	NO	1.8622e-05	NO
N(6)-L-threonylcarbamoyladenine synthase TsaD CDS	-1.4	0	-0.5	0.91	711	2685	0.0132402	NO	1.8622e-05	NO
ldh CDS	1.4	0	0.4	0.91	712	2685	0.0132588	NO	1.8622e-05	NO
hypothetical protein CDS	-1.2	0	-0.3	0.91	713	2685	0.0132775	NO	1.8622e-05	NO
hypothetical protein CDS	-2.2	0	-1.1	0.91	714	2685	0.0132961	NO	1.8622e-05	NO
GNAT family acetyltransferase CDS	-2	0	-1	0.91	715	2685	0.0133147	NO	1.8622e-05	NO
3-hydroxyisobutyrate dehydrogenase CDS	-2.1	0	-1.1	0.91	716	2685	0.0133333	NO	1.8622e-05	NO
50S ribosomal protein L9 CDS	1.7	0	0.7	0.92	717	2685	0.013352	NO	1.8622e-05	NO
6-phospho-beta-galactosidase CDS	1.3	0	0.4	0.92	718	2685	0.0133706	NO	1.8622e-05	NO
hypothetical protein CDS	-1.3	0	-0.4	0.92	719	2685	0.0133892	NO	1.8622e-05	NO
hypothetical protein CDS	1.2	0	0.3	0.92	720	2685	0.0134078	NO	1.8622e-05	NO
cell division protein FtsX CDS	1.6	0	0.7	0.92	721	2685	0.0134264	NO	1.8622e-05	NO
asparaginyl/glutamyl-tRNA amidotransferase subunit C CDS	1.6	0	0.7	0.92	722	2685	0.0134451	NO	1.8622e-05	NO
F0F1 ATP synthase subunit epsilon CDS	1.4	0	0.5	0.92	723	2685	0.0134637	NO	1.8622e-05	NO
6-phosphofructokinase CDS	1.5	0	0.6	0.92	724	2685	0.0134823	NO	1.8622e-05	NO
hypothetical protein CDS	1.5	0	0.6	0.92	725	2685	0.0135009	NO	1.8622e-05	NO
hypothetical protein CDS	1.2	0	0.3	0.92	726	2685	0.0135196	NO	1.8622e-05	NO
DNA-directed RNA polymerase subunit beta CDS	1.4	0	0.5	0.92	727	2685	0.0135382	NO	1.8622e-05	NO
hypoxanthine phosphoribosyltransferase CDS	1.8	0	0.8	0.92	728	2685	0.0135568	NO	1.8622e-05	NO
DNA gyrase subunit A CDS	1.8	0	0.8	0.93	729	2685	0.0135754	NO	1.8622e-05	NO
tagatose-6-phosphate kinase CDS	-2.9	0	-1.5	0.93	730	2685	0.013594	NO	1.8622e-05	NO
2-Cys peroxiredoxin CDS	1.5	0	0.6	0.93	731	2685	0.0136127	NO	1.8622e-05	NO
nucleoside-diphosphate kinase CDS	1.7	0	0.8	0.93	732	2685	0.0136313	NO	1.8622e-05	NO
crossover junction endodeoxyribonuclease RuvA CDS	1.4	0	0.5	0.93	733	2685	0.0136499	NO	1.8622e-05	NO
D-alanyl-lipoteichoic acid biosynthesis protein DltD CDS	-1.1	0	-0.1	0.93	734	2685	0.0136685	NO	1.8622e-05	NO
copper homeostasis protein CutC CDS	1.7	0	0.8	0.93	735	2685	0.0136872	NO	1.8622e-05	NO
dihydrolipoamide acetyltransferase CDS	1.4	0	0.5	0.93	736	2685	0.0137058	NO	1.8622e-05	NO
30S ribosomal protein S15 CDS	1.3	0	0.3	0.93	737	2685	0.0137244	NO	1.8622e-05	NO
SAM-dependent methyltransferase CDS	-1.4	0	-0.5	0.93	738	2685	0.013743	NO	1.8622e-05	NO
haloacid dehalogenase CDS	-2.4	0	-1.2	0.93	739	2685	0.0137616	NO	1.8622e-05	NO
alkaline-shock protein CDS	1.5	0	0.6	0.93	740	2685	0.0137803	NO	1.8622e-05	NO
50S ribosomal protein L27 CDS	1.3	0	0.4	0.93	741	2685	0.0137989	NO	1.8622e-05	NO
type I glutamate--ammonia ligase CDS	1.5	0	0.6	0.93	742	2685	0.0138175	NO	1.8622e-05	NO
ribosome silencing factor RsfS CDS	-1.1	0	-0.2	0.93	743	2685	0.0138361	NO	1.8622e-05	NO
aminoglycoside phosphotransferase CDS	-1.9	0	-0.9	0.93	744	2685	0.0138547	NO	1.8622e-05	NO
glucose-1-phosphate thymidylyltransferase CDS	1.4	0	0.5	0.93	745	2685	0.0138734	NO	1.8622e-05	NO
DNA mismatch repair protein MutL CDS	-1.3	0	-0.4	0.93	746	2685	0.013892	NO	1.8622e-05	NO
hypothetical protein CDS	1.3	0	0.4	0.93	747	2685	0.0139106	NO	1.8622e-05	NO
septation inhibitor protein CDS	-1.1	0	-0.1	0.93	748	2685	0.0139292	NO	1.8622e-05	NO
2,5-diketo-D-gluconic acid reductase CDS	-1.9	0	-0.9	0.93	749	2685	0.0139479	NO	1.8622e-05	NO
mannose-6-phosphate isomerase CDS	-1.2	0	-0.3	0.94	750	2685	0.0139665	NO	1.8622e-05	NO
hypothetical protein CDS	-2.1	0	-1	0.94	751	2685	0.0139851	NO	1.8622e-05	NO
transcriptional regulator CDS	-2.6	0	-1.4	0.94	752	2685	0.0140037	NO	1.8622e-05	NO
two-component sensor histidine kinase CDS	-3	0	-1.6	0.94	753	2685	0.0140223	NO	1.8622e-05	NO
UDP-glucose 4-epimerase GalE CDS	1.6	0	0.6	0.94	754	2685	0.014041	NO	1.8622e-05	NO
galactose-1-phosphate uridylyltransferase CDS	1.7	0	0.7	0.94	755	2685	0.0140596	NO	1.8622e-05	NO
hypothetical protein CDS	-1.8	0	-0.8	0.94	756	2685	0.0140782	NO	1.8622e-05	NO
hypothetical protein CDS	1000000	0	1000000	0.94	757	2685	0.0140968	NO	1.8622e-05	NO
hypothetical protein CDS	3.4	0	1.8	0.94	758	2685	0.0141155	NO	1.8622e-05	NO
ribonuclease Y CDS	1.4	0	0.5	0.94	759	2685	0.0141341	NO	1.8622e-05	NO
ATP synthase subunit delta CDS	1.2	0	0.3	0.94	760	2685	0.0141527	NO	1.8622e-05	NO
hypothetical protein CDS	1.2	0	0.3	0.94	761	2685	0.0141713	NO	1.8622e-05	NO
glnQ CDS	-1.6	0	-0.6	0.94	762	2685	0.0141899	NO	1.8622e-05	NO
hypothetical protein CDS	-1.2	0	-0.3	0.94	763	2685	0.0142086	NO	1.8622e-05	NO
hypothetical protein CDS	1.2	0	0.3	0.94	764	2685	0.0142272	NO	1.8622e-05	NO
pflA CDS	1.3	0	0.4	0.94	765	2685	0.0142458	NO	1.8622e-05	NO
peptide ABC transporter permease CDS	1.9	0	1	0.94	766	2685	0.0142644	NO	1.8622e-05	NO
rhomboid family intramembrane serine protease CDS	20.4	0	4.4	0.94	767	2685	0.0142831	NO	1.8622e-05	NO
peptide ABC transporter ATP-binding protein CDS	1.9	0	0.9	0.94	768	2685	0.0143017	NO	1.8622e-05	NO
gpmA CDS	1.2	0	0.3	0.94	769	2685	0.0143203	NO	1.8622e-05	NO
tRNA-specific adenosine deaminase CDS	-1.7	0	-0.8	0.94	770	2685	0.0143389	NO	1.8622e-05	NO
preprotein translocase subunit SecE CDS	1.6	0	0.7	0.94	771	2685	0.0143575	NO	1.8622e-05	NO
hypothetical protein CDS	2.4	0	1.2	0.94	772	2685	0.0143762	NO	1.8622e-05	NO
glutamine amidotransferase CDS	1.5	0	0.6	0.95	773	2685	0.0143948	NO	1.8622e-05	NO
peptidoglycan-binding protein CDS	1.5	0	0.6	0.95	774	2685	0.0144134	NO	1.8622e-05	NO
pyroglutamyl-peptidase I CDS	5	0	2.3	0.95	775	2685	0.014432	NO	1.8622e-05	NO
catabolite control protein A CDS	1.4	0	0.5	0.95	776	2685	0.0144507	NO	1.8622e-05	NO
undecaprenyl-diphosphatase CDS	1.7	0	0.8	0.95	777	2685	0.0144693	NO	1.8622e-05	NO
eno CDS	1.1	0	0.2	0.95	778	2685	0.0144879	NO	1.8622e-05	NO
uracil phosphoribosyltransferase CDS	1.5	0	0.6	0.95	779	2685	0.0145065	NO	1.8622e-05	NO
rod shape-determining protein CDS	2.1	0	1.1	0.95	780	2685	0.0145251	NO	1.8622e-05	NO
dihydrolipoyl dehydrogenase CDS	1.4	0	0.5	0.95	781	2685	0.0145438	NO	1.8622e-05	NO
RNase J family beta-CASP ribonuclease CDS	1.6	0	0.7	0.95	782	2685	0.0145624	NO	1.8622e-05	NO
YihA family ribosome biogenesis GTP-binding protein CDS	-1.2	0	-0.3	0.95	783	2685	0.014581	NO	1.8622e-05	NO
4-oxalocrotonate tautomerase CDS	1.4	0	0.5	0.95	784	2685	0.0145996	NO	1.8622e-05	NO
adenine phosphoribosyltransferase CDS	1.5	0	0.6	0.95	785	2685	0.0146182	NO	1.8622e-05	NO
bifunctional riboflavin kinase/FMN adenylyltransferase CDS	-1.2	0	-0.3	0.95	786	2685	0.0146369	NO	1.8622e-05	NO
translation initiation factor IF-2 CDS	1.4	0	0.5	0.95	787	2685	0.0146555	NO	1.8622e-05	NO
50S ribosomal protein L21 CDS	1.1	0	0.1	0.95	788	2685	0.0146741	NO	1.8622e-05	NO
hypothetical protein CDS	1.2	0	0.2	0.95	789	2685	0.0146927	NO	1.8622e-05	NO
phosphohydrolase CDS	1.6	0	0.7	0.95	790	2685	0.0147114	NO	1.8622e-05	NO
dTDP-glucose 4,6-dehydratase CDS	1.4	0	0.5	0.95	791	2685	0.01473	NO	1.8622e-05	NO
Fe-S oxidoreductase CDS	1.9	0	0.9	0.95	792	2685	0.0147486	NO	1.8622e-05	NO
hypothetical protein CDS	1.4	0	0.5	0.95	793	2685	0.0147672	NO	1.8622e-05	NO
hypothetical protein CDS	-2.2	0	-1.1	0.95	794	2685	0.0147858	NO	1.8622e-05	NO
initiation-control protein CDS	1.9	0	0.9	0.95	795	2685	0.0148045	NO	1.8622e-05	NO
hypothetical protein CDS	1.4	0	0.5	0.95	796	2685	0.0148231	NO	1.8622e-05	NO
galactose mutarotase CDS	1.5	0	0.6	0.95	797	2685	0.0148417	NO	1.8622e-05	NO
hypothetical protein CDS	-2.5	0	-1.3	0.95	798	2685	0.0148603	NO	1.8622e-05	NO
PTS sugar transporter subunit IIB CDS	8.9	0	3.1	0.95	799	2685	0.014879	NO	1.8622e-05	NO
gyrB CDS	1.6	0	0.7	0.96	800	2685	0.0148976	NO	1.8622e-05	NO
hypothetical protein CDS	-2.6	0	-1.4	0.96	801	2685	0.0149162	NO	1.8622e-05	NO
sugar ABC transporter substrate-binding protein CDS	1.3	0	0.4	0.96	802	2685	0.0149348	NO	1.8622e-05	NO
phosphoesterase CDS	1.8	0	0.8	0.96	803	2685	0.0149534	NO	1.8622e-05	NO
glycoside hydrolase CDS	1.3	0	0.3	0.96	804	2685	0.0149721	NO	1.8622e-05	NO
PTS mannose transporter subunit IIAB CDS	1.6	0	0.7	0.96	805	2685	0.0149907	NO	1.8622e-05	NO
PTS fructose transporter subunit IID CDS	1.7	0	0.7	0.96	806	2685	0.0150093	NO	1.8622e-05	NO
PTS sugar transporter subunit IIBC CDS	2	0	1	0.96	807	2685	0.0150279	NO	1.8622e-05	NO
hypothetical protein CDS	1.8	0	0.9	0.96	808	2685	0.0150466	NO	1.8622e-05	NO
hypothetical protein CDS	2.5	0	1.3	0.96	809	2685	0.0150652	NO	1.8622e-05	NO
transporter CDS	1.5	0	0.6	0.96	810	2685	0.0150838	NO	1.8622e-05	NO
hydroxymethylpyrimidine/phosphomethylpyrimidine kinase CDS	2.1	0	1.1	0.96	811	2685	0.0151024	NO	1.8622e-05	NO
hypothetical protein CDS	1.2	0	0.3	0.96	812	2685	0.015121	NO	1.8622e-05	NO
hypothetical protein CDS	1.4	0	0.5	0.96	813	2685	0.0151397	NO	1.8622e-05	NO
glycosyl transferase CDS	2.2	0	1.1	0.96	814	2685	0.0151583	NO	1.8622e-05	NO
preprotein translocase subunit SecA CDS	1.4	0	0.5	0.96	815	2685	0.0151769	NO	1.8622e-05	NO
cell division ATP-binding protein FtsE CDS	1.5	0	0.6	0.96	816	2685	0.0151955	NO	1.8622e-05	NO
DNA-binding response regulator CDS	-1.3	0	-0.3	0.96	817	2685	0.0152142	NO	1.8622e-05	NO
signal transduction histidine kinase CDS	-1.7	0	-0.8	0.96	818	2685	0.0152328	NO	1.8622e-05	NO
ribonuclease R CDS	1.5	0	0.6	0.96	819	2685	0.0152514	NO	1.8622e-05	NO
ABC transporter permease CDS	-1.1	0	-0.2	0.96	820	2685	0.01527	NO	1.8622e-05	NO
transcriptional regulator CDS	1.2	0	0.3	0.96	821	2685	0.0152886	NO	1.8622e-05	NO
thymidine kinase CDS	-1.8	0	-0.8	0.96	822	2685	0.0153073	NO	1.8622e-05	NO
universal stress protein UspA CDS	1.2	0	0.3	0.96	823	2685	0.0153259	NO	1.8622e-05	NO
DNA cytosine methyltransferase CDS	2.4	0	1.3	0.96	824	2685	0.0153445	NO	1.8622e-05	NO
cell division protein SepF CDS	1.5	0	0.6	0.96	825	2685	0.0153631	NO	1.8622e-05	NO
ribonuclease J CDS	1.5	0	0.6	0.96	826	2685	0.0153818	NO	1.8622e-05	NO
hypothetical protein CDS	-1.3	0	-0.4	0.96	827	2685	0.0154004	NO	1.8622e-05	NO
hypothetical protein CDS	1.5	0	0.6	0.96	828	2685	0.015419	NO	1.8622e-05	NO
elongation factor 4 CDS	2.3	0	1.2	0.96	829	2685	0.0154376	NO	1.8622e-05	NO
transcription termination/antitermination protein NusA CDS	1.3	0	0.4	0.96	830	2685	0.0154562	NO	1.8622e-05	NO
ribosome recycling factor CDS	1.3	0	0.4	0.96	831	2685	0.0154749	NO	1.8622e-05	NO
hypothetical protein CDS	1.5	0	0.6	0.96	832	2685	0.0154935	NO	1.8622e-05	NO
chromosome segregation protein SMC CDS	1.8	0	0.9	0.96	833	2685	0.0155121	NO	1.8622e-05	NO
ribulose-phosphate 3-epimerase CDS	2.7	0	1.4	0.96	834	2685	0.0155307	NO	1.8622e-05	NO
methionyl-tRNA formyltransferase CDS	2.3	0	1.2	0.96	835	2685	0.0155493	NO	1.8622e-05	NO
phosphogluconate dehydrogenase (NADP(+)-dependent, decarboxylating) CDS	1.3	0	0.4	0.96	836	2685	0.015568	NO	1.8622e-05	NO
nadD CDS	1.6	0	0.7	0.96	837	2685	0.0155866	NO	1.8622e-05	NO
branched chain amino acid aminotransferase CDS	2.7	0	1.4	0.96	838	2685	0.0156052	NO	1.8622e-05	NO
glycosyl transferase CDS	1.6	0	0.7	0.96	839	2685	0.0156238	NO	1.8622e-05	NO
peptide ABC transporter substrate-binding protein CDS	1.4	0	0.5	0.96	840	2685	0.0156425	NO	1.8622e-05	NO
integrase CDS	3.1	0	1.6	0.96	841	2685	0.0156611	NO	1.8622e-05	NO
glycosyl hydrolase CDS	-15.9	0	-4	0.96	842	2685	0.0156797	NO	1.8622e-05	NO
redox-sensing transcriptional repressor Rex CDS	1.4	0	0.5	0.96	843	2685	0.0156983	NO	1.8622e-05	NO
acyl-ACP thioesterase CDS	2	0	1	0.96	844	2685	0.0157169	NO	1.8622e-05	NO
hypothetical protein CDS	3.2	0	1.7	0.96	845	2685	0.0157356	NO	1.8622e-05	NO
hypothetical protein CDS	1.6	0	0.6	0.96	846	2685	0.0157542	NO	1.8622e-05	NO
hypothetical protein CDS	1.4	0	0.5	0.96	847	2685	0.0157728	NO	1.8622e-05	NO
16S RNA G1207 methylase RsmC CDS	-1.2	0	-0.2	0.96	848	2685	0.0157914	NO	1.8622e-05	NO
FMN-binding domain-containing protein CDS	-1.1	0	-0.1	0.96	849	2685	0.0158101	NO	1.8622e-05	NO
RNA-binding protein CDS	1.3	0	0.4	0.96	850	2685	0.0158287	NO	1.8622e-05	NO
UDP-N-acetylglucosamine 1-carboxyvinyltransferase CDS	1.5	0	0.5	0.96	851	2685	0.0158473	NO	1.8622e-05	NO
hypothetical protein CDS	6.3	0	2.6	0.96	852	2685	0.0158659	NO	1.8622e-05	NO
ribonuclease HI CDS	3.2	0	1.7	0.96	853	2685	0.0158845	NO	1.8622e-05	NO
GNAT family acetyltransferase CDS	1.3	0	0.4	0.96	854	2685	0.0159032	NO	1.8622e-05	NO
glutamine ABC transporter substrate-binding protein CDS	2.8	0	1.5	0.96	855	2685	0.0159218	NO	1.8622e-05	NO
acetyltransferase CDS	-1.7	0	-0.7	0.96	856	2685	0.0159404	NO	1.8622e-05	NO
maltose O-acetyltransferase CDS	3.5	0	1.8	0.97	857	2685	0.015959	NO	1.8622e-05	NO
hypothetical protein CDS	1.4	0	0.5	0.97	858	2685	0.0159777	NO	1.8622e-05	NO
peptidase S66 CDS	1.5	0	0.6	0.97	859	2685	0.0159963	NO	1.8622e-05	NO
FAD-dependent oxidoreductase CDS	2.4	0	1.3	0.97	860	2685	0.0160149	NO	1.8622e-05	NO
gluconate kinase CDS	4	0	2	0.97	861	2685	0.0160335	NO	1.8622e-05	NO
gluconate permease CDS	4.6	0	2.2	0.97	862	2685	0.0160521	NO	1.8622e-05	NO
oxidoreductase CDS	2.5	0	1.3	0.97	863	2685	0.0160708	NO	1.8622e-05	NO
agaS CDS	2.6	0	1.4	0.97	864	2685	0.0160894	NO	1.8622e-05	NO
N-acetylglucosamine-6-phosphate deacetylase CDS	1.7	0	0.8	0.97	865	2685	0.016108	NO	1.8622e-05	NO
sugar transporter CDS	1.6	0	0.7	0.97	866	2685	0.0161266	NO	1.8622e-05	NO
hypothetical protein CDS	2.6	0	1.4	0.97	867	2685	0.0161453	NO	1.8622e-05	NO
hypothetical protein CDS	1.3	0	0.4	0.97	868	2685	0.0161639	NO	1.8622e-05	NO
galactose mutarotase CDS	1.3	0	0.4	0.97	869	2685	0.0161825	NO	1.8622e-05	NO
PadR family transcriptional regulator CDS	-2.5	0	-1.3	0.97	870	2685	0.0162011	NO	1.8622e-05	NO
malate permease CDS	-2.3	0	-1.2	0.97	871	2685	0.0162197	NO	1.8622e-05	NO
yslB protein CDS	2.2	0	1.1	0.97	872	2685	0.0162384	NO	1.8622e-05	NO
amino acid:proton symporter CDS	2.2	0	1.1	0.97	873	2685	0.016257	NO	1.8622e-05	NO
type I restriction endonuclease subunit S CDS	2.4	0	1.2	0.97	874	2685	0.0162756	NO	1.8622e-05	NO
hypothetical protein CDS	1.8	0	0.9	0.97	875	2685	0.0162942	NO	1.8622e-05	NO
guanosine monophosphate reductase CDS	2.5	0	1.3	0.97	876	2685	0.0163128	NO	1.8622e-05	NO
sugar ABC transporter permease CDS	1.5	0	0.6	0.97	877	2685	0.0163315	NO	1.8622e-05	NO
hypothetical protein CDS	1.5	0	0.6	0.97	878	2685	0.0163501	NO	1.8622e-05	NO
hypothetical protein CDS	2.1	0	1.1	0.97	879	2685	0.0163687	NO	1.8622e-05	NO
glycine cleavage system protein H CDS	1.3	0	0.3	0.97	880	2685	0.0163873	NO	1.8622e-05	NO
Fe-S cluster assembly protein SufB CDS	2.4	0	1.3	0.97	881	2685	0.016406	NO	1.8622e-05	NO
acetyltransferase CDS	3.1	0	1.6	0.97	882	2685	0.0164246	NO	1.8622e-05	NO
hypothetical protein CDS	1.5	0	0.6	0.97	883	2685	0.0164432	NO	1.8622e-05	NO
rod shape-determining protein MreD CDS	1.6	0	0.7	0.97	884	2685	0.0164618	NO	1.8622e-05	NO
cell division inhibitor CDS	1.7	0	0.8	0.97	885	2685	0.0164804	NO	1.8622e-05	NO
cell division protein DivIVA CDS	1.3	0	0.3	0.97	886	2685	0.0164991	NO	1.8622e-05	NO
hypothetical protein CDS	1.9	0	1	0.97	887	2685	0.0165177	NO	1.8622e-05	NO
hypothetical protein CDS	1.8	0	0.9	0.97	888	2685	0.0165363	NO	1.8622e-05	NO
hypothetical protein CDS	2.4	0	1.3	0.97	889	2685	0.0165549	NO	1.8622e-05	NO
nucleotide pyrophosphohydrolase CDS	-1.2	0	-0.2	0.97	890	2685	0.0165736	NO	1.8622e-05	NO
ATP-dependent protease ATP-binding subunit HslU CDS	1.6	0	0.7	0.97	891	2685	0.0165922	NO	1.8622e-05	NO
lipoate--protein ligase A CDS	1.3	0	0.4	0.97	892	2685	0.0166108	NO	1.8622e-05	NO
peptide-methionine (R)-S-oxide reductase CDS	1.4	0	0.5	0.97	893	2685	0.0166294	NO	1.8622e-05	NO
heat-inducible transcriptional repressor HrcA CDS	1.4	0	0.5	0.97	894	2685	0.016648	NO	1.8622e-05	NO
coproporphyrinogen III oxidase CDS	5.6	0	2.5	0.97	895	2685	0.0166667	NO	1.8622e-05	NO
tRNA (guanine(37)-N(1))-methyltransferase CDS	1.7	0	0.8	0.97	896	2685	0.0166853	NO	1.8622e-05	NO
signal recognition particle protein CDS	1.5	0	0.6	0.97	897	2685	0.0167039	NO	1.8622e-05	NO
hypothetical protein CDS	1.7	0	0.8	0.97	898	2685	0.0167225	NO	1.8622e-05	NO
protein phosphatase CDS	2	0	1	0.97	899	2685	0.0167412	NO	1.8622e-05	NO
16S rRNA (cytosine(967)-C(5))-methyltransferase CDS	1.6	0	0.7	0.97	900	2685	0.0167598	NO	1.8622e-05	NO
DNA/pantothenate metabolism flavoprotein CDS	3.3	0	1.7	0.97	901	2685	0.0167784	NO	1.8622e-05	NO
ornithine decarboxylase CDS	1000000	0	1000000	0.97	902	2685	0.016797	NO	1.8622e-05	NO
hypothetical protein CDS	1.6	0	0.7	0.97	903	2685	0.0168156	NO	1.8622e-05	NO
sulfurtransferase CDS	1.7	0	0.8	0.97	904	2685	0.0168343	NO	1.8622e-05	NO
phenylalanine--tRNA ligase subunit beta CDS	1.7	0	0.7	0.97	905	2685	0.0168529	NO	1.8622e-05	NO
membrane protein CDS	1.7	0	0.8	0.97	906	2685	0.0168715	NO	1.8622e-05	NO
cell division protein FtsK CDS	2.4	0	1.3	0.97	907	2685	0.0168901	NO	1.8622e-05	NO
hydroxymethylglutaryl-CoA reductase CDS	-1.2	0	-0.3	0.97	908	2685	0.0169088	NO	1.8622e-05	NO
hypothetical protein CDS	1.4	0	0.4	0.97	909	2685	0.0169274	NO	1.8622e-05	NO
GntR family transcriptional regulator CDS	1.4	0	0.5	0.97	910	2685	0.016946	NO	1.8622e-05	NO
transcriptional regulator CDS	2.8	0	1.5	0.97	911	2685	0.0169646	NO	1.8622e-05	NO
GMP synthetase CDS	1.2	0	0.3	0.97	912	2685	0.0169832	NO	1.8622e-05	NO
glutamine ABC transporter substrate-binding protein CDS	1.9	0	0.9	0.97	913	2685	0.0170019	NO	1.8622e-05	NO
arsenate reductase CDS	1.6	0	0.7	0.97	914	2685	0.0170205	NO	1.8622e-05	NO
glycosyl transferase CDS	1.5	0	0.6	0.97	915	2685	0.0170391	NO	1.8622e-05	NO
hypothetical protein CDS	4	0	2	0.97	916	2685	0.0170577	NO	1.8622e-05	NO
sucrose-6-phosphate hydrolase CDS	2.1	0	1	0.97	917	2685	0.0170764	NO	1.8622e-05	NO
aspartate aminotransferase CDS	15.3	0	3.9	0.97	918	2685	0.017095	NO	1.8622e-05	NO
adenosine deaminase CDS	1.9	0	0.9	0.97	919	2685	0.0171136	NO	1.8622e-05	NO
DNA polymerase III subunit gamma/tau CDS	1.8	0	0.9	0.97	920	2685	0.0171322	NO	1.8622e-05	NO
ATP--cob(I)alamin adenosyltransferase CDS	1000000	0	1000000	0.97	921	2685	0.0171508	NO	1.8622e-05	NO
aminopeptidase CDS	2.1	0	1.1	0.97	922	2685	0.0171695	NO	1.8622e-05	NO
lysine--tRNA ligase CDS	1.4	0	0.5	0.97	923	2685	0.0171881	NO	1.8622e-05	NO
rpmE2 CDS	-1	0	-0.1	0.97	924	2685	0.0172067	NO	1.8622e-05	NO
CTP synthetase CDS	1.4	0	0.4	0.97	925	2685	0.0172253	NO	1.8622e-05	NO
hypothetical protein CDS	1.6	0	0.7	0.97	926	2685	0.0172439	NO	1.8622e-05	NO
methionine--tRNA ligase CDS	1.5	0	0.6	0.97	927	2685	0.0172626	NO	1.8622e-05	NO
transcriptional regulator CDS	-2.5	0	-1.3	0.97	928	2685	0.0172812	NO	1.8622e-05	NO
phosphoglycerate mutase CDS	1000000	0	1000000	0.97	929	2685	0.0172998	NO	1.8622e-05	NO
DNA recombination/repair protein RecA CDS	1.3	0	0.4	0.97	930	2685	0.0173184	NO	1.8622e-05	NO
hypothetical protein CDS	1.5	0	0.6	0.97	931	2685	0.0173371	NO	1.8622e-05	NO
kinase CDS	-2.1	0	-1.1	0.97	932	2685	0.0173557	NO	1.8622e-05	NO
ribose-phosphate pyrophosphokinase CDS	1.6	0	0.7	0.97	933	2685	0.0173743	NO	1.8622e-05	NO
tRNA uridine(34) 5-carboxymethylaminomethyl synthesis enzyme MnmG CDS	1.4	0	0.5	0.97	934	2685	0.0173929	NO	1.8622e-05	NO
DNA replication/repair protein RecF CDS	1.2	0	0.3	0.98	935	2685	0.0174115	NO	1.8622e-05	NO
alpha/beta hydrolase CDS	-13.1	0	-3.7	0.98	936	2685	0.0174302	NO	1.8622e-05	NO
transcriptional regulator CDS	1.4	0	0.5	0.98	937	2685	0.0174488	NO	1.8622e-05	NO
hypothetical protein CDS	-2.4	0	-1.3	0.98	938	2685	0.0174674	NO	1.8622e-05	NO
membrane protein CDS	1000000	0	1000000	0.98	939	2685	0.017486	NO	1.8622e-05	NO
16S rRNA methyltransferase G CDS	2.3	0	1.2	0.98	940	2685	0.0175047	NO	1.8622e-05	NO
nucleoid occlusion protein CDS	1.5	0	0.6	0.98	941	2685	0.0175233	NO	1.8622e-05	NO
IMP dehydrogenase CDS	2.4	0	1.3	0.98	942	2685	0.0175419	NO	1.8622e-05	NO
aspartate racemase CDS	1.3	0	0.4	0.98	943	2685	0.0175605	NO	1.8622e-05	NO
LytR family transcriptional regulator CDS	1.2	0	0.3	0.98	944	2685	0.0175791	NO	1.8622e-05	NO
GntR family transcriptional regulator CDS	2	0	1	0.98	945	2685	0.0175978	NO	1.8622e-05	NO
PTS fructose transporter subunit IIA CDS	1.3	0	0.4	0.98	946	2685	0.0176164	NO	1.8622e-05	NO
PTS sugar transporter subunit IIB CDS	1000000	0	1000000	0.98	947	2685	0.017635	NO	1.8622e-05	NO
DNA-directed RNA polymerase subunit delta CDS	2.9	0	1.5	0.98	948	2685	0.0176536	NO	1.8622e-05	NO
aldolase CDS	1000000	0	1000000	0.98	949	2685	0.0176723	NO	1.8622e-05	NO
PTS glucose transporter subunit IIABC CDS	2.1	0	1	0.98	950	2685	0.0176909	NO	1.8622e-05	NO
PTS fructose transporter subunit IIB CDS	1.6	0	0.7	0.98	951	2685	0.0177095	NO	1.8622e-05	NO
peptide ABC transporter ATP-binding protein CDS	2.2	0	1.1	0.98	952	2685	0.0177281	NO	1.8622e-05	NO
DNA-damage-inducible protein J CDS	1000000	0	1000000	0.98	953	2685	0.0177467	NO	1.8622e-05	NO
resolvase CDS	1.9	0	0.9	0.98	954	2685	0.0177654	NO	1.8622e-05	NO
membrane protein CDS	1.4	0	0.5	0.98	955	2685	0.017784	NO	1.8622e-05	NO
hypothetical protein CDS	2.4	0	1.3	0.98	956	2685	0.0178026	NO	1.8622e-05	NO
ABC transporter CDS	3.4	0	1.8	0.98	957	2685	0.0178212	NO	1.8622e-05	NO
lactate dehydrogenase CDS	1.8	0	0.9	0.98	958	2685	0.0178399	NO	1.8622e-05	NO
glutamate dehydrogenase CDS	-1.2	0	-0.3	0.98	959	2685	0.0178585	NO	1.8622e-05	NO
alanine glycine permease CDS	1.1	0	0.2	0.98	960	2685	0.0178771	NO	1.8622e-05	NO
serine hydrolase CDS	1.2	0	0.3	0.98	961	2685	0.0178957	NO	1.8622e-05	NO
tagatose-6-phosphate kinase CDS	1.2	0	0.3	0.98	962	2685	0.0179143	NO	1.8622e-05	NO
phosphatase CDS	1.4	0	0.5	0.98	963	2685	0.017933	NO	1.8622e-05	NO
NAD(P)H-dependent quinone reductase CDS	1.5	0	0.6	0.98	964	2685	0.0179516	NO	1.8622e-05	NO
haloacid dehalogenase CDS	-1.2	0	-0.3	0.98	965	2685	0.0179702	NO	1.8622e-05	NO
glucose-6-phosphate dehydrogenase CDS	1.3	0	0.4	0.98	966	2685	0.0179888	NO	1.8622e-05	NO
hypothetical protein CDS	1.2	0	0.3	0.98	967	2685	0.0180074	NO	1.8622e-05	NO
colicin V biosynthesis protein CDS	2.1	0	1	0.98	968	2685	0.0180261	NO	1.8622e-05	NO
D-alanine--poly(phosphoribitol) ligase CDS	1.2	0	0.2	0.98	969	2685	0.0180447	NO	1.8622e-05	NO
hypothetical protein CDS	1.3	0	0.4	0.98	970	2685	0.0180633	NO	1.8622e-05	NO
dipeptidase CDS	1.5	0	0.6	0.98	971	2685	0.0180819	NO	1.8622e-05	NO
transcriptional regulator CDS	-1.3	0	-0.3	0.98	972	2685	0.0181006	NO	1.8622e-05	NO
hypothetical protein CDS	1.7	0	0.8	0.98	973	2685	0.0181192	NO	1.8622e-05	NO
hypothetical protein CDS	1.6	0	0.7	0.98	974	2685	0.0181378	NO	1.8622e-05	NO
hypothetical protein CDS	-1.1	0	-0.1	0.98	975	2685	0.0181564	NO	1.8622e-05	NO
phosphate ABC transporter ATP-binding protein CDS	1.9	0	1	0.98	976	2685	0.018175	NO	1.8622e-05	NO
phosphate transport system regulatory protein PhoU CDS	1.3	0	0.4	0.98	977	2685	0.0181937	NO	1.8622e-05	NO
phosphoglycerate kinase CDS	1.1	0	0.1	0.98	978	2685	0.0182123	NO	1.8622e-05	NO
hypothetical protein CDS	1.9	0	0.9	0.98	979	2685	0.0182309	NO	1.8622e-05	NO
hypothetical protein CDS	1.4	0	0.5	0.98	980	2685	0.0182495	NO	1.8622e-05	NO
oligoendopeptidase CDS	1.3	0	0.4	0.98	981	2685	0.0182682	NO	1.8622e-05	NO
membrane protein CDS	-1.3	0	-0.4	0.98	982	2685	0.0182868	NO	1.8622e-05	NO
glucosyl transferase family 2 CDS	1.9	0	0.9	0.98	983	2685	0.0183054	NO	1.8622e-05	NO
membrane protein CDS	-1.9	0	-1	0.98	984	2685	0.018324	NO	1.8622e-05	NO
peptidase C69 CDS	1.2	0	0.3	0.98	985	2685	0.0183426	NO	1.8622e-05	NO
two-component sensor histidine kinase CDS	4.6	0	2.2	0.98	986	2685	0.0183613	NO	1.8622e-05	NO
haloacid dehalogenase CDS	3.5	0	1.8	0.98	987	2685	0.0183799	NO	1.8622e-05	NO
cell division protein FtsL CDS	2	0	1	0.98	988	2685	0.0183985	NO	1.8622e-05	NO
cell division protein FtsZ CDS	1.3	0	0.3	0.98	989	2685	0.0184171	NO	1.8622e-05	NO
ileS CDS	1.3	0	0.4	0.98	990	2685	0.0184358	NO	1.8622e-05	NO
tellurite resistance protein TelA CDS	-1.4	0	-0.5	0.98	991	2685	0.0184544	NO	1.8622e-05	NO
5'-methylthioadenosine/S-adenosylhomocysteine nucleosidase CDS	2.1	0	1.1	0.98	992	2685	0.018473	NO	1.8622e-05	NO
GNAT family acetyltransferase CDS	2.1	0	1.1	0.98	993	2685	0.0184916	NO	1.8622e-05	NO
hypothetical protein CDS	1.2	0	0.2	0.98	994	2685	0.0185102	NO	1.8622e-05	NO
2-oxoisovalerate dehydrogenase subunit beta CDS	1.2	0	0.2	0.98	995	2685	0.0185289	NO	1.8622e-05	NO
short-chain dehydrogenase CDS	1.6	0	0.7	0.98	996	2685	0.0185475	NO	1.8622e-05	NO
hypothetical protein CDS	1.2	0	0.2	0.98	997	2685	0.0185661	NO	1.8622e-05	NO
gyrB CDS	1.5	0	0.6	0.98	998	2685	0.0185847	NO	1.8622e-05	NO
LysR family transcriptional regulator CDS	1.3	0	0.4	0.98	999	2685	0.0186034	NO	1.8622e-05	NO
ribonucleoside-diphosphate reductase CDS	1.5	0	0.6	0.98	1000	2685	0.018622	NO	1.8622e-05	NO
LysR family transcriptional regulator CDS	2	0	1	0.98	1001	2685	0.0186406	NO	1.8622e-05	NO
peptidase M13 CDS	1.5	0	0.6	0.98	1002	2685	0.0186592	NO	1.8622e-05	NO
hypothetical protein CDS	1.3	0	0.3	0.98	1003	2685	0.0186778	NO	1.8622e-05	NO
3-phosphoglycerate dehydrogenase CDS	2	0	1	0.98	1004	2685	0.0186965	NO	1.8622e-05	NO
aspartate aminotransferase CDS	1.3	0	0.4	0.98	1005	2685	0.0187151	NO	1.8622e-05	NO
era CDS	1.8	0	0.9	0.98	1006	2685	0.0187337	NO	1.8622e-05	NO
deoxyribonuclease IV CDS	1.2	0	0.2	0.98	1007	2685	0.0187523	NO	1.8622e-05	NO
RIP metalloprotease RseP CDS	2.2	0	1.1	0.98	1008	2685	0.0187709	NO	1.8622e-05	NO
peptide ABC transporter substrate-binding protein CDS	1.4	0	0.5	0.98	1009	2685	0.0187896	NO	1.8622e-05	NO
dipeptide/oligopeptide/nickel ABC transporter ATP-binding protein CDS	1.4	0	0.4	0.98	1010	2685	0.0188082	NO	1.8622e-05	NO
guanylate kinase CDS	1.7	0	0.7	0.98	1011	2685	0.0188268	NO	1.8622e-05	NO
hypothetical protein CDS	1.3	0	0.4	0.98	1012	2685	0.0188454	NO	1.8622e-05	NO
elongation factor P CDS	1.2	0	0.2	0.98	1013	2685	0.0188641	NO	1.8622e-05	NO
glucokinase CDS	1.3	0	0.4	0.98	1014	2685	0.0188827	NO	1.8622e-05	NO
iron-sulfur cluster biosynthesis protein CDS	1.8	0	0.8	0.98	1015	2685	0.0189013	NO	1.8622e-05	NO
HxlR family transcriptional regulator CDS	1.8	0	0.9	0.98	1016	2685	0.0189199	NO	1.8622e-05	NO
acylphosphatase CDS	1.7	0	0.8	0.98	1017	2685	0.0189385	NO	1.8622e-05	NO
protein translocase component YidC CDS	1.4	0	0.5	0.98	1018	2685	0.0189572	NO	1.8622e-05	NO
hypothetical protein CDS	1.6	0	0.6	0.98	1019	2685	0.0189758	NO	1.8622e-05	NO
HD domain-containing protein CDS	1.3	0	0.4	0.98	1020	2685	0.0189944	NO	1.8622e-05	NO
RNA-binding protein CDS	1.3	0	0.4	0.98	1021	2685	0.019013	NO	1.8622e-05	NO
ribosome biogenesis GTPase YqeH CDS	1.4	0	0.5	0.98	1022	2685	0.0190317	NO	1.8622e-05	NO
haloacid dehalogenase CDS	1.6	0	0.7	0.98	1023	2685	0.0190503	NO	1.8622e-05	NO
glyoxalase CDS	3.9	0	2	0.98	1024	2685	0.0190689	NO	1.8622e-05	NO
histidine triad protein CDS	1.6	0	0.7	0.98	1025	2685	0.0190875	NO	1.8622e-05	NO
hypothetical protein CDS	2.5	0	1.3	0.98	1026	2685	0.0191061	NO	1.8622e-05	NO
transcriptional regulator Spx CDS	-1.3	0	-0.3	0.98	1027	2685	0.0191248	NO	1.8622e-05	NO
nicotinate phosphoribosyltransferase CDS	1.9	0	1	0.98	1028	2685	0.0191434	NO	1.8622e-05	NO
phosphoenolpyruvate carboxykinase CDS	1.6	0	0.7	0.98	1029	2685	0.019162	NO	1.8622e-05	NO
hypothetical protein CDS	2.7	0	1.4	0.98	1030	2685	0.0191806	NO	1.8622e-05	NO
50S ribosomal protein L33 CDS	1.3	0	0.4	0.98	1031	2685	0.0191993	NO	1.8622e-05	NO
acetyl-CoA carboxylase biotin carboxyl carrier protein subunit CDS	1.9	0	0.9	0.98	1032	2685	0.0192179	NO	1.8622e-05	NO
hypothetical protein CDS	2.5	0	1.3	0.98	1033	2685	0.0192365	NO	1.8622e-05	NO
hypothetical protein CDS	1.8	0	0.8	0.98	1034	2685	0.0192551	NO	1.8622e-05	NO
DeoR faimly transcriptional regulator CDS	-1.2	0	-0.3	0.98	1035	2685	0.0192737	NO	1.8622e-05	NO
LPS biosynthesis protein CDS	1.3	0	0.3	0.98	1036	2685	0.0192924	NO	1.8622e-05	NO
MPA1 family cytoplasmic membrane-periplasmic auxiliary transporter CDS	1.6	0	0.7	0.98	1037	2685	0.019311	NO	1.8622e-05	NO
UDP-phosphate galactose phosphotransferase CDS	-1.1	0	-0.2	0.98	1038	2685	0.0193296	NO	1.8622e-05	NO
glycosyl transferase family 2 CDS	1.9	0	0.9	0.98	1039	2685	0.0193482	NO	1.8622e-05	NO
phosphoglycerate mutase CDS	1.8	0	0.9	0.98	1040	2685	0.0193669	NO	1.8622e-05	NO
cyclopropane-fatty-acyl-phospholipid synthase CDS	1.4	0	0.5	0.98	1041	2685	0.0193855	NO	1.8622e-05	NO
hypothetical protein CDS	1000000	0	1000000	0.98	1042	2685	0.0194041	NO	1.8622e-05	NO
glycine/betaine ABC transporter CDS	-2.5	0	-1.3	0.98	1043	2685	0.0194227	NO	1.8622e-05	NO
metallophosphoesterase CDS	8	0	3	0.98	1044	2685	0.0194413	NO	1.8622e-05	NO
transcription antiterminator BglG CDS	1.6	0	0.6	0.98	1045	2685	0.01946	NO	1.8622e-05	NO
phosphatase CDS	1.7	0	0.7	0.98	1046	2685	0.0194786	NO	1.8622e-05	NO
SAM-dependent methyltransferase CDS	1.6	0	0.7	0.98	1047	2685	0.0194972	NO	1.8622e-05	NO
hypothetical protein CDS	1.3	0	0.4	0.98	1048	2685	0.0195158	NO	1.8622e-05	NO
GntR family transcriptional regulator CDS	1000000	0	1000000	0.98	1049	2685	0.0195345	NO	1.8622e-05	NO
DNA polymerase III subunit delta' CDS	1.5	0	0.6	0.98	1050	2685	0.0195531	NO	1.8622e-05	NO
hypothetical protein CDS	1000000	0	1000000	0.98	1051	2685	0.0195717	NO	1.8622e-05	NO
membrane protein CDS	1000000	0	1000000	0.98	1052	2685	0.0195903	NO	1.8622e-05	NO
23S rRNA (guanosine(2251)-2'-O)-methyltransferase RlmB CDS	1.3	0	0.4	0.98	1053	2685	0.0196089	NO	1.8622e-05	NO
ribonuclease III CDS	1.5	0	0.6	0.98	1054	2685	0.0196276	NO	1.8622e-05	NO
GntR family transcriptional regulator CDS	1000000	0	1000000	0.98	1055	2685	0.0196462	NO	1.8622e-05	NO
dUTP diphosphatase CDS	1.4	0	0.5	0.98	1056	2685	0.0196648	NO	1.8622e-05	NO
aminopeptidase C CDS	1.2	0	0.2	0.98	1057	2685	0.0196834	NO	1.8622e-05	NO
manganese ABC transporter substrate-binding protein CDS	1.4	0	0.5	0.98	1058	2685	0.019702	NO	1.8622e-05	NO
membrane protein CDS	1000000	0	1000000	0.98	1059	2685	0.0197207	NO	1.8622e-05	NO
hypothetical protein CDS	1.4	0	0.5	0.98	1060	2685	0.0197393	NO	1.8622e-05	NO
hypothetical protein CDS	1.1	0	0.2	0.98	1061	2685	0.0197579	NO	1.8622e-05	NO
RNA-binding protein CDS	6.1	0	2.6	0.98	1062	2685	0.0197765	NO	1.8622e-05	NO
serine protease CDS	1.2	0	0.2	0.98	1063	2685	0.0197952	NO	1.8622e-05	NO
hypothetical protein CDS	3.1	0	1.6	0.98	1064	2685	0.0198138	NO	1.8622e-05	NO
DNA-binding response regulator CDS	1.5	0	0.5	0.98	1065	2685	0.0198324	NO	1.8622e-05	NO
glycosyl transferase family 1 CDS	1.6	0	0.7	0.98	1066	2685	0.019851	NO	1.8622e-05	NO
amidohydrolase CDS	-1.6	0	-0.7	0.98	1067	2685	0.0198696	NO	1.8622e-05	NO
hypothetical protein CDS	2.4	0	1.2	0.99	1068	2685	0.0198883	NO	1.8622e-05	NO
2-dehydro-3-deoxygluconokinase CDS	4.4	0	2.1	0.99	1069	2685	0.0199069	NO	1.8622e-05	NO
anaerobic ribonucleoside triphosphate reductase CDS	-2.4	0	-1.2	0.99	1070	2685	0.0199255	NO	1.8622e-05	NO
D-alanine--D-alanine ligase CDS	1.1	0	0.1	0.99	1071	2685	0.0199441	NO	1.8622e-05	NO
GntR family transcriptional regulator CDS	-2.3	0	-1.2	0.99	1072	2685	0.0199628	NO	1.8622e-05	NO
membrane protein CDS	1.7	0	0.8	0.99	1073	2685	0.0199814	NO	1.8622e-05	NO
ATPase AAA CDS	1.3	0	0.3	0.99	1074	2685	0.02	NO	1.8622e-05	NO
acetate kinase CDS	1.4	0	0.5	0.99	1075	2685	0.0200186	NO	1.8622e-05	NO
hypothetical protein CDS	-4.2	0	-2.1	0.99	1076	2685	0.0200372	NO	1.8622e-05	NO
hypothetical protein CDS	2.6	0	1.4	0.99	1077	2685	0.0200559	NO	1.8622e-05	NO
flavodoxin CDS	1.9	0	0.9	0.99	1078	2685	0.0200745	NO	1.8622e-05	NO
cobyric acid synthase CDS	-1.5	0	-0.5	0.99	1079	2685	0.0200931	NO	1.8622e-05	NO
ABC transporter ATP-binding protein CDS	1.6	0	0.7	0.99	1080	2685	0.0201117	NO	1.8622e-05	NO
ABC transporter ATP-binding protein CDS	2.6	0	1.4	0.99	1081	2685	0.0201304	NO	1.8622e-05	NO
transcriptional antiterminator CDS	2.6	0	1.4	0.99	1082	2685	0.020149	NO	1.8622e-05	NO
amino acid permease CDS	1.8	0	0.8	0.99	1083	2685	0.0201676	NO	1.8622e-05	NO
D-ribose transporter ATP-binding protein CDS	6.4	0	2.7	0.99	1084	2685	0.0201862	NO	1.8622e-05	NO
hypothetical protein CDS	1000000	0	1000000	0.99	1085	2685	0.0202048	NO	1.8622e-05	NO
acetyltransferase CDS	1.4	0	0.5	0.99	1086	2685	0.0202235	NO	1.8622e-05	NO
flavocytochrome c CDS	2.5	0	1.3	0.99	1087	2685	0.0202421	NO	1.8622e-05	NO
hypothetical protein CDS	1.8	0	0.8	0.99	1088	2685	0.0202607	NO	1.8622e-05	NO
PTS fructose transporter subunit IIA CDS	1.3	0	0.4	0.99	1089	2685	0.0202793	NO	1.8622e-05	NO
PTS fructose transporter subunit IIA CDS	2.2	0	1.2	0.99	1090	2685	0.020298	NO	1.8622e-05	NO
transcriptional regulator CDS	2.6	0	1.4	0.99	1091	2685	0.0203166	NO	1.8622e-05	NO
hypothetical protein CDS	1.3	0	0.4	0.99	1092	2685	0.0203352	NO	1.8622e-05	NO
aminopeptidase N CDS	1.3	0	0.4	0.99	1093	2685	0.0203538	NO	1.8622e-05	NO
nucleoside-diphosphate sugar epimerase CDS	1.6	0	0.7	0.99	1094	2685	0.0203724	NO	1.8622e-05	NO
transcriptional regulator CDS	1.2	0	0.3	0.99	1095	2685	0.0203911	NO	1.8622e-05	NO
DNA replication protein CDS	-3.4	0	-1.8	0.99	1096	2685	0.0204097	NO	1.8622e-05	NO
hypothetical protein CDS	1.4	0	0.5	0.99	1097	2685	0.0204283	NO	1.8622e-05	NO
acetyltransferase CDS	1.3	0	0.4	0.99	1098	2685	0.0204469	NO	1.8622e-05	NO
thioesterase CDS	1.4	0	0.5	0.99	1099	2685	0.0204655	NO	1.8622e-05	NO
D-alanine--poly(phosphoribitol) ligase subunit 2 CDS	1.1	0	0.1	0.99	1100	2685	0.0204842	NO	1.8622e-05	NO
transcriptional regulator CDS	1.3	0	0.4	0.99	1101	2685	0.0205028	NO	1.8622e-05	NO
glycerophosphoryl diester phosphodiesterase CDS	1.5	0	0.6	0.99	1102	2685	0.0205214	NO	1.8622e-05	NO
phosphatidylglycerophosphatase A CDS	1.3	0	0.4	0.99	1103	2685	0.02054	NO	1.8622e-05	NO
general stress protein CDS	1.1	0	0.1	0.99	1104	2685	0.0205587	NO	1.8622e-05	NO
DNA-directed RNA polymerase sigma-70 factor CDS	1.4	0	0.5	0.99	1105	2685	0.0205773	NO	1.8622e-05	NO
hypothetical protein CDS	1.3	0	0.4	0.99	1106	2685	0.0205959	NO	1.8622e-05	NO
16S rRNA uridine-516 pseudouridylate synthase CDS	-1.2	0	-0.3	0.99	1107	2685	0.0206145	NO	1.8622e-05	NO
hypothetical protein CDS	1000000	0	1000000	0.99	1108	2685	0.0206331	NO	1.8622e-05	NO
phosphoglucomutase CDS	1.2	0	0.3	0.99	1109	2685	0.0206518	NO	1.8622e-05	NO
hydrolase CDS	1.6	0	0.7	0.99	1110	2685	0.0206704	NO	1.8622e-05	NO
excinuclease ABC subunit B CDS	1.7	0	0.8	0.99	1111	2685	0.020689	NO	1.8622e-05	NO
SorC family transcriptional regulator CDS	1.2	0	0.3	0.99	1112	2685	0.0207076	NO	1.8622e-05	NO
metallo-beta-lactamase CDS	1.2	0	0.3	0.99	1113	2685	0.0207263	NO	1.8622e-05	NO
haloacid dehalogenase CDS	1.2	0	0.2	0.99	1114	2685	0.0207449	NO	1.8622e-05	NO
exodeoxyribonuclease III CDS	1.5	0	0.6	0.99	1115	2685	0.0207635	NO	1.8622e-05	NO
spermidine/putrescine ABC transporter substrate-binding protein CDS	2.1	0	1.1	0.99	1116	2685	0.0207821	NO	1.8622e-05	NO
transcriptional regulator CDS	1.6	0	0.6	0.99	1117	2685	0.0208007	NO	1.8622e-05	NO
aspartyl/glutamyl-tRNA amidotransferase subunit B CDS	1.1	0	0.2	0.99	1118	2685	0.0208194	NO	1.8622e-05	NO
23S rRNA (uracil-5-)-methyltransferase RumA CDS	1.3	0	0.3	0.99	1119	2685	0.020838	NO	1.8622e-05	NO
acetyltransferase CDS	-1.7	0	-0.7	0.99	1120	2685	0.0208566	NO	1.8622e-05	NO
flavodoxin CDS	1.2	0	0.3	0.99	1121	2685	0.0208752	NO	1.8622e-05	NO
glucose transporter GlcU CDS	1.4	0	0.5	0.99	1122	2685	0.0208939	NO	1.8622e-05	NO
pgi CDS	1.1	0	0.1	0.99	1123	2685	0.0209125	NO	1.8622e-05	NO
membrane protein CDS	4	0	2	0.99	1124	2685	0.0209311	NO	1.8622e-05	NO
ABC transporter permease CDS	1.3	0	0.3	0.99	1125	2685	0.0209497	NO	1.8622e-05	NO
cysteine desulfurase CDS	1.8	0	0.9	0.99	1126	2685	0.0209683	NO	1.8622e-05	NO
iron-sulfur cluster scaffold-like protein CDS	1.4	0	0.5	0.99	1127	2685	0.020987	NO	1.8622e-05	NO
transcriptional regulator CDS	1.1	0	0.2	0.99	1128	2685	0.0210056	NO	1.8622e-05	NO
hypothetical protein CDS	1000000	0	1000000	0.99	1129	2685	0.0210242	NO	1.8622e-05	NO
deoxynucleoside kinase CDS	1.9	0	0.9	0.99	1130	2685	0.0210428	NO	1.8622e-05	NO
DNA-binding response regulator CDS	1.3	0	0.4	0.99	1131	2685	0.0210615	NO	1.8622e-05	NO
multidrug ABC transporter ATP-binding protein CDS	1000000	0	1000000	0.99	1132	2685	0.0210801	NO	1.8622e-05	NO
S1 RNA-binding protein CDS	1.5	0	0.6	0.99	1133	2685	0.0210987	NO	1.8622e-05	NO
sensor histidine kinase CDS	1.5	0	0.6	0.99	1134	2685	0.0211173	NO	1.8622e-05	NO
phospho-N-acetylmuramoyl-pentapeptide- transferase CDS	1.3	0	0.4	0.99	1135	2685	0.0211359	NO	1.8622e-05	NO
ATPase CDS	1.2	0	0.2	0.99	1136	2685	0.0211546	NO	1.8622e-05	NO
lactate dehydrogenase CDS	1.3	0	0.3	0.99	1137	2685	0.0211732	NO	1.8622e-05	NO
hypothetical protein CDS	1000000	0	1000000	0.99	1138	2685	0.0211918	NO	1.8622e-05	NO
excinuclease ABC subunit C CDS	1.6	0	0.7	0.99	1139	2685	0.0212104	NO	1.8622e-05	NO
obgE CDS	1.3	0	0.4	0.99	1140	2685	0.0212291	NO	1.8622e-05	NO
ribonuclease Z CDS	1.2	0	0.3	0.99	1141	2685	0.0212477	NO	1.8622e-05	NO
GNAT family acetyltransferase CDS	1.3	0	0.4	0.99	1142	2685	0.0212663	NO	1.8622e-05	NO
membrane protein CDS	1.8	0	0.8	0.99	1143	2685	0.0212849	NO	1.8622e-05	NO
cytidylate kinase CDS	1.1	0	0.2	0.99	1144	2685	0.0213035	NO	1.8622e-05	NO
dihydrofolate reductase CDS	1.4	0	0.5	0.99	1145	2685	0.0213222	NO	1.8622e-05	NO
peptide-methionine (S)-S-oxide reductase CDS	1.2	0	0.3	0.99	1146	2685	0.0213408	NO	1.8622e-05	NO
GCN5 family N-acetyltransferase CDS	2.7	0	1.4	0.99	1147	2685	0.0213594	NO	1.8622e-05	NO
hypothetical protein CDS	2	0	1	0.99	1148	2685	0.021378	NO	1.8622e-05	NO
RNA methyltransferase CDS	2.3	0	1.2	0.99	1149	2685	0.0213966	NO	1.8622e-05	NO
hypothetical protein CDS	-1.4	0	-0.4	0.99	1150	2685	0.0214153	NO	1.8622e-05	NO
glycine--tRNA ligase subunit beta CDS	2.2	0	1.1	0.99	1151	2685	0.0214339	NO	1.8622e-05	NO
phosphate starvation protein PhoH CDS	1.4	0	0.5	0.99	1152	2685	0.0214525	NO	1.8622e-05	NO
hypothetical protein CDS	2	0	1	0.99	1153	2685	0.0214711	NO	1.8622e-05	NO
ribosomal protein L11 methyltransferase CDS	1.8	0	0.8	0.99	1154	2685	0.0214898	NO	1.8622e-05	NO
single-stranded DNA-binding protein CDS	2	0	1	0.99	1155	2685	0.0215084	NO	1.8622e-05	NO
hypothetical protein CDS	-1.2	0	-0.3	0.99	1156	2685	0.021527	NO	1.8622e-05	NO
proline--tRNA ligase CDS	1.1	0	0.2	0.99	1157	2685	0.0215456	NO	1.8622e-05	NO
ABC transporter ATP-binding protein CDS	2.4	0	1.3	0.99	1158	2685	0.0215642	NO	1.8622e-05	NO
signal recognition particle-docking protein FtsY CDS	1.1	0	0.2	0.99	1159	2685	0.0215829	NO	1.8622e-05	NO
peptide ABC transporter permease CDS	1.4	0	0.4	0.99	1160	2685	0.0216015	NO	1.8622e-05	NO
bifunctional 5,10-methylene-tetrahydrofolate dehydrogenase/5,10-methylene-tetrahydrofolate cyclohydrolase CDS	1.9	0	0.9	0.99	1161	2685	0.0216201	NO	1.8622e-05	NO
nucleic acid-binding protein CDS	1.2	0	0.3	0.99	1162	2685	0.0216387	NO	1.8622e-05	NO
Rossman fold protein, TIGR00730 family CDS	1.9	0	0.9	0.99	1163	2685	0.0216574	NO	1.8622e-05	NO
DNA polymerase I CDS	1.6	0	0.7	0.99	1164	2685	0.021676	NO	1.8622e-05	NO
UDP-N-acetylmuramate--L-alanine ligase CDS	1.3	0	0.4	0.99	1165	2685	0.0216946	NO	1.8622e-05	NO
thioredoxin CDS	1.2	0	0.2	0.99	1166	2685	0.0217132	NO	1.8622e-05	NO
tRNA (guanosine(46)-N7)-methyltransferase TrmB CDS	1.5	0	0.6	0.99	1167	2685	0.0217318	NO	1.8622e-05	NO
3'-5' exoribonuclease CDS	1.6	0	0.7	0.99	1168	2685	0.0217505	NO	1.8622e-05	NO
hypothetical protein CDS	1000000	0	1000000	0.99	1169	2685	0.0217691	NO	1.8622e-05	NO
hypothetical protein CDS	1.4	0	0.5	0.99	1170	2685	0.0217877	NO	1.8622e-05	NO
AI-2E family transporter CDS	2.6	0	1.4	0.99	1171	2685	0.0218063	NO	1.8622e-05	NO
aldose 1-epimerase CDS	1.3	0	0.3	0.99	1172	2685	0.021825	NO	1.8622e-05	NO
peptide ABC transporter substrate-binding protein CDS	2.2	0	1.1	0.99	1173	2685	0.0218436	NO	1.8622e-05	NO
ATPase CDS	1.5	0	0.6	0.99	1174	2685	0.0218622	NO	1.8622e-05	NO
NAD(+) synthetase CDS	1.4	0	0.5	0.99	1175	2685	0.0218808	NO	1.8622e-05	NO
serine hydrolase CDS	1.4	0	0.5	0.99	1176	2685	0.0218994	NO	1.8622e-05	NO
hypothetical protein CDS	1.4	0	0.5	0.99	1177	2685	0.0219181	NO	1.8622e-05	NO
acetyltransferase CDS	1000000	0	1000000	0.99	1178	2685	0.0219367	NO	1.8622e-05	NO
citrate lyase ACP CDS	1.5	0	0.6	0.99	1179	2685	0.0219553	NO	1.8622e-05	NO
transcriptional regulator CDS	1000000	0	1000000	0.99	1180	2685	0.0219739	NO	1.8622e-05	NO
hypothetical protein CDS	1000000	0	1000000	0.99	1181	2685	0.0219926	NO	1.8622e-05	NO
type I pantothenate kinase CDS	1.3	0	0.4	0.99	1182	2685	0.0220112	NO	1.8622e-05	NO
hypothetical protein CDS	1000000	0	1000000	0.99	1183	2685	0.0220298	NO	1.8622e-05	NO
acyl-CoA thioesterase CDS	1.5	0	0.6	0.99	1184	2685	0.0220484	NO	1.8622e-05	NO
acyltransferase CDS	1.5	0	0.5	0.99	1185	2685	0.022067	NO	1.8622e-05	NO
ribonuclease III CDS	1.4	0	0.5	0.99	1186	2685	0.0220857	NO	1.8622e-05	NO
glutamine ABC transporter permease CDS	2.4	0	1.2	0.99	1187	2685	0.0221043	NO	1.8622e-05	NO
cobalt transporter CDS	2.7	0	1.5	0.99	1188	2685	0.0221229	NO	1.8622e-05	NO
membrane protein CDS	-1.3	0	-0.4	0.99	1189	2685	0.0221415	NO	1.8622e-05	NO
glucose-1-phosphate adenylyltransferase subunit GlgD CDS	-1.3	0	-0.4	0.99	1190	2685	0.0221601	NO	1.8622e-05	NO
membrane protein CDS	1.9	0	0.9	0.99	1191	2685	0.0221788	NO	1.8622e-05	NO
fructose 1,6-bisphosphatase CDS	1.5	0	0.6	0.99	1192	2685	0.0221974	NO	1.8622e-05	NO
transcriptional regulator CDS	1.1	0	0.2	0.99	1193	2685	0.022216	NO	1.8622e-05	NO
dTDP-4-dehydrorhamnose 3,5-epimerase CDS	1.1	0	0.1	0.99	1194	2685	0.0222346	NO	1.8622e-05	NO
glycosyl transferase CDS	1.5	0	0.6	0.99	1195	2685	0.0222533	NO	1.8622e-05	NO
glycosyl transferase CDS	1.4	0	0.5	0.99	1196	2685	0.0222719	NO	1.8622e-05	NO
capsular polysaccharide biosynthesis protein CDS	1.3	0	0.4	0.99	1197	2685	0.0222905	NO	1.8622e-05	NO
hypothetical protein CDS	-1.3	0	-0.3	0.99	1198	2685	0.0223091	NO	1.8622e-05	NO
MarR family transcriptional regulator CDS	1000000	0	1000000	0.99	1199	2685	0.0223277	NO	1.8622e-05	NO
glycine/betaine ABC transporter ATP-binding protein CDS	-1.5	0	-0.5	0.99	1200	2685	0.0223464	NO	1.8622e-05	NO
carboxylate--amine ligase CDS	1.3	0	0.3	0.99	1201	2685	0.022365	NO	1.8622e-05	NO
lactate dehydrogenase CDS	1.6	0	0.7	0.99	1202	2685	0.0223836	NO	1.8622e-05	NO
alpha/beta hydrolase CDS	1.8	0	0.9	0.99	1203	2685	0.0224022	NO	1.8622e-05	NO
hypothetical protein CDS	1.1	0	0.2	0.99	1204	2685	0.0224209	NO	1.8622e-05	NO
multidrug MFS transporter CDS	1.5	0	0.6	0.99	1205	2685	0.0224395	NO	1.8622e-05	NO
septum formation inhibitor Maf CDS	2.9	0	1.5	0.99	1206	2685	0.0224581	NO	1.8622e-05	NO
hypothetical protein CDS	10.4	0	3.4	0.99	1207	2685	0.0224767	NO	1.8622e-05	NO
magnesium-translocating P-type ATPase CDS	3.4	0	1.8	0.99	1208	2685	0.0224953	NO	1.8622e-05	NO
nucleoside deoxyribosyltransferase CDS	1.6	0	0.7	0.99	1209	2685	0.022514	NO	1.8622e-05	NO
geranylgeranyl pyrophosphate synthase CDS	2.1	0	1.1	0.99	1210	2685	0.0225326	NO	1.8622e-05	NO
FAD-binding protein CDS	2.8	0	1.5	0.99	1211	2685	0.0225512	NO	1.8622e-05	NO
hypothetical protein CDS	1000000	0	1000000	0.99	1212	2685	0.0225698	NO	1.8622e-05	NO
manganese transporter CDS	1.5	0	0.6	0.99	1213	2685	0.0225885	NO	1.8622e-05	NO
manganese ABC transporter ATP-binding protein CDS	3.8	0	1.9	0.99	1214	2685	0.0226071	NO	1.8622e-05	NO
peroxiredoxin CDS	1.1	0	0.2	0.99	1215	2685	0.0226257	NO	1.8622e-05	NO
hypothetical protein CDS	1.4	0	0.4	0.99	1216	2685	0.0226443	NO	1.8622e-05	NO
hypothetical protein CDS	1.2	0	0.2	0.99	1217	2685	0.0226629	NO	1.8622e-05	NO
mRNA interferase PemK CDS	1.2	0	0.2	0.99	1218	2685	0.0226816	NO	1.8622e-05	NO
hypothetical protein CDS	3.6	0	1.8	0.99	1219	2685	0.0227002	NO	1.8622e-05	NO
iron export ABC transporter permease subunit FetB CDS	1.3	0	0.3	0.99	1220	2685	0.0227188	NO	1.8622e-05	NO
hypothetical protein CDS	1.9	0	0.9	0.99	1221	2685	0.0227374	NO	1.8622e-05	NO
hypothetical protein CDS	1000000	0	1000000	0.99	1222	2685	0.0227561	NO	1.8622e-05	NO
transcriptional regulator CDS	1.6	0	0.7	0.99	1223	2685	0.0227747	NO	1.8622e-05	NO
hypothetical protein CDS	2.9	0	1.5	0.99	1224	2685	0.0227933	NO	1.8622e-05	NO
ADP-ribose pyrophosphatase CDS	1.8	0	0.9	0.99	1225	2685	0.0228119	NO	1.8622e-05	NO
arsenate reductase (thioredoxin) CDS	1000000	0	1000000	0.99	1226	2685	0.0228305	NO	1.8622e-05	NO
multidrug SMR transporter CDS	-3.6	0	-1.8	0.99	1227	2685	0.0228492	NO	1.8622e-05	NO
cation transporter CDS	1.7	0	0.7	0.99	1228	2685	0.0228678	NO	1.8622e-05	NO
hypothetical protein CDS	1.6	0	0.7	0.99	1229	2685	0.0228864	NO	1.8622e-05	NO
glutamine ABC transporter substrate-binding protein CDS	1.3	0	0.4	0.99	1230	2685	0.022905	NO	1.8622e-05	NO
esterase CDS	-1.5	0	-0.6	0.99	1231	2685	0.0229236	NO	1.8622e-05	NO
DNA polymerase III subunit beta CDS	-1	0	-0.1	1	1232	2685	0.0229423	NO	1.8622e-05	NO
hypothetical protein CDS	1000000	0	1000000	1	1233	2685	0.0229609	NO	1.8622e-05	NO
hypothetical protein CDS	1000000	0	1000000	1	1234	2685	0.0229795	NO	1.8622e-05	NO
single-stranded DNA-binding protein CDS	-3.7	0	-1.9	1	1235	2685	0.0229981	NO	1.8622e-05	NO
cytochrome d ubiquinol oxidase subunit I CDS	1000000	0	1000000	1	1236	2685	0.0230168	NO	1.8622e-05	NO
cytochrome c oxidase assembly protein CDS	-1.9	0	-0.9	1	1237	2685	0.0230354	NO	1.8622e-05	NO
hypothetical protein CDS	1000000	0	1000000	1	1238	2685	0.023054	NO	1.8622e-05	NO
peptidase CDS	-11	0	-3.5	1	1239	2685	0.0230726	NO	1.8622e-05	NO
abortive infection protein CDS	-6	0	-2.6	1	1240	2685	0.0230912	NO	1.8622e-05	NO
ABC transporter CDS	-2.4	0	-1.3	1	1241	2685	0.0231099	NO	1.8622e-05	NO
ABC transporter ATP-binding protein CDS	-2.4	0	-1.3	1	1242	2685	0.0231285	NO	1.8622e-05	NO
ammonium transporter CDS	1000000	0	1000000	1	1243	2685	0.0231471	NO	1.8622e-05	NO
monooxygenase CDS	-7.6	0	-2.9	1	1244	2685	0.0231657	NO	1.8622e-05	NO
peptide ABC transporter permease CDS	-1.3	0	-0.4	1	1245	2685	0.0231844	NO	1.8622e-05	NO
macrolide ABC transporter ATP-binding protein CDS	-4	0	-2	1	1246	2685	0.023203	NO	1.8622e-05	NO
TetR family transcriptional regulator CDS	-1.5	0	-0.6	1	1247	2685	0.0232216	NO	1.8622e-05	NO
haloacid dehalogenase CDS	1.4	0	0.5	1	1248	2685	0.0232402	NO	1.8622e-05	NO
hypothetical protein CDS	1.4	0	0.5	1	1249	2685	0.0232588	NO	1.8622e-05	NO
permease CDS	1.2	0	0.3	1	1250	2685	0.0232775	NO	1.8622e-05	NO
membrane protein CDS	1000000	0	1000000	1	1251	2685	0.0232961	NO	1.8622e-05	NO
peptidase C69 CDS	1.2	0	0.2	1	1252	2685	0.0233147	NO	1.8622e-05	NO
membrane protein CDS	3	0	1.6	1	1253	2685	0.0233333	NO	1.8622e-05	NO
hypothetical protein CDS	-1.3	0	-0.4	1	1254	2685	0.023352	NO	1.8622e-05	NO
azaleucine resistance protein AzlC CDS	1000000	0	1000000	1	1255	2685	0.0233706	NO	1.8622e-05	NO
branched-chain amino acid ABC transporter CDS	1000000	0	1000000	1	1256	2685	0.0233892	NO	1.8622e-05	NO
beta-glucuronidase CDS	1.1	0	0.1	1	1257	2685	0.0234078	NO	1.8622e-05	NO
glycoside hydrolase CDS	-5.8	0	-2.5	1	1258	2685	0.0234264	NO	1.8622e-05	NO
uronate isomerase CDS	1.7	0	0.7	1	1259	2685	0.0234451	NO	1.8622e-05	NO
mannonate dehydratase CDS	1.2	0	0.3	1	1260	2685	0.0234637	NO	1.8622e-05	NO
mannitol dehydrogenase CDS	1	0	0	1	1261	2685	0.0234823	NO	1.8622e-05	NO
glycosyl hydrolase family 30 CDS	-2.3	0	-1.2	1	1262	2685	0.0235009	NO	1.8622e-05	NO
transporter CDS	2.1	0	1.1	1	1263	2685	0.0235196	NO	1.8622e-05	NO
GntR family transcriptional regulator CDS	-1.2	0	-0.3	1	1264	2685	0.0235382	NO	1.8622e-05	NO
2-dehydro-3-deoxygluconokinase CDS	1.4	0	0.5	1	1265	2685	0.0235568	NO	1.8622e-05	NO
MFS transporter permease CDS	-1.9	0	-0.9	1	1266	2685	0.0235754	NO	1.8622e-05	NO
membrane protein CDS	-6.9	0	-2.8	1	1267	2685	0.023594	NO	1.8622e-05	NO
TetR family transcriptional regulator CDS	-8.9	0	-3.2	1	1268	2685	0.0236127	NO	1.8622e-05	NO
amidohydrolase CDS	-2.3	0	-1.2	1	1269	2685	0.0236313	NO	1.8622e-05	NO
membrane protein CDS	-4.5	0	-2.2	1	1270	2685	0.0236499	NO	1.8622e-05	NO
membrane protein CDS	1000000	0	1000000	1	1271	2685	0.0236685	NO	1.8622e-05	NO
amino acid ABC transporter permease CDS	1.4	0	0.4	1	1272	2685	0.0236872	NO	1.8622e-05	NO
choline ABC transporter permease CDS	-1.2	0	-0.3	1	1273	2685	0.0237058	NO	1.8622e-05	NO
glycine/betaine ABC transporter ATP-binding protein CDS	1	0	0	1	1274	2685	0.0237244	NO	1.8622e-05	NO
metal-transporting ATPase CDS	-7.3	0	-2.9	1	1275	2685	0.023743	NO	1.8622e-05	NO
hypothetical protein CDS	-12.2	0	-3.6	1	1276	2685	0.0237616	NO	1.8622e-05	NO
DNA-binding protein CDS	1000000	0	1000000	1	1277	2685	0.0237803	NO	1.8622e-05	NO
hypothetical protein CDS	1000000	0	1000000	1	1278	2685	0.0237989	NO	1.8622e-05	NO
membrane protein CDS	1000000	0	1000000	1	1279	2685	0.0238175	NO	1.8622e-05	NO
PTS cellobiose transporter subunit IIA CDS	-4.3	0	-2.1	1	1280	2685	0.0238361	NO	1.8622e-05	NO
alpha-mannosidase CDS	-13.3	0	-3.7	1	1281	2685	0.0238547	NO	1.8622e-05	NO
transcriptional regulator CDS	-2.5	0	-1.3	1	1282	2685	0.0238734	NO	1.8622e-05	NO
6-phospho-beta-glucosidase CDS	1000000	0	1000000	1	1283	2685	0.023892	NO	1.8622e-05	NO
ROK family transcriptional regulator CDS	1000000	0	1000000	1	1284	2685	0.0239106	NO	1.8622e-05	NO
tryptophan synthase subunit alpha CDS	1000000	0	1000000	1	1285	2685	0.0239292	NO	1.8622e-05	NO
tryptophan synthase subunit beta CDS	1000000	0	1000000	1	1286	2685	0.0239479	NO	1.8622e-05	NO
N-(5'-phosphoribosyl)anthranilate isomerase CDS	1000000	0	1000000	1	1287	2685	0.0239665	NO	1.8622e-05	NO
indole-3-glycerol-phosphate synthase CDS	-6.8	0	-2.8	1	1288	2685	0.0239851	NO	1.8622e-05	NO
anthranilate phosphoribosyltransferase CDS	-4.9	0	-2.3	1	1289	2685	0.0240037	NO	1.8622e-05	NO
MFS transporter permease CDS	-10.1	0	-3.3	1	1290	2685	0.0240223	NO	1.8622e-05	NO
TetR family transcriptional regulator CDS	1000000	0	1000000	1	1291	2685	0.024041	NO	1.8622e-05	NO
hypothetical protein CDS	-5	0	-2.3	1	1292	2685	0.0240596	NO	1.8622e-05	NO
ABC transporter CDS	-3.2	0	-1.7	1	1293	2685	0.0240782	NO	1.8622e-05	NO
ABC transporter CDS	1000000	0	1000000	1	1294	2685	0.0240968	NO	1.8622e-05	NO
ABC transporter CDS	-5.2	0	-2.4	1	1295	2685	0.0241155	NO	1.8622e-05	NO
XRE family transcriptional regulator CDS	-3.5	0	-1.8	1	1296	2685	0.0241341	NO	1.8622e-05	NO
dTDP-4-dehydrorhamnose 3,5-epimerase CDS	1000000	0	1000000	1	1297	2685	0.0241527	NO	1.8622e-05	NO
4-hydroxy-tetrahydrodipicolinate reductase CDS	-1	0	0	1	1298	2685	0.0241713	NO	1.8622e-05	NO
4-hydroxy-tetrahydrodipicolinate synthase CDS	-1.4	0	-0.5	1	1299	2685	0.0241899	NO	1.8622e-05	NO
acetyldiaminopimelate deacetylase CDS	-1.5	0	-0.6	1	1300	2685	0.0242086	NO	1.8622e-05	NO
2,3,4,5-tetrahydropyridine-2,6-dicarboxylate N-acetyltransferase CDS	-1.3	0	-0.3	1	1301	2685	0.0242272	NO	1.8622e-05	NO
aspartate kinase CDS	1.4	0	0.5	1	1302	2685	0.0242458	NO	1.8622e-05	NO
diaminopimelate epimerase CDS	1.2	0	0.2	1	1303	2685	0.0242644	NO	1.8622e-05	NO
aspartate-semialdehyde dehydrogenase CDS	8.5	0	3.1	1	1304	2685	0.0242831	NO	1.8622e-05	NO
ADP-ribose pyrophosphatase CDS	1000000	0	1000000	1	1305	2685	0.0243017	NO	1.8622e-05	NO
transposase CDS	-10.4	0	-3.4	1	1306	2685	0.0243203	NO	1.8622e-05	NO
ABC transporter CDS	1000000	0	1000000	1	1307	2685	0.0243389	NO	1.8622e-05	NO
ABC transporter CDS	-2.9	0	-1.5	1	1308	2685	0.0243575	NO	1.8622e-05	NO
ABC transporter ATPase CDS	-7.2	0	-2.9	1	1309	2685	0.0243762	NO	1.8622e-05	NO
hypothetical protein CDS	1.2	0	0.2	1	1310	2685	0.0243948	NO	1.8622e-05	NO
replicative DNA helicase CDS	1.1	0	0.2	1	1311	2685	0.0244134	NO	1.8622e-05	NO
permease CDS	1.3	0	0.4	1	1312	2685	0.024432	NO	1.8622e-05	NO
murQ CDS	-2.3	0	-1.2	1	1313	2685	0.0244507	NO	1.8622e-05	NO
outer surface protein CDS	-1.4	0	-0.5	1	1314	2685	0.0244693	NO	1.8622e-05	NO
TetR family transcriptional regulator CDS	-2.9	0	-1.5	1	1315	2685	0.0244879	NO	1.8622e-05	NO
macrolide ABC transporter ATP-binding protein CDS	1000000	0	1000000	1	1316	2685	0.0245065	NO	1.8622e-05	NO
ABC transporter permease CDS	-6.7	0	-2.7	1	1317	2685	0.0245251	NO	1.8622e-05	NO
amidohydrolase CDS	-2.1	0	-1	1	1318	2685	0.0245438	NO	1.8622e-05	NO
metal-transporting ATPase CDS	1.9	0	0.9	1	1319	2685	0.0245624	NO	1.8622e-05	NO
transporter CDS	1000000	0	1000000	1	1320	2685	0.024581	NO	1.8622e-05	NO
transcriptional regulator CDS	-1.4	0	-0.4	1	1321	2685	0.0245996	NO	1.8622e-05	NO
hypothetical protein CDS	1000000	0	1000000	1	1322	2685	0.0246182	NO	1.8622e-05	NO
ABC transporter ATP-binding protein CDS	-2.5	0	-1.3	1	1323	2685	0.0246369	NO	1.8622e-05	NO
ABC transporter permease CDS	-5.3	0	-2.4	1	1324	2685	0.0246555	NO	1.8622e-05	NO
hypothetical protein CDS	-1.9	0	-0.9	1	1325	2685	0.0246741	NO	1.8622e-05	NO
transcriptional regulator CDS	-4.6	0	-2.2	1	1326	2685	0.0246927	NO	1.8622e-05	NO
phospholipid phosphatase CDS	1.6	0	0.7	1	1327	2685	0.0247114	NO	1.8622e-05	NO
hypothetical protein CDS	1000000	0	1000000	1	1328	2685	0.02473	NO	1.8622e-05	NO
hypothetical protein CDS	-4.3	0	-2.1	1	1329	2685	0.0247486	NO	1.8622e-05	NO
MFS transporter CDS	-1.6	0	-0.7	1	1330	2685	0.0247672	NO	1.8622e-05	NO
hypothetical protein CDS	-7.9	0	-3	1	1331	2685	0.0247858	NO	1.8622e-05	NO
two-component sensor histidine kinase CDS	-1.6	0	-0.7	1	1332	2685	0.0248045	NO	1.8622e-05	NO
DNA-binding response regulator CDS	2.7	0	1.4	1	1333	2685	0.0248231	NO	1.8622e-05	NO
PTS sugar transporter subunit IIB CDS	1000000	0	1000000	1	1334	2685	0.0248417	NO	1.8622e-05	NO
PTS cellobiose transporter subunit IIA CDS	-1.7	0	-0.7	1	1335	2685	0.0248603	NO	1.8622e-05	NO
hypothetical protein CDS	1.3	0	0.4	1	1336	2685	0.024879	NO	1.8622e-05	NO
hypothetical protein CDS	-1.9	0	-0.9	1	1337	2685	0.0248976	NO	1.8622e-05	NO
guanine permease CDS	2	0	1	1	1338	2685	0.0249162	NO	1.8622e-05	NO
sulfur reduction protein DsrE CDS	-1.3	0	-0.4	1	1339	2685	0.0249348	NO	1.8622e-05	NO
glyoxalase CDS	-2.2	0	-1.2	1	1340	2685	0.0249534	NO	1.8622e-05	NO
alanine acetyltransferase CDS	-1.1	0	-0.1	1	1341	2685	0.0249721	NO	1.8622e-05	NO
hypothetical protein CDS	-1.6	0	-0.7	1	1342	2685	0.0249907	NO	1.8622e-05	NO
alkaline phosphatase CDS	1000000	0	1000000	1	1343	2685	0.0250093	NO	1.8622e-05	NO
xylulokinase CDS	-11.9	0	-3.6	1	1344	2685	0.0250279	NO	1.8622e-05	NO
PTS ascorbate transporter subunit IIC CDS	-5.6	0	-2.5	1	1345	2685	0.0250466	NO	1.8622e-05	NO
MFS transporter permease CDS	-1	0	0	1	1346	2685	0.0250652	NO	1.8622e-05	NO
hypothetical protein CDS	-3.3	0	-1.7	1	1347	2685	0.0250838	NO	1.8622e-05	NO
hypothetical protein CDS	-6.6	0	-2.7	1	1348	2685	0.0251024	NO	1.8622e-05	NO
hypothetical protein CDS	-4.1	0	-2	1	1349	2685	0.025121	NO	1.8622e-05	NO
hypothetical protein CDS	-2.3	0	-1.2	1	1350	2685	0.0251397	NO	1.8622e-05	NO
PTS mannose transporter subunit IID CDS	-2.9	0	-1.5	1	1351	2685	0.0251583	NO	1.8622e-05	NO
hypothetical protein CDS	-1.1	0	-0.2	1	1352	2685	0.0251769	NO	1.8622e-05	NO
hypothetical protein CDS	-1	0	0	1	1353	2685	0.0251955	NO	1.8622e-05	NO
hypothetical protein CDS	-2.3	0	-1.2	1	1354	2685	0.0252142	NO	1.8622e-05	NO
permease CDS	-2.4	0	-1.3	1	1355	2685	0.0252328	NO	1.8622e-05	NO
membrane protein CDS	-1.7	0	-0.8	1	1356	2685	0.0252514	NO	1.8622e-05	NO
hypothetical protein CDS	-1	0	0	1	1357	2685	0.02527	NO	1.8622e-05	NO
membrane protein CDS	1.3	0	0.4	1	1358	2685	0.0252886	NO	1.8622e-05	NO
2-hydroxyacid dehydrogenase CDS	-1.8	0	-0.8	1	1359	2685	0.0253073	NO	1.8622e-05	NO
hypothetical protein CDS	-1.1	0	-0.2	1	1360	2685	0.0253259	NO	1.8622e-05	NO
permease CDS	-1.1	0	-0.2	1	1361	2685	0.0253445	NO	1.8622e-05	NO
NADP oxidoreductase CDS	-1.4	0	-0.5	1	1362	2685	0.0253631	NO	1.8622e-05	NO
GTP-binding protein YchF CDS	1.2	0	0.3	1	1363	2685	0.0253818	NO	1.8622e-05	NO
membrane protein CDS	1	0	0.1	1	1364	2685	0.0254004	NO	1.8622e-05	NO
hypothetical protein CDS	-1	0	0	1	1365	2685	0.025419	NO	1.8622e-05	NO
DNA-binding response regulator CDS	-1	0	0	1	1366	2685	0.0254376	NO	1.8622e-05	NO
two-component sensor histidine kinase CDS	-1.1	0	-0.1	1	1367	2685	0.0254562	NO	1.8622e-05	NO
UDP-N-acetylmuramoyl-L-alanyl-D-glutamate--2, 6-diaminopimelate ligase CDS	1.2	0	0.3	1	1368	2685	0.0254749	NO	1.8622e-05	NO
alkaline phosphatase CDS	1.1	0	0.1	1	1369	2685	0.0254935	NO	1.8622e-05	NO
MFS transporter CDS	-4.1	0	-2	1	1370	2685	0.0255121	NO	1.8622e-05	NO
methylmalonate-semialdehyde dehydrogenase (acylating) CDS	1000000	0	1000000	1	1371	2685	0.0255307	NO	1.8622e-05	NO
5-deoxy-glucuronate isomerase CDS	-2	0	-1	1	1372	2685	0.0255493	NO	1.8622e-05	NO
5-dehydro-2-deoxygluconokinase CDS	1000000	0	1000000	1	1373	2685	0.025568	NO	1.8622e-05	NO
3D-(3,5/4)-trihydroxycyclohexane-1,2-dione acylhydrolase (decyclizing) CDS	1.4	0	0.5	1	1374	2685	0.0255866	NO	1.8622e-05	NO
inositol 2-dehydrogenase CDS	1000000	0	1000000	1	1375	2685	0.0256052	NO	1.8622e-05	NO
inositol 2-dehydrogenase CDS	-1.8	0	-0.8	1	1376	2685	0.0256238	NO	1.8622e-05	NO
myo-inosose-2 dehydratase CDS	-2.9	0	-1.5	1	1377	2685	0.0256425	NO	1.8622e-05	NO
fructose-bisphosphate aldolase CDS	1000000	0	1000000	1	1378	2685	0.0256611	NO	1.8622e-05	NO
tautomerase CDS	1000000	0	1000000	1	1379	2685	0.0256797	NO	1.8622e-05	NO
xylose isomerase CDS	-3.6	0	-1.8	1	1380	2685	0.0256983	NO	1.8622e-05	NO
protein iolH CDS	1000000	0	1000000	1	1381	2685	0.0257169	NO	1.8622e-05	NO
RpiR family transcriptional regulator CDS	1000000	0	1000000	1	1382	2685	0.0257356	NO	1.8622e-05	NO
6-phosphogluconate dehydrogenase CDS	1.3	0	0.3	1	1383	2685	0.0257542	NO	1.8622e-05	NO
ABC transporter CDS	-1.3	0	-0.4	1	1384	2685	0.0257728	NO	1.8622e-05	NO
branched-chain amino acid transporter II carrierprotein CDS	-1.3	0	-0.4	1	1385	2685	0.0257914	NO	1.8622e-05	NO
DeoR family transcriptional regulator CDS	1	0	0	1	1386	2685	0.0258101	NO	1.8622e-05	NO
glycosyl transferase family 2 CDS	-1.1	0	-0.2	1	1387	2685	0.0258287	NO	1.8622e-05	NO
S26 family signal peptidase CDS	1.1	0	0.1	1	1388	2685	0.0258473	NO	1.8622e-05	NO
ADP-ribosylglycohydrolase CDS	-1.4	0	-0.5	1	1389	2685	0.0258659	NO	1.8622e-05	NO
methylase CDS	-6.6	0	-2.7	1	1390	2685	0.0258845	NO	1.8622e-05	NO
membrane protein CDS	-1.5	0	-0.6	1	1391	2685	0.0259032	NO	1.8622e-05	NO
membrane protein CDS	-1.6	0	-0.7	1	1392	2685	0.0259218	NO	1.8622e-05	NO
branched-chain amino acid ABC transporter substrate-binding protein CDS	1.4	0	0.5	1	1393	2685	0.0259404	NO	1.8622e-05	NO
ABC transporter permease CDS	1000000	0	1000000	1	1394	2685	0.025959	NO	1.8622e-05	NO
branched-chain amino acid ABC transporter permease CDS	3.5	0	1.8	1	1395	2685	0.0259777	NO	1.8622e-05	NO
ABC transporter ATP-binding protein CDS	-1.8	0	-0.8	1	1396	2685	0.0259963	NO	1.8622e-05	NO
hypothetical protein CDS	1000000	0	1000000	1	1397	2685	0.0260149	NO	1.8622e-05	NO
acyltransferase CDS	1.6	0	0.7	1	1398	2685	0.0260335	NO	1.8622e-05	NO
PTS cellobiose transporter subunit IIC CDS	1.1	0	0.2	1	1399	2685	0.0260521	NO	1.8622e-05	NO
phosphopentomutase CDS	1.1	0	0.1	1	1400	2685	0.0260708	NO	1.8622e-05	NO
purine-nucleoside phosphorylase CDS	-1	0	0	1	1401	2685	0.0260894	NO	1.8622e-05	NO
hypothetical protein CDS	2	0	1	1	1402	2685	0.026108	NO	1.8622e-05	NO
hypothetical protein CDS	1.8	0	0.9	1	1403	2685	0.0261266	NO	1.8622e-05	NO
ATP-dependent helicase CDS	-3.4	0	-1.8	1	1404	2685	0.0261453	NO	1.8622e-05	NO
transcription antiterminator BglG CDS	-2.5	0	-1.3	1	1405	2685	0.0261639	NO	1.8622e-05	NO
PTS fructose transporter subunit IIBC CDS	-4.9	0	-2.3	1	1406	2685	0.0261825	NO	1.8622e-05	NO
glycosyl transferase family 1 CDS	-1.5	0	-0.6	1	1407	2685	0.0262011	NO	1.8622e-05	NO
glycosyl transferase family 1 CDS	-4	0	-2	1	1408	2685	0.0262197	NO	1.8622e-05	NO
aminopeptidase CDS	1.6	0	0.7	1	1409	2685	0.0262384	NO	1.8622e-05	NO
PTS lactose transporter subunit IIC CDS	1.8	0	0.9	1	1410	2685	0.026257	NO	1.8622e-05	NO
PTS lactose transporter subunit IIA CDS	-1	0	0	1	1411	2685	0.0262756	NO	1.8622e-05	NO
aminopeptidase CDS	1000000	0	1000000	1	1412	2685	0.0262942	NO	1.8622e-05	NO
peptidase T CDS	1.2	0	0.3	1	1413	2685	0.0263128	NO	1.8622e-05	NO
peptide ABC transporter substrate-binding protein CDS	-1.2	0	-0.3	1	1414	2685	0.0263315	NO	1.8622e-05	NO
N-acetyltransferase GCN5 CDS	-1.8	0	-0.9	1	1415	2685	0.0263501	NO	1.8622e-05	NO
hypothetical protein CDS	1.1	0	0.2	1	1416	2685	0.0263687	NO	1.8622e-05	NO
ABC transporter ATP-binding protein CDS	-6.6	0	-2.7	1	1417	2685	0.0263873	NO	1.8622e-05	NO
rhomboid family intramembrane serine protease CDS	-5.3	0	-2.4	1	1418	2685	0.026406	NO	1.8622e-05	NO
cobalt ABC transporter permease CDS	-2.9	0	-1.6	1	1419	2685	0.0264246	NO	1.8622e-05	NO
thiaminase II CDS	-4.3	0	-2.1	1	1420	2685	0.0264432	NO	1.8622e-05	NO
hydroxyethylthiazole permease CDS	-5.9	0	-2.6	1	1421	2685	0.0264618	NO	1.8622e-05	NO
hydroxyethylthiazole kinase CDS	-4.1	0	-2	1	1422	2685	0.0264804	NO	1.8622e-05	NO
thiamine phosphate synthase CDS	-17.2	0	-4.1	1	1423	2685	0.0264991	NO	1.8622e-05	NO
hydroxymethylpyrimidine/phosphomethylpyrimidine kinase CDS	1000000	0	1000000	1	1424	2685	0.0265177	NO	1.8622e-05	NO
hypothetical protein CDS	1000000	0	1000000	1	1425	2685	0.0265363	NO	1.8622e-05	NO
LacI family transcriptional regulator CDS	6.2	0	2.6	1	1426	2685	0.0265549	NO	1.8622e-05	NO
D-ribose pyranase CDS	1.7	0	0.8	1	1427	2685	0.0265736	NO	1.8622e-05	NO
rbsC CDS	1.7	0	0.8	1	1428	2685	0.0265922	NO	1.8622e-05	NO
D-ribose ABC transporter substrate-binding protein CDS	2.3	0	1.2	1	1429	2685	0.0266108	NO	1.8622e-05	NO
hypothetical protein CDS	-1.5	0	-0.6	1	1430	2685	0.0266294	NO	1.8622e-05	NO
membrane protein CDS	-1.7	0	-0.8	1	1431	2685	0.026648	NO	1.8622e-05	NO
hypothetical protein CDS	-5.2	0	-2.4	1	1432	2685	0.0266667	NO	1.8622e-05	NO
ABC transporter ATP-binding protein CDS	-1.8	0	-0.8	1	1433	2685	0.0266853	NO	1.8622e-05	NO
rhodopsin CDS	-9.1	0	-3.2	1	1434	2685	0.0267039	NO	1.8622e-05	NO
membrane protein CDS	-2.6	0	-1.4	1	1435	2685	0.0267225	NO	1.8622e-05	NO
membrane protein CDS	-1.7	0	-0.8	1	1436	2685	0.0267412	NO	1.8622e-05	NO
MFS transporter permease CDS	1.9	0	0.9	1	1437	2685	0.0267598	NO	1.8622e-05	NO
MarR family transcriptional regulator CDS	-1.4	0	-0.5	1	1438	2685	0.0267784	NO	1.8622e-05	NO
hypothetical protein CDS	1000000	0	1000000	1	1439	2685	0.026797	NO	1.8622e-05	NO
transcriptional antiterminator CDS	-1.6	0	-0.6	1	1440	2685	0.0268156	NO	1.8622e-05	NO
PTS ascorbate transporter subunit IIB CDS	1000000	0	1000000	1	1441	2685	0.0268343	NO	1.8622e-05	NO
PTS beta-glucoside transporter subunit IIBC CDS	-1	0	-0.1	1	1442	2685	0.0268529	NO	1.8622e-05	NO
hypothetical protein CDS	1000000	0	1000000	1	1443	2685	0.0268715	NO	1.8622e-05	NO
iron ABC transporter substrate-binding protein CDS	-1.3	0	-0.4	1	1444	2685	0.0268901	NO	1.8622e-05	NO
nucleoside hydrolase CDS	1.3	0	0.3	1	1445	2685	0.0269088	NO	1.8622e-05	NO
C4-dicarboxylate ABC transporter CDS	-1.2	0	-0.3	1	1446	2685	0.0269274	NO	1.8622e-05	NO
phospho-2-dehydro-3-deoxyheptonate aldolase CDS	-5.1	0	-2.3	1	1447	2685	0.026946	NO	1.8622e-05	NO
glycerol uptake operon antiterminator CDS	-4.5	0	-2.2	1	1448	2685	0.0269646	NO	1.8622e-05	NO
carbohydrate kinase CDS	1000000	0	1000000	1	1449	2685	0.0269832	NO	1.8622e-05	NO
3-oxoacyl-ACP reductase CDS	-3	0	-1.6	1	1450	2685	0.0270019	NO	1.8622e-05	NO
oxidoreductase CDS	-1.8	0	-0.9	1	1451	2685	0.0270205	NO	1.8622e-05	NO
gatC CDS	-6.2	0	-2.6	1	1452	2685	0.0270391	NO	1.8622e-05	NO
PTS fructose transporter subunit IIC CDS	-1.4	0	-0.4	1	1453	2685	0.0270577	NO	1.8622e-05	NO
L-sorbose 1-phosphate reductase CDS	1.4	0	0.5	1	1454	2685	0.0270764	NO	1.8622e-05	NO
transcriptional regulator CDS	-1.2	0	-0.2	1	1455	2685	0.027095	NO	1.8622e-05	NO
sorbitol-6-phosphate 2-dehydrogenase CDS	-4.3	0	-2.1	1	1456	2685	0.0271136	NO	1.8622e-05	NO
PTS sorbose transporter subunit IIC CDS	-9.8	0	-3.3	1	1457	2685	0.0271322	NO	1.8622e-05	NO
PTS fructose transporter subunit IIB CDS	-13.4	0	-3.7	1	1458	2685	0.0271508	NO	1.8622e-05	NO
PTS mannose/fructose/sorbose transporter subunitIIC CDS	-4.1	0	-2	1	1459	2685	0.0271695	NO	1.8622e-05	NO
PTS mannose transporter subunit IID CDS	-1.9	0	-0.9	1	1460	2685	0.0271881	NO	1.8622e-05	NO
hypothetical protein CDS	-4.8	0	-2.3	1	1461	2685	0.0272067	NO	1.8622e-05	NO
sodium:sulfate symporter CDS	-1.6	0	-0.7	1	1462	2685	0.0272253	NO	1.8622e-05	NO
pyridine nucleotide-disulfide oxidoreductase CDS	-2.7	0	-1.4	1	1463	2685	0.0272439	NO	1.8622e-05	NO
membrane protein CDS	1.1	0	0.1	1	1464	2685	0.0272626	NO	1.8622e-05	NO
heme ABC transporter ATP-binding protein CDS	1.7	0	0.8	1	1465	2685	0.0272812	NO	1.8622e-05	NO
cobalt ABC transporter permease CDS	-1.7	0	-0.8	1	1466	2685	0.0272998	NO	1.8622e-05	NO
LacI family transcriptional regulator CDS	-1.4	0	-0.5	1	1467	2685	0.0273184	NO	1.8622e-05	NO
MFS transporter CDS	1000000	0	1000000	1	1468	2685	0.0273371	NO	1.8622e-05	NO
hypothetical protein CDS	1000000	0	1000000	1	1469	2685	0.0273557	NO	1.8622e-05	NO
PTS galactitol transporter subunit IIC CDS	-1.8	0	-0.8	1	1470	2685	0.0273743	NO	1.8622e-05	NO
PTS family galactitol (gat) porter component IIB CDS	3.6	0	1.9	1	1471	2685	0.0273929	NO	1.8622e-05	NO
PTS sugar transporter subunit IIA CDS	1.3	0	0.4	1	1472	2685	0.0274115	NO	1.8622e-05	NO
lactose phosphotransferase system repressor CDS	-1.4	0	-0.5	1	1473	2685	0.0274302	NO	1.8622e-05	NO
PTS ascorbate transporter subunit IIC CDS	1.6	0	0.7	1	1474	2685	0.0274488	NO	1.8622e-05	NO
L-ascorbate 6-phosphate lactonase CDS	1000000	0	1000000	1	1475	2685	0.0274674	NO	1.8622e-05	NO
histidine kinase CDS	1000000	0	1000000	1	1476	2685	0.027486	NO	1.8622e-05	NO
6-phospho-alpha-glucosidase CDS	1.2	0	0.2	1	1477	2685	0.0275047	NO	1.8622e-05	NO
PTS alpha-glucoside transporter subunit IIBC CDS	-1.2	0	-0.3	1	1478	2685	0.0275233	NO	1.8622e-05	NO
transcriptional regulator CDS	1.7	0	0.8	1	1479	2685	0.0275419	NO	1.8622e-05	NO
haloacid dehalogenase CDS	1.1	0	0.1	1	1480	2685	0.0275605	NO	1.8622e-05	NO
beta-1,4-xylanase CDS	1.7	0	0.7	1	1481	2685	0.0275791	NO	1.8622e-05	NO
PTS fructose transporter subunit IIC CDS	1.7	0	0.8	1	1482	2685	0.0275978	NO	1.8622e-05	NO
DUF4432 domain-containing protein CDS	1.1	0	0.2	1	1483	2685	0.0276164	NO	1.8622e-05	NO
hypothetical protein CDS	6.3	0	2.7	1	1484	2685	0.027635	NO	1.8622e-05	NO
xylulokinase CDS	3.1	0	1.6	1	1485	2685	0.0276536	NO	1.8622e-05	NO
N(pi)-phosphohistidine--sugar phosphotransferase CDS	-1.6	0	-0.7	1	1486	2685	0.0276723	NO	1.8622e-05	NO
hypothetical protein CDS	1000000	0	1000000	1	1487	2685	0.0276909	NO	1.8622e-05	NO
maltose-6'-phosphate glucosidase CDS	1000000	0	1000000	1	1488	2685	0.0277095	NO	1.8622e-05	NO
PTS fructose transporter subunit IIBC CDS	-1.7	0	-0.8	1	1489	2685	0.0277281	NO	1.8622e-05	NO
aminotransferase CDS	-3	0	-1.6	1	1490	2685	0.0277467	NO	1.8622e-05	NO
frv operon regulatory protein CDS	-4.5	0	-2.2	1	1491	2685	0.0277654	NO	1.8622e-05	NO
isomerase CDS	-5.4	0	-2.4	1	1492	2685	0.027784	NO	1.8622e-05	NO
transcription antiterminator BglG CDS	-4	0	-2	1	1493	2685	0.0278026	NO	1.8622e-05	NO
PTS ascorbate transporter subunit IIB CDS	1000000	0	1000000	1	1494	2685	0.0278212	NO	1.8622e-05	NO
PTS ascorbate transporter subunit IIC CDS	1000000	0	1000000	1	1495	2685	0.0278399	NO	1.8622e-05	NO
dihydrodipicolinate synthase family protein CDS	-3.4	0	-1.8	1	1496	2685	0.0278585	NO	1.8622e-05	NO
ketohydroxyglutarate aldolase CDS	-4	0	-2	1	1497	2685	0.0278771	NO	1.8622e-05	NO
transcription antiterminator BglG CDS	-7.6	0	-2.9	1	1498	2685	0.0278957	NO	1.8622e-05	NO
transcriptional regulator CDS	1000000	0	1000000	1	1499	2685	0.0279143	NO	1.8622e-05	NO
hypothetical protein CDS	-1	0	0	1	1500	2685	0.027933	NO	1.8622e-05	NO
lysozyme M1 (1,4-beta-N-acetylmuramidase) CDS	-5.6	0	-2.5	1	1501	2685	0.0279516	NO	1.8622e-05	NO
ABC transporter permease CDS	1.2	0	0.3	1	1502	2685	0.0279702	NO	1.8622e-05	NO
hydrolase CDS	-1.2	0	-0.3	1	1503	2685	0.0279888	NO	1.8622e-05	NO
toxin CDS	1000000	0	1000000	1	1504	2685	0.0280074	NO	1.8622e-05	NO
adenylyltransferase CDS	-5.5	0	-2.4	1	1505	2685	0.0280261	NO	1.8622e-05	NO
hypothetical protein CDS	1.1	0	0.2	1	1506	2685	0.0280447	NO	1.8622e-05	NO
metal ABC transporter substrate-binding protein CDS	-6.2	0	-2.6	1	1507	2685	0.0280633	NO	1.8622e-05	NO
choloylglycine hydrolase CDS	1.1	0	0.2	1	1508	2685	0.0280819	NO	1.8622e-05	NO
transcriptional regulator CDS	-1.3	0	-0.4	1	1509	2685	0.0281006	NO	1.8622e-05	NO
dihydroxyacetone kinase subunit L CDS	8.6	0	3.1	1	1510	2685	0.0281192	NO	1.8622e-05	NO
dihydroneopterin aldolase CDS	1	0	0.1	1	1511	2685	0.0281378	NO	1.8622e-05	NO
rhomboid family intramembrane serine protease CDS	1000000	0	1000000	1	1512	2685	0.0281564	NO	1.8622e-05	NO
hypothetical protein CDS	1.3	0	0.4	1	1513	2685	0.028175	NO	1.8622e-05	NO
hypothetical protein CDS	1000000	0	1000000	1	1514	2685	0.0281937	NO	1.8622e-05	NO
hypothetical protein CDS	1000000	0	1000000	1	1515	2685	0.0282123	NO	1.8622e-05	NO
MFS transporter permease CDS	-3.3	0	-1.7	1	1516	2685	0.0282309	NO	1.8622e-05	NO
3-methyladenine DNA glycosylase CDS	-1.3	0	-0.4	1	1517	2685	0.0282495	NO	1.8622e-05	NO
transposase CDS	-1.2	0	-0.3	1	1518	2685	0.0282682	NO	1.8622e-05	NO
pyruvate oxidase CDS	-1.2	0	-0.3	1	1519	2685	0.0282868	NO	1.8622e-05	NO
serine hydrolase CDS	-4.7	0	-2.2	1	1520	2685	0.0283054	NO	1.8622e-05	NO
dipeptide epimerase CDS	1000000	0	1000000	1	1521	2685	0.028324	NO	1.8622e-05	NO
gamma-glutamyl-gamma-aminobutyrate hydrolase CDS	2	0	1	1	1522	2685	0.0283426	NO	1.8622e-05	NO
abortive infection protein CDS	1.3	0	0.3	1	1523	2685	0.0283613	NO	1.8622e-05	NO
hydrolase CDS	1.8	0	0.8	1	1524	2685	0.0283799	NO	1.8622e-05	NO
amino acid transporter CDS	-1.9	0	-0.9	1	1525	2685	0.0283985	NO	1.8622e-05	NO
2,5-diketo-D-gluconic acid reductase CDS	-2.1	0	-1.1	1	1526	2685	0.0284171	NO	1.8622e-05	NO
NADPH:quinone reductase CDS	-4	0	-2	1	1527	2685	0.0284358	NO	1.8622e-05	NO
HxlR family transcriptional regulator CDS	1	0	0	1	1528	2685	0.0284544	NO	1.8622e-05	NO
membrane protein CDS	-2.3	0	-1.2	1	1529	2685	0.028473	NO	1.8622e-05	NO
ABC transporter ATP-binding protein CDS	1000000	0	1000000	1	1530	2685	0.0284916	NO	1.8622e-05	NO
DNA-binding response regulator CDS	-2	0	-1	1	1531	2685	0.0285102	NO	1.8622e-05	NO
ABC transporter ATP-binding protein CDS	1.7	0	0.7	1	1532	2685	0.0285289	NO	1.8622e-05	NO
ABC transporter permease CDS	-3.4	0	-1.8	1	1533	2685	0.0285475	NO	1.8622e-05	NO
hypothetical protein CDS	1000000	0	1000000	1	1534	2685	0.0285661	NO	1.8622e-05	NO
sodium:solute symporter CDS	-1.3	0	-0.4	1	1535	2685	0.0285847	NO	1.8622e-05	NO
homoserine O-succinyltransferase CDS	1	0	0	1	1536	2685	0.0286034	NO	1.8622e-05	NO
hypothetical protein CDS	-1.9	0	-0.9	1	1537	2685	0.028622	NO	1.8622e-05	NO
hypothetical protein CDS	1000000	0	1000000	1	1538	2685	0.0286406	NO	1.8622e-05	NO
cystathionine beta-lyase CDS	1000000	0	1000000	1	1539	2685	0.0286592	NO	1.8622e-05	NO
amino acid ABC transporter substrate-binding protein CDS	1.7	0	0.8	1	1540	2685	0.0286778	NO	1.8622e-05	NO
cysteine ABC transporter permease CDS	1.6	0	0.7	1	1541	2685	0.0286965	NO	1.8622e-05	NO
hypothetical protein CDS	1000000	0	1000000	1	1542	2685	0.0287151	NO	1.8622e-05	NO
cell surface protein CDS	1000000	0	1000000	1	1543	2685	0.0287337	NO	1.8622e-05	NO
cell surface protein CDS	1000000	0	1000000	1	1544	2685	0.0287523	NO	1.8622e-05	NO
hypothetical protein CDS	-1.5	0	-0.5	1	1545	2685	0.0287709	NO	1.8622e-05	NO
ABC transporter permease CDS	-1.3	0	-0.4	1	1546	2685	0.0287896	NO	1.8622e-05	NO
membrane protein CDS	-1.4	0	-0.5	1	1547	2685	0.0288082	NO	1.8622e-05	NO
pyridoxal kinase CDS	-1.9	0	-1	1	1548	2685	0.0288268	NO	1.8622e-05	NO
methylenetetrahydrofolate reductase [NAD(P)H] CDS	1.2	0	0.3	1	1549	2685	0.0288454	NO	1.8622e-05	NO
5-methyltetrahydropteroyltriglutamate-- homocysteine S-methyltransferase CDS	1.1	0	0.2	1	1550	2685	0.0288641	NO	1.8622e-05	NO
multidrug ABC transporter ATP-binding protein CDS	-1.6	0	-0.6	1	1551	2685	0.0288827	NO	1.8622e-05	NO
multidrug ABC transporter permease CDS	-2.3	0	-1.2	1	1552	2685	0.0289013	NO	1.8622e-05	NO
MFS transporter CDS	1.5	0	0.6	1	1553	2685	0.0289199	NO	1.8622e-05	NO
trehalose operon repressor CDS	-6.6	0	-2.7	1	1554	2685	0.0289385	NO	1.8622e-05	NO
glucohydrolase CDS	-4.8	0	-2.3	1	1555	2685	0.0289572	NO	1.8622e-05	NO
PTS beta-glucoside transporter subunit IIABC CDS	-4.3	0	-2.1	1	1556	2685	0.0289758	NO	1.8622e-05	NO
ABC-F type ribosomal protection protein CDS	1.3	0	0.4	1	1557	2685	0.0289944	NO	1.8622e-05	NO
sodium:proton antiporter CDS	-1	0	-0.1	1	1558	2685	0.029013	NO	1.8622e-05	NO
transcriptional regulator CDS	-1.4	0	-0.5	1	1559	2685	0.0290317	NO	1.8622e-05	NO
multidrug ABC transporter permease CDS	-2.5	0	-1.3	1	1560	2685	0.0290503	NO	1.8622e-05	NO
carbonic anhydrase CDS	5.9	0	2.6	1	1561	2685	0.0290689	NO	1.8622e-05	NO
hypothetical protein CDS	2	0	1	1	1562	2685	0.0290875	NO	1.8622e-05	NO
NUDIX hydrolase CDS	1.1	0	0.1	1	1563	2685	0.0291061	NO	1.8622e-05	NO
NADPH:quinone reductase CDS	1.9	0	1	1	1564	2685	0.0291248	NO	1.8622e-05	NO
ammonia permease CDS	1000000	0	1000000	1	1565	2685	0.0291434	NO	1.8622e-05	NO
methyltransferase CDS	-1.2	0	-0.2	1	1566	2685	0.029162	NO	1.8622e-05	NO
XRE family transcriptional regulator CDS	-1.1	0	-0.1	1	1567	2685	0.0291806	NO	1.8622e-05	NO
ABC transporter ATP-binding protein CDS	1.7	0	0.7	1	1568	2685	0.0291993	NO	1.8622e-05	NO
glycosyl transferase family 2 CDS	1000000	0	1000000	1	1569	2685	0.0292179	NO	1.8622e-05	NO
transcriptional regulator CDS	-1.2	0	-0.2	1	1570	2685	0.0292365	NO	1.8622e-05	NO
hypothetical protein CDS	1000000	0	1000000	1	1571	2685	0.0292551	NO	1.8622e-05	NO
hypothetical protein CDS	1	0	0	1	1572	2685	0.0292737	NO	1.8622e-05	NO
hypothetical protein CDS	1	0	0.1	1	1573	2685	0.0292924	NO	1.8622e-05	NO
exonuclease sbcCD subunit D CDS	-1.6	0	-0.7	1	1574	2685	0.029311	NO	1.8622e-05	NO
DNA repair ATPase CDS	1.1	0	0.1	1	1575	2685	0.0293296	NO	1.8622e-05	NO
A/G-specific adenine glycosylase CDS	2	0	1	1	1576	2685	0.0293482	NO	1.8622e-05	NO
NAD(P)H dehydrogenase CDS	-1.3	0	-0.4	1	1577	2685	0.0293669	NO	1.8622e-05	NO
hypothetical protein CDS	-1.5	0	-0.6	1	1578	2685	0.0293855	NO	1.8622e-05	NO
hypothetical protein CDS	-1	0	-0.1	1	1579	2685	0.0294041	NO	1.8622e-05	NO
hypothetical protein CDS	1.1	0	0.1	1	1580	2685	0.0294227	NO	1.8622e-05	NO
NADH-flavin reductase CDS	1.2	0	0.2	1	1581	2685	0.0294413	NO	1.8622e-05	NO
glycosyl hydrolase CDS	-1.8	0	-0.8	1	1582	2685	0.02946	NO	1.8622e-05	NO
hypothetical protein CDS	1000000	0	1000000	1	1583	2685	0.0294786	NO	1.8622e-05	NO
hypothetical protein CDS	1000000	0	1000000	1	1584	2685	0.0294972	NO	1.8622e-05	NO
ABC transporter substrate-binding protein CDS	1000000	0	1000000	1	1585	2685	0.0295158	NO	1.8622e-05	NO
ABC transporter substrate-binding protein CDS	1.4	0	0.5	1	1586	2685	0.0295345	NO	1.8622e-05	NO
ABC transporter permease CDS	1.5	0	0.6	1	1587	2685	0.0295531	NO	1.8622e-05	NO
NADPH:quinone reductase CDS	1.1	0	0.1	1	1588	2685	0.0295717	NO	1.8622e-05	NO
magnesium-transporting ATPase CDS	-1.3	0	-0.4	1	1589	2685	0.0295903	NO	1.8622e-05	NO
glycosyl transferase CDS	1000000	0	1000000	1	1590	2685	0.0296089	NO	1.8622e-05	NO
4-amino-4-deoxy-L-arabinose transferase CDS	-26.7	0	-4.7	1	1591	2685	0.0296276	NO	1.8622e-05	NO
membrane protein CDS	1000000	0	1000000	1	1592	2685	0.0296462	NO	1.8622e-05	NO
DNA-binding response regulator CDS	1.7	0	0.7	1	1593	2685	0.0296648	NO	1.8622e-05	NO
two-component sensor histidine kinase CDS	2.2	0	1.1	1	1594	2685	0.0296834	NO	1.8622e-05	NO
hypothetical protein CDS	1000000	0	1000000	1	1595	2685	0.029702	NO	1.8622e-05	NO
integrase CDS	-1.1	0	-0.1	1	1596	2685	0.0297207	NO	1.8622e-05	NO
hypothetical protein CDS	1000000	0	1000000	1	1597	2685	0.0297393	NO	1.8622e-05	NO
hypothetical protein CDS	1000000	0	1000000	1	1598	2685	0.0297579	NO	1.8622e-05	NO
hypothetical protein CDS	1000000	0	1000000	1	1599	2685	0.0297765	NO	1.8622e-05	NO
hypothetical protein CDS	-4.7	0	-2.2	1	1600	2685	0.0297952	NO	1.8622e-05	NO
virulence protein CDS	2.7	0	1.5	1	1601	2685	0.0298138	NO	1.8622e-05	NO
hypothetical protein CDS	2.2	0	1.2	1	1602	2685	0.0298324	NO	1.8622e-05	NO
endonuclease CDS	1.3	0	0.3	1	1603	2685	0.029851	NO	1.8622e-05	NO
terminase CDS	1000000	0	1000000	1	1604	2685	0.0298696	NO	1.8622e-05	NO
hypothetical protein CDS	1000000	0	1000000	1	1605	2685	0.0298883	NO	1.8622e-05	NO
phage portal protein CDS	-2.1	0	-1.1	1	1606	2685	0.0299069	NO	1.8622e-05	NO
phage head-tail joining protein CDS	1000000	0	1000000	1	1607	2685	0.0299255	NO	1.8622e-05	NO
phage head-tail adapter protein CDS	1000000	0	1000000	1	1608	2685	0.0299441	NO	1.8622e-05	NO
DNA-binding protein CDS	-1.7	0	-0.8	1	1609	2685	0.0299628	NO	1.8622e-05	NO
membrane protein CDS	1.2	0	0.3	1	1610	2685	0.0299814	NO	1.8622e-05	NO
NADPH:quinone reductase CDS	1.4	0	0.5	1	1611	2685	0.03	NO	1.8622e-05	NO
hypothetical protein CDS	-1.4	0	-0.4	1	1612	2685	0.0300186	NO	1.8622e-05	NO
AI-2E family transporter CDS	1.2	0	0.3	1	1613	2685	0.0300372	NO	1.8622e-05	NO
repressor LexA CDS	1.1	0	0.2	1	1614	2685	0.0300559	NO	1.8622e-05	NO
malate transporter CDS	-3.1	0	-1.6	1	1615	2685	0.0300745	NO	1.8622e-05	NO
hypothetical protein CDS	1.4	0	0.5	1	1616	2685	0.0300931	NO	1.8622e-05	NO
5-formyltetrahydrofolate cyclo-ligase CDS	1.9	0	1	1	1617	2685	0.0301117	NO	1.8622e-05	NO
MIT family metal ion transporter CorA CDS	-1.2	0	-0.3	1	1618	2685	0.0301304	NO	1.8622e-05	NO
LysR family transcriptional regulator CDS	1000000	0	1000000	1	1619	2685	0.030149	NO	1.8622e-05	NO
transcriptional regulator CDS	1.1	0	0.2	1	1620	2685	0.0301676	NO	1.8622e-05	NO
oligoendopeptidase F CDS	1	0	0	1	1621	2685	0.0301862	NO	1.8622e-05	NO
sodium:proton antiporter CDS	1.7	0	0.8	1	1622	2685	0.0302048	NO	1.8622e-05	NO
alpha/beta hydrolase CDS	1.2	0	0.3	1	1623	2685	0.0302235	NO	1.8622e-05	NO
ribonucleotide reductase assembly protein NrdI CDS	1.3	0	0.4	1	1624	2685	0.0302421	NO	1.8622e-05	NO
alpha/beta hydrolase CDS	-1.2	0	-0.3	1	1625	2685	0.0302607	NO	1.8622e-05	NO
membrane protein CDS	-1.3	0	-0.3	1	1626	2685	0.0302793	NO	1.8622e-05	NO
hypothetical protein CDS	-1.2	0	-0.3	1	1627	2685	0.030298	NO	1.8622e-05	NO
Holliday junction DNA helicase RuvA CDS	-1.1	0	-0.1	1	1628	2685	0.0303166	NO	1.8622e-05	NO
Holliday junction DNA helicase RuvB CDS	-1	0	0	1	1629	2685	0.0303352	NO	1.8622e-05	NO
S-adenosylmethionine:tRNA ribosyltransferase-isomerase CDS	1.1	0	0.2	1	1630	2685	0.0303538	NO	1.8622e-05	NO
tgt CDS	-1.3	0	-0.4	1	1631	2685	0.0303724	NO	1.8622e-05	NO
DNA polymerase IV CDS	1.2	0	0.3	1	1632	2685	0.0303911	NO	1.8622e-05	NO
phosphoesterase CDS	-1.1	0	-0.1	1	1633	2685	0.0304097	NO	1.8622e-05	NO
DEAD/DEAH box helicase CDS	-1	0	0	1	1634	2685	0.0304283	NO	1.8622e-05	NO
DNA mismatch repair protein MutS CDS	-1.4	0	-0.5	1	1635	2685	0.0304469	NO	1.8622e-05	NO
D-alanyl-lipoteichoic acid biosynthesis protein DltB CDS	-1.1	0	-0.1	1	1636	2685	0.0304655	NO	1.8622e-05	NO
non-canonical purine NTP pyrophosphatase RdgB/HAM1 family CDS	-1.3	0	-0.4	1	1637	2685	0.0304842	NO	1.8622e-05	NO
phosphodiesterase CDS	-1	0	-0.1	1	1638	2685	0.0305028	NO	1.8622e-05	NO
DUF368 domain-containing protein CDS	2	0	1	1	1639	2685	0.0305214	NO	1.8622e-05	NO
mechanosensitive ion channel protein MscS CDS	1	0	0.1	1	1640	2685	0.03054	NO	1.8622e-05	NO
carboxypeptidase CDS	-1	0	0	1	1641	2685	0.0305587	NO	1.8622e-05	NO
noncanonical pyrimidine nucleotidase, YjjG family CDS	1.1	0	0.2	1	1642	2685	0.0305773	NO	1.8622e-05	NO
dipeptidase PepV CDS	1.1	0	0.1	1	1643	2685	0.0305959	NO	1.8622e-05	NO
membrane protein CDS	1	0	0	1	1644	2685	0.0306145	NO	1.8622e-05	NO
membrane protein CDS	1.8	0	0.9	1	1645	2685	0.0306331	NO	1.8622e-05	NO
metallophosphatase CDS	2.4	0	1.3	1	1646	2685	0.0306518	NO	1.8622e-05	NO
membrane protein CDS	1.2	0	0.2	1	1647	2685	0.0306704	NO	1.8622e-05	NO
ferredoxin--NADP(+) reductase CDS	-1.2	0	-0.2	1	1648	2685	0.030689	NO	1.8622e-05	NO
membrane protein CDS	1	0	0	1	1649	2685	0.0307076	NO	1.8622e-05	NO
aminotransferase A CDS	1.4	0	0.5	1	1650	2685	0.0307263	NO	1.8622e-05	NO
glycerol phosphate lipoteichoic acid synthase CDS	-1	0	0	1	1651	2685	0.0307449	NO	1.8622e-05	NO
integrase CDS	1.5	0	0.6	1	1652	2685	0.0307635	NO	1.8622e-05	NO
antirepressor CDS	-3.6	0	-1.9	1	1653	2685	0.0307821	NO	1.8622e-05	NO
hypothetical protein CDS	1.1	0	0.1	1	1654	2685	0.0308007	NO	1.8622e-05	NO
hypothetical protein CDS	1000000	0	1000000	1	1655	2685	0.0308194	NO	1.8622e-05	NO
DNA recombination protein RecT CDS	1.1	0	0.1	1	1656	2685	0.030838	NO	1.8622e-05	NO
hypothetical protein CDS	-1.2	0	-0.3	1	1657	2685	0.0308566	NO	1.8622e-05	NO
phage-related replication protein CDS	1.6	0	0.7	1	1658	2685	0.0308752	NO	1.8622e-05	NO
single-stranded DNA-binding protein CDS	1.2	0	0.2	1	1659	2685	0.0308939	NO	1.8622e-05	NO
transcriptional regulator CDS	1000000	0	1000000	1	1660	2685	0.0309125	NO	1.8622e-05	NO
hypothetical protein CDS	1000000	0	1000000	1	1661	2685	0.0309311	NO	1.8622e-05	NO
hypothetical protein CDS	1000000	0	1000000	1	1662	2685	0.0309497	NO	1.8622e-05	NO
Holliday junction DNA helicase CDS	-3.5	0	-1.8	1	1663	2685	0.0309683	NO	1.8622e-05	NO
hypothetical protein CDS	-1.2	0	-0.3	1	1664	2685	0.030987	NO	1.8622e-05	NO
hypothetical protein CDS	-1.6	0	-0.7	1	1665	2685	0.0310056	NO	1.8622e-05	NO
hypothetical protein CDS	1000000	0	1000000	1	1666	2685	0.0310242	NO	1.8622e-05	NO
hypothetical protein CDS	1000000	0	1000000	1	1667	2685	0.0310428	NO	1.8622e-05	NO
hypothetical protein CDS	1.4	0	0.4	1	1668	2685	0.0310615	NO	1.8622e-05	NO
hypothetical protein CDS	1.7	0	0.8	1	1669	2685	0.0310801	NO	1.8622e-05	NO
hypothetical protein CDS	-1.6	0	-0.7	1	1670	2685	0.0310987	NO	1.8622e-05	NO
hypothetical protein CDS	-6.8	0	-2.8	1	1671	2685	0.0311173	NO	1.8622e-05	NO
endonuclease CDS	-8.6	0	-3.1	1	1672	2685	0.0311359	NO	1.8622e-05	NO
hypothetical protein CDS	1000000	0	1000000	1	1673	2685	0.0311546	NO	1.8622e-05	NO
HNH endonuclease CDS	-3.7	0	-1.9	1	1674	2685	0.0311732	NO	1.8622e-05	NO
terminase CDS	-22.3	0	-4.5	1	1675	2685	0.0311918	NO	1.8622e-05	NO
phage-related terminase large subunit CDS	1000000	0	1000000	1	1676	2685	0.0312104	NO	1.8622e-05	NO
hypothetical protein CDS	-5	0	-2.3	1	1677	2685	0.0312291	NO	1.8622e-05	NO
phage portal protein CDS	-6.8	0	-2.8	1	1678	2685	0.0312477	NO	1.8622e-05	NO
peptidase U35 CDS	-7.1	0	-2.8	1	1679	2685	0.0312663	NO	1.8622e-05	NO
phage head protein CDS	1000000	0	1000000	1	1680	2685	0.0312849	NO	1.8622e-05	NO
hypothetical protein CDS	1000000	0	1000000	1	1681	2685	0.0313035	NO	1.8622e-05	NO
DNA-packaging protein CDS	1000000	0	1000000	1	1682	2685	0.0313222	NO	1.8622e-05	NO
phage head-tail adapter protein CDS	1000000	0	1000000	1	1683	2685	0.0313408	NO	1.8622e-05	NO
hypothetical protein CDS	1000000	0	1000000	1	1684	2685	0.0313594	NO	1.8622e-05	NO
phage-related head-to-tail joining protein CDS	1000000	0	1000000	1	1685	2685	0.031378	NO	1.8622e-05	NO
phage-related major tail protein CDS	1000000	0	1000000	1	1686	2685	0.0313966	NO	1.8622e-05	NO
hypothetical protein CDS	-5.6	0	-2.5	1	1687	2685	0.0314153	NO	1.8622e-05	NO
phage tail tape measure protein CDS	-4.6	0	-2.2	1	1688	2685	0.0314339	NO	1.8622e-05	NO
phage tail protein CDS	-3.2	0	-1.7	1	1689	2685	0.0314525	NO	1.8622e-05	NO
hypothetical protein CDS	-5.1	0	-2.3	1	1690	2685	0.0314711	NO	1.8622e-05	NO
holin CDS	1000000	0	1000000	1	1691	2685	0.0314898	NO	1.8622e-05	NO
endolysin CDS	-3.4	0	-1.8	1	1692	2685	0.0315084	NO	1.8622e-05	NO
multidrug MFS transporter CDS	1	0	0.1	1	1693	2685	0.031527	NO	1.8622e-05	NO
MerR family transcriptional regulator CDS	-2.3	0	-1.2	1	1694	2685	0.0315456	NO	1.8622e-05	NO
multidrug MFS transporter CDS	1000000	0	1000000	1	1695	2685	0.0315642	NO	1.8622e-05	NO
hypothetical protein CDS	1.6	0	0.6	1	1696	2685	0.0315829	NO	1.8622e-05	NO
phospholipid phosphatase CDS	1000000	0	1000000	1	1697	2685	0.0316015	NO	1.8622e-05	NO
leucine--tRNA ligase CDS	1.2	0	0.2	1	1698	2685	0.0316201	NO	1.8622e-05	NO
transporter CDS	1	0	0	1	1699	2685	0.0316387	NO	1.8622e-05	NO
carbohydrate kinase CDS	-1.1	0	-0.1	1	1700	2685	0.0316574	NO	1.8622e-05	NO
glutathione peroxidase CDS	1.7	0	0.8	1	1701	2685	0.031676	NO	1.8622e-05	NO
aminotransferase CDS	-1.3	0	-0.3	1	1702	2685	0.0316946	NO	1.8622e-05	NO
phosphohydrolase CDS	-1.6	0	-0.7	1	1703	2685	0.0317132	NO	1.8622e-05	NO
competence protein CDS	-3	0	-1.6	1	1704	2685	0.0317318	NO	1.8622e-05	NO
adenylate cyclase CDS	1.6	0	0.6	1	1705	2685	0.0317505	NO	1.8622e-05	NO
NAD kinase CDS	1	0	0	1	1706	2685	0.0317691	NO	1.8622e-05	NO
pseudouridine synthase CDS	-1.3	0	-0.4	1	1707	2685	0.0317877	NO	1.8622e-05	NO
thiamine biosynthesis protein CDS	1.3	0	0.4	1	1708	2685	0.0318063	NO	1.8622e-05	NO
magnesium transporter CDS	1.5	0	0.6	1	1709	2685	0.031825	NO	1.8622e-05	NO
SAM-dependent methyltransferase CDS	1.5	0	0.5	1	1710	2685	0.0318436	NO	1.8622e-05	NO
cell division protein FtsK CDS	-1	0	0	1	1711	2685	0.0318622	NO	1.8622e-05	NO
Zn-dependent peptidase CDS	-1.3	0	-0.4	1	1712	2685	0.0318808	NO	1.8622e-05	NO
competence protein ComF CDS	-6	0	-2.6	1	1713	2685	0.0318994	NO	1.8622e-05	NO
peptide chain release factor 2 CDS	-1.1	0	-0.1	1	1714	2685	0.0319181	NO	1.8622e-05	NO
cell division protein MinJ CDS	1	0	0	1	1715	2685	0.0319367	NO	1.8622e-05	NO
phosphate ABC transporter permease subunit PstC CDS	1.5	0	0.5	1	1716	2685	0.0319553	NO	1.8622e-05	NO
phosphate ABC transporter, permease protein PstA CDS	1.8	0	0.8	1	1717	2685	0.0319739	NO	1.8622e-05	NO
phosphate ABC transporter ATP-binding protein CDS	-1	0	-0.1	1	1718	2685	0.0319926	NO	1.8622e-05	NO
hypothetical protein CDS	1.1	0	0.1	1	1719	2685	0.0320112	NO	1.8622e-05	NO
HPr kinase/phosphorylase CDS	1.1	0	0.1	1	1720	2685	0.0320298	NO	1.8622e-05	NO
prolipoprotein diacylglyceryl transferase CDS	-1.1	0	-0.2	1	1721	2685	0.0320484	NO	1.8622e-05	NO
glycerol-3-phosphate dehydrogenase CDS	-1	0	0	1	1722	2685	0.032067	NO	1.8622e-05	NO
thioredoxin-disulfide reductase CDS	1.1	0	0.2	1	1723	2685	0.0320857	NO	1.8622e-05	NO
DNA-binding response regulator CDS	1.7	0	0.7	1	1724	2685	0.0321043	NO	1.8622e-05	NO
signal transduction histidine kinase CDS	-3.5	0	-1.8	1	1725	2685	0.0321229	NO	1.8622e-05	NO
peptide ABC transporter ATP-binding protein CDS	1	0	0	1	1726	2685	0.0321415	NO	1.8622e-05	NO
cell division protein FtsX CDS	-1.5	0	-0.6	1	1727	2685	0.0321601	NO	1.8622e-05	NO
ABC-ATPase UvrA CDS	-1.2	0	-0.3	1	1728	2685	0.0321788	NO	1.8622e-05	NO
RNase adaptor protein RapZ CDS	1.6	0	0.6	1	1729	2685	0.0321974	NO	1.8622e-05	NO
gluconeogenesis factor CDS	1.1	0	0.1	1	1730	2685	0.032216	NO	1.8622e-05	NO
DNA-binding protein WhiA CDS	-1.1	0	-0.1	1	1731	2685	0.0322346	NO	1.8622e-05	NO
MarR family transcriptional regulator CDS	-1	0	0	1	1732	2685	0.0322533	NO	1.8622e-05	NO
hypothetical protein CDS	1000000	0	1000000	1	1733	2685	0.0322719	NO	1.8622e-05	NO
esterase CDS	-1	0	0	1	1734	2685	0.0322905	NO	1.8622e-05	NO
SsrA-binding protein CDS	1	0	0	1	1735	2685	0.0323091	NO	1.8622e-05	NO
ABC transporter substrate-binding protein CDS	1	0	0.1	1	1736	2685	0.0323277	NO	1.8622e-05	NO
ABC transporter ATP-binding protein CDS	1	0	0	1	1737	2685	0.0323464	NO	1.8622e-05	NO
GNAT family acetyltransferase CDS	-1.6	0	-0.6	1	1738	2685	0.032365	NO	1.8622e-05	NO
uracil-DNA glycosylase CDS	-1.5	0	-0.6	1	1739	2685	0.0323836	NO	1.8622e-05	NO
ABC transporter permease CDS	1.1	0	0.1	1	1740	2685	0.0324022	NO	1.8622e-05	NO
exonuclease CDS	1.4	0	0.4	1	1741	2685	0.0324209	NO	1.8622e-05	NO
murB CDS	1	0	0.1	1	1742	2685	0.0324395	NO	1.8622e-05	NO
sodium:proton antiporter CDS	1.2	0	0.3	1	1743	2685	0.0324581	NO	1.8622e-05	NO
Cro/Cl family transcriptional regulator CDS	-1.1	0	-0.1	1	1744	2685	0.0324767	NO	1.8622e-05	NO
spermidine/putrescine ABC transporter ATP-binding protein CDS	-1.2	0	-0.3	1	1745	2685	0.0324953	NO	1.8622e-05	NO
spermidine/putrescine ABC transporter permease CDS	1.6	0	0.7	1	1746	2685	0.032514	NO	1.8622e-05	NO
haloacid dehalogenase CDS	1.1	0	0.1	1	1747	2685	0.0325326	NO	1.8622e-05	NO
TetR family transcriptional regulator CDS	-1.2	0	-0.2	1	1748	2685	0.0325512	NO	1.8622e-05	NO
ABC transporter permease CDS	-4.1	0	-2	1	1749	2685	0.0325698	NO	1.8622e-05	NO
ABC transporter ATP-binding protein CDS	-8.6	0	-3.1	1	1750	2685	0.0325885	NO	1.8622e-05	NO
membrane protein CDS	1.2	0	0.3	1	1751	2685	0.0326071	NO	1.8622e-05	NO
hypothetical protein CDS	1.2	0	0.2	1	1752	2685	0.0326257	NO	1.8622e-05	NO
phosphoglucosamine mutase CDS	-1	0	0	1	1753	2685	0.0326443	NO	1.8622e-05	NO
membrane protein CDS	1.1	0	0.1	1	1754	2685	0.0326629	NO	1.8622e-05	NO
type II secretion system protein F CDS	1000000	0	1000000	1	1755	2685	0.0326816	NO	1.8622e-05	NO
competence protein ComGC CDS	1000000	0	1000000	1	1756	2685	0.0327002	NO	1.8622e-05	NO
competence protein ComGC CDS	1000000	0	1000000	1	1757	2685	0.0327188	NO	1.8622e-05	NO
hypothetical protein CDS	1000000	0	1000000	1	1758	2685	0.0327374	NO	1.8622e-05	NO
hypothetical protein CDS	-5.8	0	-2.5	1	1759	2685	0.0327561	NO	1.8622e-05	NO
lactate dehydrogenase CDS	-1.5	0	-0.6	1	1760	2685	0.0327747	NO	1.8622e-05	NO
hypothetical protein CDS	1000000	0	1000000	1	1761	2685	0.0327933	NO	1.8622e-05	NO
alanine glycine permease CDS	-1.2	0	-0.3	1	1762	2685	0.0328119	NO	1.8622e-05	NO
1-acyl-sn-glycerol-3-phosphate acyltransferase CDS	1.1	0	0.2	1	1763	2685	0.0328305	NO	1.8622e-05	NO
glycosyl transferase CDS	1.1	0	0.2	1	1764	2685	0.0328492	NO	1.8622e-05	NO
1-acyl-sn-glycerol-3-phosphate acyltransferase CDS	2.7	0	1.4	1	1765	2685	0.0328678	NO	1.8622e-05	NO
alpha-galactosidase CDS	-3.8	0	-1.9	1	1766	2685	0.0328864	NO	1.8622e-05	NO
hypothetical protein CDS	1000000	0	1000000	1	1767	2685	0.032905	NO	1.8622e-05	NO
hypothetical protein CDS	1000000	0	1000000	1	1768	2685	0.0329236	NO	1.8622e-05	NO
hypothetical protein CDS	1000000	0	1000000	1	1769	2685	0.0329423	NO	1.8622e-05	NO
hypothetical protein CDS	1000000	0	1000000	1	1770	2685	0.0329609	NO	1.8622e-05	NO
DNA replication protein CDS	1000000	0	1000000	1	1771	2685	0.0329795	NO	1.8622e-05	NO
virulence protein CDS	1000000	0	1000000	1	1772	2685	0.0329981	NO	1.8622e-05	NO
hypothetical protein CDS	1000000	0	1000000	1	1773	2685	0.0330168	NO	1.8622e-05	NO
endonuclease CDS	-2.1	0	-1	1	1774	2685	0.0330354	NO	1.8622e-05	NO
terminase CDS	1000000	0	1000000	1	1775	2685	0.033054	NO	1.8622e-05	NO
terminase CDS	-1.3	0	-0.4	1	1776	2685	0.0330726	NO	1.8622e-05	NO
hypothetical protein CDS	1000000	0	1000000	1	1777	2685	0.0330912	NO	1.8622e-05	NO
phage portal protein CDS	-2.2	0	-1.1	1	1778	2685	0.0331099	NO	1.8622e-05	NO
phage capsid protein CDS	-1.3	0	-0.3	1	1779	2685	0.0331285	NO	1.8622e-05	NO
phage head-tail joining protein CDS	-7.2	0	-2.8	1	1780	2685	0.0331471	NO	1.8622e-05	NO
phage head-tail adapter protein CDS	1000000	0	1000000	1	1781	2685	0.0331657	NO	1.8622e-05	NO
membrane protein CDS	1.3	0	0.4	1	1782	2685	0.0331844	NO	1.8622e-05	NO
hypothetical protein CDS	1.1	0	0.2	1	1783	2685	0.033203	NO	1.8622e-05	NO
acetyl-CoA carboxylase CDS	-1.9	0	-0.9	1	1784	2685	0.0332216	NO	1.8622e-05	NO
type VI secretion protein ImpB CDS	1000000	0	1000000	1	1785	2685	0.0332402	NO	1.8622e-05	NO
membrane protein CDS	-1.1	0	-0.1	1	1786	2685	0.0332588	NO	1.8622e-05	NO
lysophospholipase CDS	1	0	0	1	1787	2685	0.0332775	NO	1.8622e-05	NO
ATP-dependent DNA helicase PcrA CDS	-1.2	0	-0.3	1	1788	2685	0.0332961	NO	1.8622e-05	NO
DNA ligase (NAD(+)) LigA CDS	1.3	0	0.4	1	1789	2685	0.0333147	NO	1.8622e-05	NO
lipid kinase CDS	1.2	0	0.3	1	1790	2685	0.0333333	NO	1.8622e-05	NO
MFS transporter CDS	1.1	0	0.1	1	1791	2685	0.033352	NO	1.8622e-05	NO
haloacid dehalogenase CDS	1.3	0	0.3	1	1792	2685	0.0333706	NO	1.8622e-05	NO
endopeptidase CDS	-1.2	0	-0.3	1	1793	2685	0.0333892	NO	1.8622e-05	NO
hypothetical protein CDS	-1.4	0	-0.5	1	1794	2685	0.0334078	NO	1.8622e-05	NO
hypothetical protein CDS	-1.3	0	-0.3	1	1795	2685	0.0334264	NO	1.8622e-05	NO
lysozyme M1 (1,4-beta-N-acetylmuramidase) CDS	-1.3	0	-0.4	1	1796	2685	0.0334451	NO	1.8622e-05	NO
alanine-phosphoribitol ligase CDS	-1.2	0	-0.2	1	1797	2685	0.0334637	NO	1.8622e-05	NO
hypothetical protein CDS	1.6	0	0.7	1	1798	2685	0.0334823	NO	1.8622e-05	NO
hypothetical protein CDS	-1.3	0	-0.4	1	1799	2685	0.0335009	NO	1.8622e-05	NO
ATP-dependent DNA helicase RecQ CDS	-1.8	0	-0.8	1	1800	2685	0.0335196	NO	1.8622e-05	NO
peptidase CDS	-1.1	0	-0.1	1	1801	2685	0.0335382	NO	1.8622e-05	NO
alpha-galactosidase CDS	1000000	0	1000000	1	1802	2685	0.0335568	NO	1.8622e-05	NO
hypothetical protein CDS	-1.2	0	-0.3	1	1803	2685	0.0335754	NO	1.8622e-05	NO
hypothetical protein CDS	1.2	0	0.2	1	1804	2685	0.033594	NO	1.8622e-05	NO
hypothetical protein CDS	1.4	0	0.5	1	1805	2685	0.0336127	NO	1.8622e-05	NO
hypothetical protein CDS	2.7	0	1.4	1	1806	2685	0.0336313	NO	1.8622e-05	NO
glycosyl transferase CDS	10.2	0	3.3	1	1807	2685	0.0336499	NO	1.8622e-05	NO
glycosyl transferase CDS	2.4	0	1.3	1	1808	2685	0.0336685	NO	1.8622e-05	NO
galactofuranosyltransferase CDS	1.2	0	0.2	1	1809	2685	0.0336872	NO	1.8622e-05	NO
preprotein translocase subunit SecA CDS	1.5	0	0.6	1	1810	2685	0.0337058	NO	1.8622e-05	NO
6-phospho-beta-glucosidase CDS	1000000	0	1000000	1	1811	2685	0.0337244	NO	1.8622e-05	NO
PTS beta-glucoside transporter subunit EIIBCA CDS	1000000	0	1000000	1	1812	2685	0.033743	NO	1.8622e-05	NO
hypothetical protein CDS	1.1	0	0.1	1	1813	2685	0.0337616	NO	1.8622e-05	NO
hypothetical protein CDS	1.5	0	0.6	1	1814	2685	0.0337803	NO	1.8622e-05	NO
GNAT family acetyltransferase CDS	-2.1	0	-1.1	1	1815	2685	0.0337989	NO	1.8622e-05	NO
xanthine permease CDS	1	0	0	1	1816	2685	0.0338175	NO	1.8622e-05	NO
phosphoribosylaminoimidazole carboxylase CDS	1.2	0	0.2	1	1817	2685	0.0338361	NO	1.8622e-05	NO
adenylosuccinate lyase CDS	1.2	0	0.3	1	1818	2685	0.0338547	NO	1.8622e-05	NO
alkaline phosphatase CDS	-1.2	0	-0.2	1	1819	2685	0.0338734	NO	1.8622e-05	NO
glycopeptide antibiotics resistance protein CDS	-1.5	0	-0.5	1	1820	2685	0.033892	NO	1.8622e-05	NO
antibiotic biosynthesis monooxygenase CDS	-1.2	0	-0.3	1	1821	2685	0.0339106	NO	1.8622e-05	NO
XRE family transcriptional regulator CDS	-1	0	0	1	1822	2685	0.0339292	NO	1.8622e-05	NO
DNA-entry nuclease CDS	-1.4	0	-0.5	1	1823	2685	0.0339479	NO	1.8622e-05	NO
glycosyl transferase CDS	-4	0	-2	1	1824	2685	0.0339665	NO	1.8622e-05	NO
hypothetical protein CDS	1000000	0	1000000	1	1825	2685	0.0339851	NO	1.8622e-05	NO
hypothetical protein CDS	1.5	0	0.6	1	1826	2685	0.0340037	NO	1.8622e-05	NO
hypothetical protein CDS	1000000	0	1000000	1	1827	2685	0.0340223	NO	1.8622e-05	NO
MFS transporter CDS	-1.8	0	-0.8	1	1828	2685	0.034041	NO	1.8622e-05	NO
hypothetical protein CDS	2.1	0	1	1	1829	2685	0.0340596	NO	1.8622e-05	NO
phosphoglycerate mutase CDS	-2.4	0	-1.3	1	1830	2685	0.0340782	NO	1.8622e-05	NO
multidrug ABC transporter ATP-binding protein CDS	-1.2	0	-0.3	1	1831	2685	0.0340968	NO	1.8622e-05	NO
multidrug ABC transporter ATP-binding protein CDS	1.2	0	0.3	1	1832	2685	0.0341155	NO	1.8622e-05	NO
FMN reductase CDS	-2.6	0	-1.4	1	1833	2685	0.0341341	NO	1.8622e-05	NO
ring-cleavage extradiol dioxygenase CDS	-4.8	0	-2.3	1	1834	2685	0.0341527	NO	1.8622e-05	NO
serine hydrolase CDS	-2.6	0	-1.4	1	1835	2685	0.0341713	NO	1.8622e-05	NO
UDP-N-acetylmuramyl peptide synthase CDS	1.2	0	0.3	1	1836	2685	0.0341899	NO	1.8622e-05	NO
peptide chain release factor 1 CDS	1.1	0	0.1	1	1837	2685	0.0342086	NO	1.8622e-05	NO
glyA CDS	1.2	0	0.3	1	1838	2685	0.0342272	NO	1.8622e-05	NO
ATP synthase subunit alpha CDS	-1	0	0	1	1839	2685	0.0342458	NO	1.8622e-05	NO
DNA-directed RNA polymerase subunit beta CDS	1.4	0	0.5	1	1840	2685	0.0342644	NO	1.8622e-05	NO
cell division protein FtsW CDS	-1.1	0	-0.1	1	1841	2685	0.0342831	NO	1.8622e-05	NO
succinyl-diaminopimelate desuccinylase CDS	-1.7	0	-0.8	1	1842	2685	0.0343017	NO	1.8622e-05	NO
ABC transporter substrate-binding protein CDS	-2.1	0	-1.1	1	1843	2685	0.0343203	NO	1.8622e-05	NO
ABC transporter substrate-binding protein CDS	1.3	0	0.3	1	1844	2685	0.0343389	NO	1.8622e-05	NO
methionine ABC transporter ATP-binding protein CDS	-1.1	0	-0.2	1	1845	2685	0.0343575	NO	1.8622e-05	NO
ABC transporter permease CDS	-2	0	-1	1	1846	2685	0.0343762	NO	1.8622e-05	NO
ABC transporter ATP-binding protein CDS	1.3	0	0.4	1	1847	2685	0.0343948	NO	1.8622e-05	NO
hypothetical protein CDS	1.6	0	0.6	1	1848	2685	0.0344134	NO	1.8622e-05	NO
hypothetical protein CDS	1.6	0	0.6	1	1849	2685	0.034432	NO	1.8622e-05	NO
membrane protein CDS	1.1	0	0.2	1	1850	2685	0.0344507	NO	1.8622e-05	NO
recombinase RarA CDS	-2.1	0	-1.1	1	1851	2685	0.0344693	NO	1.8622e-05	NO
glutamate--cysteine ligase CDS	-1.2	0	-0.3	1	1852	2685	0.0344879	NO	1.8622e-05	NO
L-serine dehydratase, iron-sulfur-dependent subunit beta CDS	-1.2	0	-0.3	1	1853	2685	0.0345065	NO	1.8622e-05	NO
L-serine dehydratase, iron-sulfur-dependent subunit alpha CDS	-1.6	0	-0.6	1	1854	2685	0.0345251	NO	1.8622e-05	NO
phosphoglycerate mutase CDS	1000000	0	1000000	1	1855	2685	0.0345438	NO	1.8622e-05	NO
peptide-methionine (S)-S-oxide reductase CDS	1.2	0	0.2	1	1856	2685	0.0345624	NO	1.8622e-05	NO
short-chain dehydrogenase CDS	-1.1	0	-0.2	1	1857	2685	0.034581	NO	1.8622e-05	NO
histidinol-phosphatase CDS	-1.4	0	-0.5	1	1858	2685	0.0345996	NO	1.8622e-05	NO
peptide ABC transporter substrate-binding protein CDS	1.7	0	0.8	1	1859	2685	0.0346182	NO	1.8622e-05	NO
DNA-binding response regulator CDS	1.2	0	0.2	1	1860	2685	0.0346369	NO	1.8622e-05	NO
ABC transporter CDS	-1.6	0	-0.6	1	1861	2685	0.0346555	NO	1.8622e-05	NO
ABC transporter CDS	-1.5	0	-0.6	1	1862	2685	0.0346741	NO	1.8622e-05	NO
LysR family transcriptional regulator CDS	-1.6	0	-0.7	1	1863	2685	0.0346927	NO	1.8622e-05	NO
cupin CDS	1000000	0	1000000	1	1864	2685	0.0347114	NO	1.8622e-05	NO
4-carboxymuconolactone decarboxylase CDS	1000000	0	1000000	1	1865	2685	0.03473	NO	1.8622e-05	NO
hypothetical protein CDS	-1.2	0	-0.3	1	1866	2685	0.0347486	NO	1.8622e-05	NO
GNAT family acetyltransferase CDS	1000000	0	1000000	1	1867	2685	0.0347672	NO	1.8622e-05	NO
multidrug ABC transporter permease CDS	2.1	0	1.1	1	1868	2685	0.0347858	NO	1.8622e-05	NO
hypothetical protein CDS	-1.2	0	-0.3	1	1869	2685	0.0348045	NO	1.8622e-05	NO
hypothetical protein CDS	-1.2	0	-0.2	1	1870	2685	0.0348231	NO	1.8622e-05	NO
GNAT family acetyltransferase CDS	-2.1	0	-1.1	1	1871	2685	0.0348417	NO	1.8622e-05	NO
gamma-glutamyl-gamma-aminobutyrate hydrolase CDS	-2.5	0	-1.3	1	1872	2685	0.0348603	NO	1.8622e-05	NO
amino acid permease CDS	-6	0	-2.6	1	1873	2685	0.034879	NO	1.8622e-05	NO
hypothetical protein CDS	-1.5	0	-0.6	1	1874	2685	0.0348976	NO	1.8622e-05	NO
DNA helicase CDS	1.3	0	0.4	1	1875	2685	0.0349162	NO	1.8622e-05	NO
hypothetical protein CDS	1.2	0	0.2	1	1876	2685	0.0349348	NO	1.8622e-05	NO
septation ring formation regulator EzrA CDS	1.2	0	0.2	1	1877	2685	0.0349534	NO	1.8622e-05	NO
aminotransferase V CDS	1.9	0	0.9	1	1878	2685	0.0349721	NO	1.8622e-05	NO
redox-sensing transcriptional repressor Rex CDS	-1.1	0	-0.1	1	1879	2685	0.0349907	NO	1.8622e-05	NO
bifunctional folylpolyglutamate synthase/dihydrofolate synthase CDS	1.1	0	0.1	1	1880	2685	0.0350093	NO	1.8622e-05	NO
DNA repair protein RadC CDS	1	0	0.1	1	1881	2685	0.0350279	NO	1.8622e-05	NO
septum site-determining protein MinD CDS	1	0	0	1	1882	2685	0.0350466	NO	1.8622e-05	NO
amino acid ABC transporter permease CDS	-1.6	0	-0.6	1	1883	2685	0.0350652	NO	1.8622e-05	NO
polar amino acid ABC transporter ATP-binding protein CDS	-1.1	0	-0.2	1	1884	2685	0.0350838	NO	1.8622e-05	NO
amino acid ABC transporter substrate-binding protein CDS	2.1	0	1.1	1	1885	2685	0.0351024	NO	1.8622e-05	NO
hypothetical protein CDS	1000000	0	1000000	1	1886	2685	0.035121	NO	1.8622e-05	NO
Malolactic regulator CDS	1000000	0	1000000	1	1887	2685	0.0351397	NO	1.8622e-05	NO
cardiolipin synthase CDS	-1.1	0	-0.1	1	1888	2685	0.0351583	NO	1.8622e-05	NO
hypothetical protein CDS	1.2	0	0.3	1	1889	2685	0.0351769	NO	1.8622e-05	NO
penicillin-binding protein 2B CDS	-1	0	-0.1	1	1890	2685	0.0351955	NO	1.8622e-05	NO
UDP-N-acetylmuramoylalanine--D-glutamate ligase CDS	1.1	0	0.2	1	1891	2685	0.0352142	NO	1.8622e-05	NO
UDP-N-acetylglucosamine--N-acetylmuramyl- (pentapeptide) pyrophosphoryl-undecaprenol N-acetylglucosamine transferase CDS	-1	0	0	1	1892	2685	0.0352328	NO	1.8622e-05	NO
cell division protein FtsQ CDS	1.1	0	0.1	1	1893	2685	0.0352514	NO	1.8622e-05	NO
cell division protein FtsA CDS	1.1	0	0.1	1	1894	2685	0.03527	NO	1.8622e-05	NO
phosphate ABC transporter substrate-binding protein CDS	-2.7	0	-1.4	1	1895	2685	0.0352886	NO	1.8622e-05	NO
MFS superfamily EmrB/QacA family protein CDS	1.1	0	0.1	1	1896	2685	0.0353073	NO	1.8622e-05	NO
MFS transporter CDS	1.2	0	0.3	1	1897	2685	0.0353259	NO	1.8622e-05	NO
cysteine desulfurase CDS	-1.5	0	-0.6	1	1898	2685	0.0353445	NO	1.8622e-05	NO
cysteine desulfurase CDS	1.1	0	0.1	1	1899	2685	0.0353631	NO	1.8622e-05	NO
daunorubicin resistance protein DrrC CDS	3.6	0	1.9	1	1900	2685	0.0353818	NO	1.8622e-05	NO
phosphoglycerate mutase CDS	-1	0	0	1	1901	2685	0.0354004	NO	1.8622e-05	NO
hypothetical protein CDS	-1.7	0	-0.7	1	1902	2685	0.035419	NO	1.8622e-05	NO
hypothetical protein CDS	-1.3	0	-0.4	1	1903	2685	0.0354376	NO	1.8622e-05	NO
diacylglycerol kinase CDS	-1.1	0	-0.2	1	1904	2685	0.0354562	NO	1.8622e-05	NO
hypothetical protein CDS	1.2	0	0.2	1	1905	2685	0.0354749	NO	1.8622e-05	NO
pyruvate dehydrogenase (acetyl-transferring) E1 component subunit alpha CDS	1.1	0	0.1	1	1906	2685	0.0354935	NO	1.8622e-05	NO
fructose 1,6-bisphosphatase CDS	1.2	0	0.3	1	1907	2685	0.0355121	NO	1.8622e-05	NO
cell division protein FtsW CDS	1.9	0	0.9	1	1908	2685	0.0355307	NO	1.8622e-05	NO
pyruvate carboxylase CDS	1.1	0	0.2	1	1909	2685	0.0355493	NO	1.8622e-05	NO
hypothetical protein CDS	1	0	0.1	1	1910	2685	0.035568	NO	1.8622e-05	NO
coaD CDS	1.6	0	0.7	1	1911	2685	0.0355866	NO	1.8622e-05	NO
transporter CDS	-4.9	0	-2.3	1	1912	2685	0.0356052	NO	1.8622e-05	NO
MBL fold hydrolase CDS	-1.1	0	-0.2	1	1913	2685	0.0356238	NO	1.8622e-05	NO
DNA polymerase III subunit delta CDS	1.1	0	0.1	1	1914	2685	0.0356425	NO	1.8622e-05	NO
hypothetical protein CDS	1000000	0	1000000	1	1915	2685	0.0356611	NO	1.8622e-05	NO
NAD-dependent deacetylase CDS	1000000	0	1000000	1	1916	2685	0.0356797	NO	1.8622e-05	NO
carboxymuconolactone decarboxylase CDS	1000000	0	1000000	1	1917	2685	0.0356983	NO	1.8622e-05	NO
MerR family transcriptional regulator CDS	1000000	0	1000000	1	1918	2685	0.0357169	NO	1.8622e-05	NO
multidrug ABC transporter ATP-binding protein CDS	-1.2	0	-0.2	1	1919	2685	0.0357356	NO	1.8622e-05	NO
ABC transporter permease CDS	-2	0	-1	1	1920	2685	0.0357542	NO	1.8622e-05	NO
PTS fructose transporter subunit IIC CDS	-1.3	0	-0.3	1	1921	2685	0.0357728	NO	1.8622e-05	NO
1-phosphofructokinase CDS	1.3	0	0.3	1	1922	2685	0.0357914	NO	1.8622e-05	NO
acyltransferase CDS	1.1	0	0.1	1	1923	2685	0.0358101	NO	1.8622e-05	NO
ATP-dependent chaperone ClpB CDS	1.5	0	0.6	1	1924	2685	0.0358287	NO	1.8622e-05	NO
2', 3'-cyclic nucleotide 2'-phosphodiesterase CDS	1.4	0	0.4	1	1925	2685	0.0358473	NO	1.8622e-05	NO
dnaE CDS	1.7	0	0.7	1	1926	2685	0.0358659	NO	1.8622e-05	NO
membrane protein CDS	1.3	0	0.4	1	1927	2685	0.0358845	NO	1.8622e-05	NO
S1 RNA-binding protein CDS	1.4	0	0.4	1	1928	2685	0.0359032	NO	1.8622e-05	NO
site-specific tyrosine recombinase XerD CDS	1.5	0	0.6	1	1929	2685	0.0359218	NO	1.8622e-05	NO
segregation and condensation protein A CDS	1.6	0	0.6	1	1930	2685	0.0359404	NO	1.8622e-05	NO
SMC-Scp complex subunit ScpB CDS	1	0	0	1	1931	2685	0.035959	NO	1.8622e-05	NO
pseudouridine synthase CDS	1.1	0	0.2	1	1932	2685	0.0359777	NO	1.8622e-05	NO
hypothetical protein CDS	1.5	0	0.6	1	1933	2685	0.0359963	NO	1.8622e-05	NO
ATP-dependent DNA helicase RecQ CDS	-2	0	-1	1	1934	2685	0.0360149	NO	1.8622e-05	NO
CCA tRNA nucleotidyltransferase CDS	1.4	0	0.4	1	1935	2685	0.0360335	NO	1.8622e-05	NO
ABC transporter ATP-binding protein CDS	1.1	0	0.1	1	1936	2685	0.0360521	NO	1.8622e-05	NO
lipase/acylhydrolase CDS	-1.1	0	-0.1	1	1937	2685	0.0360708	NO	1.8622e-05	NO
hypothetical protein CDS	-1.1	0	-0.1	1	1938	2685	0.0360894	NO	1.8622e-05	NO
hypothetical protein CDS	1.3	0	0.4	1	1939	2685	0.036108	NO	1.8622e-05	NO
peptidase S41 CDS	-1.1	0	-0.1	1	1940	2685	0.0361266	NO	1.8622e-05	NO
hypothetical protein CDS	1	0	0.1	1	1941	2685	0.0361453	NO	1.8622e-05	NO
hypothetical protein CDS	-1.2	0	-0.3	1	1942	2685	0.0361639	NO	1.8622e-05	NO
hypothetical protein CDS	1.2	0	0.2	1	1943	2685	0.0361825	NO	1.8622e-05	NO
hypothetical protein CDS	-1	0	0	1	1944	2685	0.0362011	NO	1.8622e-05	NO
hypothetical protein CDS	2.8	0	1.5	1	1945	2685	0.0362197	NO	1.8622e-05	NO
ribonuclease HII CDS	1.1	0	0.1	1	1946	2685	0.0362384	NO	1.8622e-05	NO
DNA processing protein DprA CDS	1.2	0	0.2	1	1947	2685	0.036257	NO	1.8622e-05	NO
DNA topoisomerase I CDS	1.1	0	0.2	1	1948	2685	0.0362756	NO	1.8622e-05	NO
tRNA (uracil-5-)-methyltransferase Gid CDS	-1.2	0	-0.2	1	1949	2685	0.0362942	NO	1.8622e-05	NO
ATP-dependent protease subunit HslV CDS	1.2	0	0.2	1	1950	2685	0.0363128	NO	1.8622e-05	NO
membrane protein CDS	-1.2	0	-0.2	1	1951	2685	0.0363315	NO	1.8622e-05	NO
DNA topoisomerase IV subunit A CDS	1	0	0	1	1952	2685	0.0363501	NO	1.8622e-05	NO
tyrosine recombinase XerS CDS	1.5	0	0.6	1	1953	2685	0.0363687	NO	1.8622e-05	NO
ABC transporter permease CDS	6.8	0	2.8	1	1954	2685	0.0363873	NO	1.8622e-05	NO
ABC transporter ATP-binding protein CDS	1.3	0	0.4	1	1955	2685	0.036406	NO	1.8622e-05	NO
signal transduction histidine kinase CDS	-1.3	0	-0.3	1	1956	2685	0.0364246	NO	1.8622e-05	NO
DNA-binding response regulator CDS	1.9	0	1	1	1957	2685	0.0364432	NO	1.8622e-05	NO
MFS transporter permease CDS	-1.2	0	-0.2	1	1958	2685	0.0364618	NO	1.8622e-05	NO
acetyltransferase CDS	1.2	0	0.3	1	1959	2685	0.0364804	NO	1.8622e-05	NO
nitroreductase CDS	1	0	0	1	1960	2685	0.0364991	NO	1.8622e-05	NO
fumarylacetoacetate hydrolase CDS	1	0	0.1	1	1961	2685	0.0365177	NO	1.8622e-05	NO
histidinol-phosphate aminotransferase CDS	-1.7	0	-0.8	1	1962	2685	0.0365363	NO	1.8622e-05	NO
phosphoribosyl-ATP pyrophosphatase CDS	1000000	0	1000000	1	1963	2685	0.0365549	NO	1.8622e-05	NO
phosphoribosyl-AMP cyclohydrolase CDS	1000000	0	1000000	1	1964	2685	0.0365736	NO	1.8622e-05	NO
imidazole glycerol phosphate synthase cyclase subunit CDS	1000000	0	1000000	1	1965	2685	0.0365922	NO	1.8622e-05	NO
1-(5-phosphoribosyl)-5-((5- phosphoribosylamino)methylideneamino)imidazole-4- carboxamide isomerase CDS	1000000	0	1000000	1	1966	2685	0.0366108	NO	1.8622e-05	NO
hisH CDS	-5.7	0	-2.5	1	1967	2685	0.0366294	NO	1.8622e-05	NO
hisB CDS	-2.3	0	-1.2	1	1968	2685	0.036648	NO	1.8622e-05	NO
histidinol dehydrogenase CDS	1000000	0	1000000	1	1969	2685	0.0366667	NO	1.8622e-05	NO
ATP phosphoribosyltransferase CDS	1000000	0	1000000	1	1970	2685	0.0366853	NO	1.8622e-05	NO
ATP phosphoribosyltransferase regulatory subunit CDS	-11.5	0	-3.5	1	1971	2685	0.0367039	NO	1.8622e-05	NO
histidinol-phosphate transaminase CDS	-2.4	0	-1.3	1	1972	2685	0.0367225	NO	1.8622e-05	NO
NUDIX hydrolase CDS	1.1	0	0.1	1	1973	2685	0.0367412	NO	1.8622e-05	NO
hypothetical protein CDS	3	0	1.6	1	1974	2685	0.0367598	NO	1.8622e-05	NO
hypothetical protein CDS	1.2	0	0.2	1	1975	2685	0.0367784	NO	1.8622e-05	NO
membrane protein CDS	-1.4	0	-0.5	1	1976	2685	0.036797	NO	1.8622e-05	NO
orotate phosphoribosyltransferase CDS	-1.5	0	-0.6	1	1977	2685	0.0368156	NO	1.8622e-05	NO
carbamoyl phosphate synthase small subunit CDS	1.3	0	0.4	1	1978	2685	0.0368343	NO	1.8622e-05	NO
uracil transporter CDS	-1.6	0	-0.7	1	1979	2685	0.0368529	NO	1.8622e-05	NO
bifunctional pyr operon transcriptional regulator/uracil phosphoribosyltransferase CDS	-1.1	0	-0.2	1	1980	2685	0.0368715	NO	1.8622e-05	NO
RNA pseudouridine synthase CDS	1	0	0	1	1981	2685	0.0368901	NO	1.8622e-05	NO
signal peptidase II CDS	-1.8	0	-0.8	1	1982	2685	0.0369088	NO	1.8622e-05	NO
formate--tetrahydrofolate ligase CDS	1	0	0	1	1983	2685	0.0369274	NO	1.8622e-05	NO
hypothetical protein CDS	1.2	0	0.2	1	1984	2685	0.036946	NO	1.8622e-05	NO
ribonuclease HI CDS	-1.2	0	-0.2	1	1985	2685	0.0369646	NO	1.8622e-05	NO
nitroreductase CDS	-1.5	0	-0.6	1	1986	2685	0.0369832	NO	1.8622e-05	NO
cardiolipin synthase CDS	-1.2	0	-0.3	1	1987	2685	0.0370019	NO	1.8622e-05	NO
transcriptional regulator CDS	1000000	0	1000000	1	1988	2685	0.0370205	NO	1.8622e-05	NO
cell division protein GpsB CDS	1	0	0	1	1989	2685	0.0370391	NO	1.8622e-05	NO
recU CDS	1.1	0	0.2	1	1990	2685	0.0370577	NO	1.8622e-05	NO
endonuclease III CDS	1.1	0	0.1	1	1991	2685	0.0370764	NO	1.8622e-05	NO
DNA replication protein DnaD CDS	1.3	0	0.4	1	1992	2685	0.037095	NO	1.8622e-05	NO
asnC CDS	1.1	0	0.1	1	1993	2685	0.0371136	NO	1.8622e-05	NO
DNA helicase CDS	1.4	0	0.5	1	1994	2685	0.0371322	NO	1.8622e-05	NO
helicase-exonuclease AddAB subunit AddA CDS	-1.1	0	-0.2	1	1995	2685	0.0371508	NO	1.8622e-05	NO
ATP-dependent helicase CDS	1.4	0	0.5	1	1996	2685	0.0371695	NO	1.8622e-05	NO
mevalonate kinase CDS	1	0	0.1	1	1997	2685	0.0371881	NO	1.8622e-05	NO
diphosphomevalonate decarboxylase CDS	-1.4	0	-0.5	1	1998	2685	0.0372067	NO	1.8622e-05	NO
type 2 isopentenyl-diphosphate Delta-isomerase CDS	1.1	0	0.1	1	1999	2685	0.0372253	NO	1.8622e-05	NO
[truncated: 686 more rows]

## Sheet: Table S2AMC010 GOS v Glucose
Name	Differential Expression Ratio	Differential Expression Absolute Confidence	Differential Expression Log2 Ratio	Differential Expression p-value	Rank	Sample	qValue	Significant	Bonforrani	Significant
phosphoenolpyruvate-dependent sugar phosphotransferase system EIIB, probable sorbose specific CDS	-42.8	1000	-5.4	0	1	3420	1.46199e-05	Yes	1.46199e-05	Yes
Flagellar hook-length control protein FliK CDS	-5	1000	-2.3	0	2	3420	2.92398e-05	Yes	1.46199e-05	Yes
FIG00745489: hypothetical protein CDS	-2.6	1000	-1.4	0	3	3420	4.38596e-05	Yes	1.46199e-05	Yes
LSU ribosomal protein L11p (L12e) CDS	-2.3	1000	-1.2	0	4	3420	5.84795e-05	Yes	1.46199e-05	Yes
hypothetical protein CDS	2.4	124.3	1.2	5.6e-125	5	3420	7.30994e-05	Yes	1.46199e-05	Yes
PTS system, lactose-specific IIA component (EC 2.7.1.69) CDS	2.4	38.4	1.2	4.3e-39	6	3420	8.77193e-05	Yes	1.46199e-05	Yes
Cold shock protein CspA CDS	2.8	21.3	1.5	5.1e-22	7	3420	0.000102339	Yes	1.46199e-05	Yes
FIG00744846: hypothetical protein CDS	-6.3	17.9	-2.7	1.2e-18	8	3420	0.000116959	Yes	1.46199e-05	Yes
phosphoenolpyruvate-dependent sugar phosphotransferase system EIIC, probable sorbose specific CDS	-32.5	15.9	-5	1.3e-16	9	3420	0.000131579	Yes	1.46199e-05	Yes
Pyruvate formate-lyase (EC 2.3.1.54) CDS	3	14.7	1.6	1.8e-15	10	3420	0.000146199	Yes	1.46199e-05	Yes
extracellular protein CDS	-2.5	14.3	-1.3	4.8e-15	11	3420	0.000160819	Yes	1.46199e-05	Yes
PTS system, mannose-specific IID component CDS	-29.2	14.1	-4.9	7.5e-15	12	3420	0.000175439	Yes	1.46199e-05	Yes
hypothetical protein CDS	-6.8	13.4	-2.8	4e-14	13	3420	0.000190058	Yes	1.46199e-05	Yes
D-Ala-teichoic acid biosynthesis protein CDS	2.3	13.3	1.2	5.6e-14	14	3420	0.000204678	Yes	1.46199e-05	Yes
FIG00742910: hypothetical protein CDS	-2.8	13.1	-1.5	7.1e-14	15	3420	0.000219298	Yes	1.46199e-05	Yes
Beta-galactosidase small subunit (EC 3.2.1.23) CDS	6.4	13.1	2.7	7.9e-14	16	3420	0.000233918	Yes	1.46199e-05	Yes
FIG00742390: hypothetical protein CDS	3.8	12.4	1.9	4.3e-13	17	3420	0.000248538	Yes	1.46199e-05	Yes
sugar-binding transcriptional regulator, LacI family CDS	-7	11.4	-2.8	3.8e-12	18	3420	0.000263158	Yes	1.46199e-05	Yes
PTS system, lactose-specific IIB component (EC 2.7.1.69) / PTS system, lactose-specific IIC component (EC 2.7.1.69) CDS	1.7	11.4	0.8	4e-12	19	3420	0.000277778	Yes	1.46199e-05	Yes
Alpha-galactosidase (EC 3.2.1.22) CDS	5.1	11.1	2.4	7.2e-12	20	3420	0.000292398	Yes	1.46199e-05	Yes
cell surface protein precursor CDS	-2.4	11	-1.3	9.2e-12	21	3420	0.000307018	Yes	1.46199e-05	Yes
FIG00746902: hypothetical protein CDS	3.5	11	1.8	9.3e-12	22	3420	0.000321637	Yes	1.46199e-05	Yes
Magnesium and cobalt transport protein CorA CDS	-25.7	10.2	-4.7	6.8e-11	23	3420	0.000336257	Yes	1.46199e-05	Yes
Neopullulanase (EC 3.2.1.135) CDS	-14.2	9.6	-3.8	2.6e-10	24	3420	0.000350877	Yes	1.46199e-05	Yes
Preprotein translocase secY subunit (TC 3.A.5.1.1) CDS	-1.8	8	-0.8	9.6e-09	25	3420	0.000365497	Yes	1.46199e-05	Yes
Maltose phosphorylase (EC 2.4.1.8) / Trehalose phosphorylase (EC 2.4.1.64) CDS	-20.8	7.6	-4.4	2.3e-08	26	3420	0.000380117	Yes	1.46199e-05	Yes
Signal recognition particle associated protein CDS	-4.8	7.6	-2.3	2.7e-08	27	3420	0.000394737	Yes	1.46199e-05	Yes
General stress protein, Gls24 family CDS	1.9	7.2	0.9	5.8e-08	28	3420	0.000409357	Yes	1.46199e-05	Yes
Pyruvate formate-lyase activating enzyme (EC 1.97.1.4) CDS	3	7.2	1.6	5.8e-08	29	3420	0.000423977	Yes	1.46199e-05	Yes
Alpha-galactosidase (EC 3.2.1.22) CDS	-9.2	7.1	-3.2	8.6e-08	30	3420	0.000438596	Yes	1.46199e-05	Yes
Universal stress protein family CDS	3.4	6.7	1.7	2.2e-07	31	3420	0.000453216	Yes	1.46199e-05	Yes
Phosphocarrier protein of PTS system CDS	1.8	6.6	0.8	2.5e-07	32	3420	0.000467836	Yes	1.46199e-05	Yes
DNA-directed RNA polymerase omega subunit (EC 2.7.7.6) CDS	-5.3	6	-2.4	1e-06	33	3420	0.000482456	Yes	1.46199e-05	Yes
Beta-galactosidase large subunit (EC 3.2.1.23) CDS	4.7	6	2.2	1.1e-06	34	3420	0.000497076	Yes	1.46199e-05	Yes
FIG005986: HD family hydrolase CDS	2.4	5.9	1.2	1.1e-06	35	3420	0.000511696	Yes	1.46199e-05	Yes
NAD-dependent glyceraldehyde-3-phosphate dehydrogenase (EC 1.2.1.12) CDS	1.7	5.9	0.7	1.2e-06	36	3420	0.000526316	Yes	1.46199e-05	Yes
FIG139598: Potential ribosomal protein CDS	-1.8	5.8	-0.8	1.7e-06	37	3420	0.000540936	Yes	1.46199e-05	Yes
OsmC/Ohr family protein CDS	11.2	5.7	3.5	1.8e-06	38	3420	0.000555556	Yes	1.46199e-05	Yes
DNA-binding protein HBsu CDS	1.9	5.5	0.9	3e-06	39	3420	0.000570175	Yes	1.46199e-05	Yes
RibT protein, riboflavin biosynthesis acetyltransferase (GNAT) family CDS	-5.5	5.4	-2.4	3.8e-06	40	3420	0.000584795	Yes	1.46199e-05	Yes
hypothetical protein CDS	2.7	5.3	1.4	5.2e-06	41	3420	0.000599415	Yes	1.46199e-05	Yes
Maltodextrin glucosidase (EC 3.2.1.20) CDS	-10.5	5.2	-3.4	6.2e-06	42	3420	0.000614035	Yes	1.46199e-05	Yes
LSU ribosomal protein L30p (L7e) CDS	-1.4	5.1	-0.5	8.8e-06	43	3420	0.000628655	Yes	1.46199e-05	Yes
PTS system, lactose-specific IIA component (EC 2.7.1.69) CDS	2.3	5	1.2	1e-05	44	3420	0.000643275	Yes	1.46199e-05	Yes
hypothetical protein CDS	-12.3	4.9	-3.6	1.2e-05	45	3420	0.000657895	Yes	1.46199e-05	Yes
FIG00747047: hypothetical protein CDS	-2.8	4.8	-1.5	1.5e-05	46	3420	0.000672515	Yes	1.46199e-05	No
Alcohol dehydrogenase (EC 1.1.1.1); Acetaldehyde dehydrogenase (EC 1.2.1.10) CDS	-4.8	4.7	-2.3	2e-05	47	3420	0.000687135	Yes	1.46199e-05	No
D-alanine--poly(phosphoribitol) ligase subunit 1 (EC 6.1.1.13) CDS	2.6	4.7	1.4	2.2e-05	48	3420	0.000701754	Yes	1.46199e-05	No
Beta-phosphoglucomutase (EC 5.4.2.6) CDS	-24.1	4.6	-4.6	2.6e-05	49	3420	0.000716374	Yes	1.46199e-05	No
FIG00751314: hypothetical protein CDS	2.3	4.5	1.2	2.9e-05	50	3420	0.000730994	Yes	1.46199e-05	No
Alpha-galactosidase (EC 3.2.1.22) CDS	1000000	4.5	1000000	2.9e-05	51	3420	0.000745614	Yes	1.46199e-05	No
hypothetical protein CDS	-1000000	4.5	-1000000	3.3e-05	52	3420	0.000760234	Yes	1.46199e-05	No
FIG00746307: hypothetical protein CDS	2	4.4	1	3.7e-05	53	3420	0.000774854	Yes	1.46199e-05	No
Malolactic regulator CDS	2.6	4.3	1.4	4.5e-05	54	3420	0.000789474	Yes	1.46199e-05	No
Galactose-6-phosphate isomerase, LacB subunit (EC 5.3.1.26) CDS	2	4.3	1	4.6e-05	55	3420	0.000804094	Yes	1.46199e-05	No
Predicted L-lactate dehydrogenase, Iron-sulfur cluster-binding subunit YkgF CDS	15.3	4.3	3.9	5.6e-05	56	3420	0.000818713	Yes	1.46199e-05	No
Beta-glucuronidase (EC 3.2.1.31) CDS	14.1	4.2	3.8	7.1e-05	57	3420	0.000833333	Yes	1.46199e-05	No
DNA-directed RNA polymerase alpha subunit (EC 2.7.7.6) CDS	-1.3	4.1	-0.4	7.5e-05	58	3420	0.000847953	Yes	1.46199e-05	No
SSU ribosomal protein S6p CDS	-1.3	4.1	-0.4	8.5e-05	59	3420	0.000862573	Yes	1.46199e-05	No
Hypothetical protein DUF194, DegV family CDS	3.3	3.9	1.7	0.00014	60	3420	0.000877193	Yes	1.46199e-05	No
SSU ribosomal protein S20p CDS	1.8	3.8	0.9	0.00014	61	3420	0.000891813	Yes	1.46199e-05	No
hypothetical protein CDS	-27.8	3.9	-4.8	0.00014	62	3420	0.000906433	Yes	1.46199e-05	No
Mobile element protein CDS	-27.8	3.8	-4.8	0.00015	63	3420	0.000921053	Yes	1.46199e-05	No
Lead, cadmium, zinc and mercury transporting ATPase (EC 3.6.3.3) (EC 3.6.3.5); Copper-translocating P-type ATPase (EC 3.6.3.4) CDS	-1.8	3.6	-0.9	0.00025	64	3420	0.000935673	Yes	1.46199e-05	No
FIG00742757: hypothetical protein CDS	-2.6	3.6	-1.4	0.00025	65	3420	0.000950292	Yes	1.46199e-05	No
MutS-related protein, family 1 CDS	-5	3.5	-2.3	0.00029	66	3420	0.000964912	Yes	1.46199e-05	No
6-phospho-beta-galactosidase (EC 3.2.1.85) CDS	1.5	3.5	0.6	0.0003	67	3420	0.000979532	Yes	1.46199e-05	No
Aldose 1-epimerase (EC 5.1.3.3) CDS	3.4	3.4	1.7	0.00039	68	3420	0.000994152	Yes	1.46199e-05	No
FIG00749684: hypothetical protein CDS	-8.2	3.4	-3	0.00043	69	3420	0.00100877	Yes	1.46199e-05	No
SSU ribosomal protein S12p (S23e) CDS	-1.3	3.2	-0.4	0.00057	70	3420	0.00102339	Yes	1.46199e-05	No
LSU ribosomal protein L14p (L23e) CDS	-1.4	3.1	-0.5	0.00075	71	3420	0.00103801	Yes	1.46199e-05	No
FIG00743082: hypothetical protein CDS	-3	3.1	-1.6	0.0008	72	3420	0.00105263	Yes	1.46199e-05	No
Foldase protein PrsA precursor (EC 5.2.1.8) @ Foldase clustered with pyrimidine conversion CDS	-2.2	3.1	-1.1	0.00085	73	3420	0.00106725	Yes	1.46199e-05	No
FIG00743082: hypothetical protein CDS	-4.3	3	-2.1	0.001	74	3420	0.00108187	Yes	1.46199e-05	No
Integral membrane protein for chromosome condensation CDS	-1000000	3	-1000000	0.0011	75	3420	0.00109649	No	1.46199e-05	No
PTS system, lactose-specific IIB component (EC 2.7.1.69) / PTS system, lactose-specific IIC component (EC 2.7.1.69) CDS	-1.9	2.9	-0.9	0.0011	76	3420	0.00111111	Yes	1.46199e-05	No
FIG00751039: hypothetical protein CDS	3.9	2.9	2	0.0013	77	3420	0.00112573	No	1.46199e-05	No
FIG00742294: hypothetical protein CDS	-2.3	2.9	-1.2	0.0013	78	3420	0.00114035	No	1.46199e-05	No
Osmotically activated L-carnitine/choline ABC transporter, permease protein OpuCD CDS	-3.9	2.9	-1.9	0.0013	79	3420	0.00115497	No	1.46199e-05	No
Glycerol kinase (EC 2.7.1.30) CDS	-1.8	2.8	-0.8	0.0015	80	3420	0.00116959	No	1.46199e-05	No
LSU ribosomal protein L3p (L3e) CDS	-1.6	2.8	-0.7	0.0016	81	3420	0.00118421	No	1.46199e-05	No
hypothetical protein CDS	20.4	2.8	4.4	0.0017	82	3420	0.00119883	No	1.46199e-05	No
Ribosomal subunit interface protein CDS	2.3	2.8	1.2	0.0017	83	3420	0.00121345	No	1.46199e-05	No
Beta-glucoside bgl operon antiterminator, BglG family CDS	1.4	2.7	0.4	0.0018	84	3420	0.00122807	No	1.46199e-05	No
Galactokinase (EC 2.7.1.6) CDS	2.5	2.7	1.3	0.0018	85	3420	0.00124269	No	1.46199e-05	No
hypothetical protein CDS	2.3	2.7	1.2	0.0021	86	3420	0.00125731	No	1.46199e-05	No
LSU ribosomal protein L7/L12 (P1/P2) CDS	1.6	2.7	0.6	0.0021	87	3420	0.00127193	No	1.46199e-05	No
Mobile element protein CDS	11	2.7	3.5	0.0022	88	3420	0.00128655	No	1.46199e-05	No
Conservative hypothetical protein probably involved in hydantoin, pyrimidine utilization CDS	-19.8	2.6	-4.3	0.0024	89	3420	0.00130117	No	1.46199e-05	No
PTS system, cellobiose-specific IIB component (EC 2.7.1.69) CDS	-2.8	2.6	-1.5	0.0025	90	3420	0.00131579	No	1.46199e-05	No
Oligo-1,6-glucosidase (EC 3.2.1.10) CDS	-10	2.5	-3.3	0.003	91	3420	0.00133041	No	1.46199e-05	No
FIG00742907: hypothetical protein CDS	-1.5	2.5	-0.6	0.0033	92	3420	0.00134503	No	1.46199e-05	No
SSU ribosomal protein S10p (S20e) CDS	-1.3	2.5	-0.4	0.0035	93	3420	0.00135965	No	1.46199e-05	No
DNA-directed RNA polymerase beta' subunit (EC 2.7.7.6) CDS	1.6	2.4	0.7	0.0036	94	3420	0.00137427	No	1.46199e-05	No
Amino acid permease CDS	-4.3	2.4	-2.1	0.0037	95	3420	0.00138889	No	1.46199e-05	No
Oligopeptide transport system permease protein OppC (TC 3.A.1.5.1) CDS	-9.5	2.4	-3.2	0.0037	96	3420	0.00140351	No	1.46199e-05	No
FIG00748705: hypothetical protein CDS	2.5	2.4	1.3	0.0039	97	3420	0.00141813	No	1.46199e-05	No
Transcriptional regulator CDS	-3	2.4	-1.6	0.004	98	3420	0.00143275	No	1.46199e-05	No
NADH peroxidase Npx (EC 1.11.1.1) CDS	1.7	2.4	0.7	0.004	99	3420	0.00144737	No	1.46199e-05	No
Preprotein translocase subunit SecE (TC 3.A.5.1.1) CDS	-1.9	2.4	-0.9	0.004	100	3420	0.00146199	No	1.46199e-05	No
Xre-like reg CDS	-3	2.4	-1.6	0.0041	101	3420	0.00147661	No	1.46199e-05	No
hypothetical protein CDS	3.4	2.4	1.8	0.0042	102	3420	0.00149123	No	1.46199e-05	No
fhu operon transcription regulator CDS	1000000	2.4	1000000	0.0042	103	3420	0.00150585	No	1.46199e-05	No
Transcriptional regulator, TetR family CDS	30.1	2.4	4.9	0.0042	104	3420	0.00152047	No	1.46199e-05	No
Galactose-1-phosphate uridylyltransferase (EC 2.7.7.10) CDS	2.6	2.4	1.4	0.0042	105	3420	0.00153509	No	1.46199e-05	No
Phosphoglycerate kinase (EC 2.7.2.3) CDS	1.9	2.3	0.9	0.0045	106	3420	0.00154971	No	1.46199e-05	No
hypothetical protein CDS	-14	2.3	-3.8	0.0047	107	3420	0.00156433	No	1.46199e-05	No
FIG00746567: hypothetical protein CDS	-3.6	2.3	-1.8	0.0047	108	3420	0.00157895	No	1.46199e-05	No
FIG00742652: hypothetical protein CDS	2.4	2.3	1.2	0.0048	109	3420	0.00159357	No	1.46199e-05	No
Flavodoxin CDS	-4.1	2.3	-2	0.005	110	3420	0.00160819	No	1.46199e-05	No
Predicted transcriptional regulator CDS	-3.7	2.3	-1.9	0.005	111	3420	0.00162281	No	1.46199e-05	No
Predicted dinucleotide-binding enzyme CDS	9	2.3	3.2	0.0056	112	3420	0.00163743	No	1.46199e-05	No
ThiJ/PfpI family protein CDS	-3.6	2.2	-1.8	0.0058	113	3420	0.00165205	No	1.46199e-05	No
Translation initiation factor 3 CDS	-1.3	2.2	-0.4	0.0061	114	3420	0.00166667	No	1.46199e-05	No
FIG00744203: hypothetical protein CDS	-13	2.2	-3.7	0.0069	115	3420	0.00168129	No	1.46199e-05	No
Transcriptional regulator, repressor of the glutamine synthetase, MerR family CDS	-1.9	2.2	-0.9	0.007	116	3420	0.00169591	No	1.46199e-05	No
FIG00751441: hypothetical protein CDS	2.3	2.1	1.2	0.0073	117	3420	0.00171053	No	1.46199e-05	No
Peptide deformylase (EC 3.5.1.88) CDS	-3.4	2.1	-1.8	0.0075	118	3420	0.00172515	No	1.46199e-05	No
Nucleoside diphosphate kinase (EC 2.7.4.6) CDS	3.1	2.1	1.6	0.0082	119	3420	0.00173977	No	1.46199e-05	No
FIG00746942: hypothetical protein CDS	-3.3	2.1	-1.7	0.0084	120	3420	0.00175439	No	1.46199e-05	No
hypothetical protein CDS	-7.7	2.1	-2.9	0.0088	121	3420	0.00176901	No	1.46199e-05	No
FIG00745652: hypothetical protein CDS	1.9	2.1	0.9	0.0089	122	3420	0.00178363	No	1.46199e-05	No
hypothetical protein CDS	-2.6	2	-1.4	0.009	123	3420	0.00179825	No	1.46199e-05	No
FIG00745588: hypothetical protein CDS	-6.1	2	-2.6	0.0093	124	3420	0.00181287	No	1.46199e-05	No
Cell division trigger factor (EC 5.2.1.8) CDS	-1.7	2	-0.8	0.0094	125	3420	0.00182749	No	1.46199e-05	No
hypothetical protein CDS	-4.9	2	-2.3	0.0096	126	3420	0.00184211	No	1.46199e-05	No
LSU ribosomal protein L32p CDS	1.8	2	0.9	0.01	127	3420	0.00185673	No	1.46199e-05	No
hypothetical protein CDS	1000000	1.9	1000000	0.011	128	3420	0.00187135	No	1.46199e-05	No
hypothetical protein CDS	-9.4	2	-3.2	0.011	129	3420	0.00188596	No	1.46199e-05	No
Alpha-galactosidase (EC 3.2.1.22) CDS	-11.2	1.9	-3.5	0.011	130	3420	0.00190058	No	1.46199e-05	No
Beta-glucoside bgl operon antiterminator, BglG family CDS	-1.5	1.9	-0.5	0.012	131	3420	0.0019152	No	1.46199e-05	No
Aerobic glycerol-3-phosphate dehydrogenase (EC 1.1.5.3) CDS	-1.7	1.9	-0.8	0.012	132	3420	0.00192982	No	1.46199e-05	No
integral membrane protein (putative) CDS	5.2	1.9	2.4	0.012	133	3420	0.00194444	No	1.46199e-05	No
Glycosyltransferase CDS	-4.5	1.9	-2.2	0.013	134	3420	0.00195906	No	1.46199e-05	No
Pyridoxine 5'-phosphate oxidase V related favin-nucleotide-binding protein CDS	-4.8	1.9	-2.2	0.014	135	3420	0.00197368	No	1.46199e-05	No
Alpha-galactosidase (EC 3.2.1.22) CDS	10.8	1.8	3.4	0.014	136	3420	0.0019883	No	1.46199e-05	No
PTS system, mannose-specific IIB component (EC 2.7.1.69) / PTS system, mannose-specific IIA component CDS	1.5	1.9	0.6	0.014	137	3420	0.00200292	No	1.46199e-05	No
Beta-glucoside bgl operon antiterminator, BglG family CDS	1.5	1.9	0.6	0.014	138	3420	0.00201754	No	1.46199e-05	No
Predicted L-lactate dehydrogenase, hypothetical protein subunit YkgG CDS	3.8	1.8	1.9	0.015	139	3420	0.00203216	No	1.46199e-05	No
LSU ribosomal protein L29p (L35e) CDS	-1.2	1.8	-0.2	0.015	140	3420	0.00204678	No	1.46199e-05	No
FIG00750795: hypothetical protein CDS	-5.4	1.8	-2.4	0.015	141	3420	0.0020614	No	1.46199e-05	No
hypothetical protein CDS	-5.6	1.8	-2.5	0.015	142	3420	0.00207602	No	1.46199e-05	No
FIG00746284: hypothetical protein CDS	2.4	1.8	1.2	0.015	143	3420	0.00209064	No	1.46199e-05	No
LSU ribosomal protein L6p (L9e) CDS	-1.2	1.8	-0.2	0.016	144	3420	0.00210526	No	1.46199e-05	No
Transcriptional regulator, xre family protein CDS	1.5	1.8	0.6	0.016	145	3420	0.00211988	No	1.46199e-05	No
FIG00748454: hypothetical protein CDS	-3.3	1.8	-1.7	0.016	146	3420	0.0021345	No	1.46199e-05	No
Hypoxanthine-guanine phosphoribosyltransferase (EC 2.4.2.8) CDS	-2.2	1.8	-1.2	0.016	147	3420	0.00214912	No	1.46199e-05	No
Preprotein translocase subunit YajC (TC 3.A.5.1.1) CDS	-2.3	1.8	-1.2	0.017	148	3420	0.00216374	No	1.46199e-05	No
PTS system, mannose-specific IIB component (EC 2.7.1.69) CDS	-2.5	1.8	-1.3	0.017	149	3420	0.00217836	No	1.46199e-05	No
Glucose-1-phosphate thymidylyltransferase (EC 2.7.7.24) CDS	-2.4	1.8	-1.3	0.018	150	3420	0.00219298	No	1.46199e-05	No
Flagellar hook-length control protein FliK CDS	2.9	1.7	1.6	0.018	151	3420	0.0022076	No	1.46199e-05	No
Predicted transcriptional regulator of N-Acetylglucosamine utilization, GntR family CDS	2.9	1.7	1.5	0.019	152	3420	0.00222222	No	1.46199e-05	No
FIG000859: hypothetical protein CDS	-1.5	1.7	-0.6	0.019	153	3420	0.00223684	No	1.46199e-05	No
6-phospho-beta-galactosidase (EC 3.2.1.85) CDS	-1.6	1.7	-0.7	0.019	154	3420	0.00225146	No	1.46199e-05	No
FIG00744866: hypothetical protein CDS	2.3	1.7	1.2	0.019	155	3420	0.00226608	No	1.46199e-05	No
Dihydroorotase (EC 3.5.2.3) CDS	-3.3	1.7	-1.7	0.021	156	3420	0.0022807	No	1.46199e-05	No
hypothetical protein CDS	1000000	1.7	1000000	0.021	157	3420	0.00229532	No	1.46199e-05	No
TolA protein CDS	-2.2	1.6	-1.2	0.023	158	3420	0.00230994	No	1.46199e-05	No
LSU ribosomal protein L34p CDS	3.4	1.6	1.7	0.023	159	3420	0.00232456	No	1.46199e-05	No
FIG00742815: hypothetical protein CDS	-1.6	1.6	-0.7	0.023	160	3420	0.00233918	No	1.46199e-05	No
Translation elongation factor Tu CDS	1.4	1.6	0.5	0.023	161	3420	0.0023538	No	1.46199e-05	No
FIG00743751: hypothetical protein CDS	1.6	1.6	0.7	0.023	162	3420	0.00236842	No	1.46199e-05	No
Hypothetical NagD-like phosphatase CDS	-3	1.6	-1.6	0.024	163	3420	0.00238304	No	1.46199e-05	No
PTS system, mannose-specific IIA component CDS	-4.4	1.6	-2.1	0.025	164	3420	0.00239766	No	1.46199e-05	No
Transcriptional regulator CDS	3.8	1.6	1.9	0.027	165	3420	0.00241228	No	1.46199e-05	No
tRNA nucleotidyltransferase (EC 2.7.7.21) (EC 2.7.7.25) CDS	-5.1	1.5	-2.4	0.028	166	3420	0.0024269	No	1.46199e-05	No
6-phospho-beta-galactosidase (EC 3.2.1.85) CDS	1.7	1.5	0.8	0.028	167	3420	0.00244152	No	1.46199e-05	No
Oligopeptide ABC transporter, periplasmic oligopeptide-binding protein OppA (TC 3.A.1.5.1) CDS	-4.6	1.5	-2.2	0.029	168	3420	0.00245614	No	1.46199e-05	No
hypothetical protein CDS	4.8	1.5	2.2	0.029	169	3420	0.00247076	No	1.46199e-05	No
FIG00745562: hypothetical protein CDS	2.5	1.5	1.3	0.03	170	3420	0.00248538	No	1.46199e-05	No
Serine protease, DegP/HtrA, do-like (EC 3.4.21.-) CDS	-2.3	1.5	-1.2	0.03	171	3420	0.0025	No	1.46199e-05	No
Cell division initiation protein DivIVA CDS	2.2	1.5	1.1	0.03	172	3420	0.00251462	No	1.46199e-05	No
Adenylosuccinate synthetase (EC 6.3.4.4) CDS	-2.5	1.5	-1.3	0.03	173	3420	0.00252924	No	1.46199e-05	No
hypothetical protein CDS	-7.3	1.5	-2.9	0.031	174	3420	0.00254386	No	1.46199e-05	No
Small membrane protein CDS	-2.5	1.5	-1.3	0.032	175	3420	0.00255848	No	1.46199e-05	No
hypothetical protein CDS	-2	1.5	-1	0.032	176	3420	0.0025731	No	1.46199e-05	No
FIG00742462: hypothetical protein CDS	-1.6	1.5	-0.7	0.032	177	3420	0.00258772	No	1.46199e-05	No
N-acetylglucosamine-6-phosphate deacetylase (EC 3.5.1.25) CDS	1.9	1.5	0.9	0.033	178	3420	0.00260234	No	1.46199e-05	No
hypothetical protein CDS	-1.4	1.5	-0.5	0.033	179	3420	0.00261696	No	1.46199e-05	No
FIG00743758: hypothetical protein CDS	4.2	1.5	2.1	0.034	180	3420	0.00263158	No	1.46199e-05	No
hypothetical protein CDS	1000000	1.4	1000000	0.036	181	3420	0.0026462	No	1.46199e-05	No
FIG00743426: hypothetical protein CDS	8	1.4	3	0.037	182	3420	0.00266082	No	1.46199e-05	No
dTDP-4-dehydrorhamnose reductase (EC 1.1.1.133) CDS	3.7	1.4	1.9	0.037	183	3420	0.00267544	No	1.46199e-05	No
Cell division protein FtsX CDS	-2	1.4	-1	0.037	184	3420	0.00269006	No	1.46199e-05	No
hypothetical protein CDS	-10.9	1.4	-3.4	0.038	185	3420	0.00270468	No	1.46199e-05	No
Thiol-disulfide isomerase and thioredoxin CDS	-6.4	1.4	-2.7	0.038	186	3420	0.0027193	No	1.46199e-05	No
Alpha-galactosidase (EC 3.2.1.22) CDS	-5.5	1.4	-2.5	0.039	187	3420	0.00273392	No	1.46199e-05	No
Enolase (EC 4.2.1.11) CDS	1.4	1.4	0.5	0.039	188	3420	0.00274854	No	1.46199e-05	No
Transcriptional regulator, MarR family; Cinnamoyl ester hydrolase CDS	4.8	1.4	2.3	0.039	189	3420	0.00276316	No	1.46199e-05	No
hypothetical protein CDS	-6.7	1.4	-2.7	0.039	190	3420	0.00277778	No	1.46199e-05	No
Alpha-galactosidase (EC 3.2.1.22) CDS	3.6	1.4	1.9	0.039	191	3420	0.0027924	No	1.46199e-05	No
Mg2+/citrate complex transporter CDS	-11.3	1.4	-3.5	0.039	192	3420	0.00280702	No	1.46199e-05	No
FIG00742062: hypothetical protein CDS	2.2	1.4	1.1	0.04	193	3420	0.00282164	No	1.46199e-05	No
ABC transporter, ATP-binding protein CDS	5.1	1.4	2.3	0.04	194	3420	0.00283626	No	1.46199e-05	No
DNA-binding response regulator, OmpR family CDS	-2.2	1.4	-1.1	0.041	195	3420	0.00285088	No	1.46199e-05	No
Redox-sensitive transcriptional regulator (AT-rich DNA-binding protein) CDS	-4.1	1.4	-2	0.041	196	3420	0.0028655	No	1.46199e-05	No
hypothetical protein CDS	-3.3	1.4	-1.7	0.044	197	3420	0.00288012	No	1.46199e-05	No
tRNA-specific 2-thiouridylase MnmA CDS	-3.4	1.4	-1.8	0.044	198	3420	0.00289474	No	1.46199e-05	No
Membrane-associated protein containing RNA-binding TRAM domain and ribonuclease PIN-domain, YacL B.subtilis ortholog CDS	7.2	1.4	2.9	0.044	199	3420	0.00290936	No	1.46199e-05	No
Putative NADPH-quinone reductase (modulator of drug activity B) CDS	-5.3	1.3	-2.4	0.046	200	3420	0.00292398	No	1.46199e-05	No
Replication initiator protein CDS	-3.4	1.3	-1.8	0.047	201	3420	0.0029386	No	1.46199e-05	No
hypothetical protein CDS	-3.1	1.3	-1.6	0.049	202	3420	0.00295322	No	1.46199e-05	No
LSU ribosomal protein L21p CDS	-1.2	1.3	-0.2	0.05	203	3420	0.00296784	No	1.46199e-05	No
RelE/StbE replicon stabilization toxin CDS	11.8	1.3	3.6	0.051	204	3420	0.00298246	No	1.46199e-05	No
FIG00743622: hypothetical protein CDS	-3.8	1.3	-1.9	0.051	205	3420	0.00299708	No	1.46199e-05	No
Galactose operon repressor, GalR-LacI family of transcriptional regulators CDS	2.7	1.3	1.4	0.051	206	3420	0.0030117	No	1.46199e-05	No
Hypothetical similar to thiamin biosynthesis lipoprotein ApbE CDS	1000000	1.3	1000000	0.052	207	3420	0.00302632	No	1.46199e-05	No
FIG00747962: hypothetical protein CDS	1000000	1.3	1000000	0.052	208	3420	0.00304094	No	1.46199e-05	No
Galactose-6-phosphate isomerase, LacA subunit (EC 5.3.1.26) CDS	1.5	1.3	0.6	0.052	209	3420	0.00305556	No	1.46199e-05	No
DEAD-box ATP-dependent RNA helicase CshA (EC 3.6.4.13) CDS	-1.9	1.3	-0.9	0.053	210	3420	0.00307018	No	1.46199e-05	No
Protein export cytoplasm protein SecA ATPase RNA helicase (TC 3.A.5.1.1) CDS	-1.7	1.3	-0.8	0.053	211	3420	0.0030848	No	1.46199e-05	No
PTS system, lactose-specific IIA component (EC 2.7.1.69) CDS	-1.4	1.3	-0.5	0.054	212	3420	0.00309942	No	1.46199e-05	No
UDP-glucose 4-epimerase (EC 5.1.3.2) CDS	2.3	1.3	1.2	0.055	213	3420	0.00311404	No	1.46199e-05	No
Plasmid replication initiation protein CDS	-4	1.3	-2	0.056	214	3420	0.00312865	No	1.46199e-05	No
Transcription antitermination protein NusG CDS	-1.7	1.3	-0.8	0.056	215	3420	0.00314327	No	1.46199e-05	No
Translation initiation factor 1 CDS	-1.1	1.2	-0.2	0.057	216	3420	0.00315789	No	1.46199e-05	No
FIG00747494: hypothetical protein CDS	2.7	1.2	1.4	0.059	217	3420	0.00317251	No	1.46199e-05	No
CTP synthase (EC 6.3.4.2) CDS	14.3	1.2	3.8	0.06	218	3420	0.00318713	No	1.46199e-05	No
Molecular chaperone (small heat shock protein) CDS	2.1	1.2	1.1	0.06	219	3420	0.00320175	No	1.46199e-05	No
FIG00745927: hypothetical protein CDS	-4.8	1.2	-2.3	0.062	220	3420	0.00321637	No	1.46199e-05	No
FIG00742892: hypothetical protein CDS	-2.9	1.2	-1.5	0.063	221	3420	0.00323099	No	1.46199e-05	No
Alpha-galactosidase (EC 3.2.1.22) CDS	2.1	1.2	1.1	0.063	222	3420	0.00324561	No	1.46199e-05	No
membrane protein, putative CDS	-4.9	1.2	-2.3	0.065	223	3420	0.00326023	No	1.46199e-05	No
COG2827: putative endonuclease containing a URI domain CDS	-1.9	1.2	-0.9	0.067	224	3420	0.00327485	No	1.46199e-05	No
acetyltransferase (putative) CDS	11	1.2	3.5	0.069	225	3420	0.00328947	No	1.46199e-05	No
S-adenosylmethionine synthetase (EC 2.5.1.6) CDS	-2.3	1.2	-1.2	0.069	226	3420	0.00330409	No	1.46199e-05	No
hydrolase, haloacid dehalogenase-like family CDS	-2.2	1.2	-1.1	0.069	227	3420	0.00331871	No	1.46199e-05	No
Phage repressor CDS	-2.6	1.2	-1.4	0.069	228	3420	0.00333333	No	1.46199e-05	No
transcriptional regulator, TetR family CDS	-4.5	1.2	-2.2	0.069	229	3420	0.00334795	No	1.46199e-05	No
hypothetical protein CDS	-5.4	1.2	-2.4	0.07	230	3420	0.00336257	No	1.46199e-05	No
Cell division protein YlmG/Ycf19 (putative), YggT family CDS	-1.9	1.2	-0.9	0.07	231	3420	0.00337719	No	1.46199e-05	No
FIG00751167: hypothetical protein CDS	-8.1	1.2	-3	0.07	232	3420	0.00339181	No	1.46199e-05	No
hypothetical protein CDS	3.9	1.1	2	0.072	233	3420	0.00340643	No	1.46199e-05	No
Beta-glucoside bgl operon antiterminator, BglG family CDS	-1.3	1.1	-0.4	0.073	234	3420	0.00342105	No	1.46199e-05	No
OsmC/Ohr family protein CDS	6.5	1.1	2.7	0.073	235	3420	0.00343567	No	1.46199e-05	No
Inner membrane protein translocase component YidC, short form OxaI-like CDS	-2.7	1.1	-1.4	0.074	236	3420	0.00345029	No	1.46199e-05	No
Triosephosphate isomerase (EC 5.3.1.1) CDS	1.6	1.1	0.6	0.074	237	3420	0.00346491	No	1.46199e-05	No
Alpha-galactosidase (EC 3.2.1.22) CDS	-3.5	1.1	-1.8	0.075	238	3420	0.00347953	No	1.46199e-05	No
Negative regulator of genetic competence, sporulation and motility CDS	2	1.1	1	0.075	239	3420	0.00349415	No	1.46199e-05	No
PTS system, lactose-specific IIB component (EC 2.7.1.69) / PTS system, lactose-specific IIC component (EC 2.7.1.69) CDS	1.4	1.1	0.4	0.075	240	3420	0.00350877	No	1.46199e-05	No
Heat shock protein 60 family co-chaperone GroES CDS	3.4	1.1	1.8	0.076	241	3420	0.00352339	No	1.46199e-05	No
hypothetical protein CDS	1000000	1.1	1000000	0.076	242	3420	0.00353801	No	1.46199e-05	No
hypothetical protein CDS	-7	1.1	-2.8	0.078	243	3420	0.00355263	No	1.46199e-05	No
Acyltransferase CDS	-2	1.1	-1	0.078	244	3420	0.00356725	No	1.46199e-05	No
SSU ribosomal protein S19p (S15e) CDS	1.3	1.1	0.4	0.079	245	3420	0.00358187	No	1.46199e-05	No
Acid-resistant locus arl7 (Fragment) CDS	-3.1	1.1	-1.6	0.079	246	3420	0.00359649	No	1.46199e-05	No
FIG00749294: hypothetical protein CDS	2.1	1.1	1	0.079	247	3420	0.00361111	No	1.46199e-05	No
PTS system, mannose-specific IIC component CDS	1.5	1.1	0.6	0.08	248	3420	0.00362573	No	1.46199e-05	No
Oligopeptide transport ATP-binding protein OppD (TC 3.A.1.5.1) CDS	-2	1.1	-1	0.081	249	3420	0.00364035	No	1.46199e-05	No
LSU ribosomal protein L10p (P0) CDS	-1.1	1.1	-0.2	0.086	250	3420	0.00365497	No	1.46199e-05	No
dTDP-Rha:A-D-GlcNAc-diphosphoryl polyprenol, A-3-L-rhamnosyl transferase WbbL CDS	-4.5	1.1	-2.2	0.087	251	3420	0.00366959	No	1.46199e-05	No
FIG00751042: hypothetical protein CDS	-2.1	1.1	-1.1	0.087	252	3420	0.00368421	No	1.46199e-05	No
Programmed cell death antitoxin MazE CDS	-1.8	1.1	-0.9	0.087	253	3420	0.00369883	No	1.46199e-05	No
Xanthine phosphoribosyltransferase (EC 2.4.2.22) CDS	-4.1	1.1	-2	0.087	254	3420	0.00371345	No	1.46199e-05	No
FIG00750997: hypothetical protein CDS	2.4	1.1	1.3	0.088	255	3420	0.00372807	No	1.46199e-05	No
Preprotein translocase subunit SecG (TC 3.A.5.1.1) CDS	2.4	1	1.2	0.089	256	3420	0.00374269	No	1.46199e-05	No
PTS system, cellobiose-specific IIA component (EC 2.7.1.69) CDS	2.1	1	1.1	0.089	257	3420	0.00375731	No	1.46199e-05	No
Oligo-1,6-glucosidase (EC 3.2.1.10) CDS	-4.5	1.1	-2.2	0.089	258	3420	0.00377193	No	1.46199e-05	No
Glycosyltransferase (EC 2.4.1.-) CDS	-2.2	1	-1.1	0.09	259	3420	0.00378655	No	1.46199e-05	No
Aerobic glycerol-3-phosphate dehydrogenase (EC 1.1.5.3) CDS	-1.5	1	-0.6	0.09	260	3420	0.00380117	No	1.46199e-05	No
FIG00742136: hypothetical protein CDS	1000000	1	1000000	0.092	261	3420	0.00381579	No	1.46199e-05	No
Mobile element protein CDS	-7.5	1	-2.9	0.093	262	3420	0.00383041	No	1.46199e-05	No
Single-stranded DNA-binding protein CDS	-1.2	1	-0.2	0.093	263	3420	0.00384503	No	1.46199e-05	No
1,4-alpha-glucan (glycogen) branching enzyme, GH-13-type (EC 2.4.1.18) CDS	3.2	1	1.7	0.095	264	3420	0.00385965	No	1.46199e-05	No
LSU ribosomal protein L28p CDS	1.8	1	0.9	0.097	265	3420	0.00387427	No	1.46199e-05	No
SSU ribosomal protein S8p (S15Ae) CDS	-1.2	1	-0.2	0.098	266	3420	0.00388889	No	1.46199e-05	No
Tagatose-6-phosphate kinase (EC 2.7.1.144) CDS	2.1	1	1.1	0.098	267	3420	0.00390351	No	1.46199e-05	No
hypothetical protein CDS	1000000	1	1000000	0.099	268	3420	0.00391813	No	1.46199e-05	No
Nitroreductase family protein CDS	-3.1	1	-1.6	0.1	269	3420	0.00393275	No	1.46199e-05	No
replication protein CDS	-2.9	1	-1.5	0.1	270	3420	0.00394737	No	1.46199e-05	No
hypothetical protein CDS	-1.3	1	-0.3	0.1	271	3420	0.00396199	No	1.46199e-05	No
PTS system, fructose-specific IIA component (EC 2.7.1.69) CDS	3.4	1	1.8	0.1	272	3420	0.00397661	No	1.46199e-05	No
hypothetical protein CDS	-6.7	1	-2.7	0.1	273	3420	0.00399123	No	1.46199e-05	No
hypothetical protein CDS	1000000	1	1000000	0.1	274	3420	0.00400585	No	1.46199e-05	No
Transcriptional regulator CDS	-3.1	1	-1.6	0.1	275	3420	0.00402047	No	1.46199e-05	No
FIG006438: hypothetical protein CDS	16.6	1	4.1	0.1	276	3420	0.00403509	No	1.46199e-05	No
Thiol peroxidase, Tpx-type (EC 1.11.1.15) CDS	2	1	1	0.1	277	3420	0.00404971	No	1.46199e-05	No
hypothetical protein CDS	-56.8	0.9	-5.8	0.11	278	3420	0.00406433	No	1.46199e-05	No
LSU ribosomal protein L16p (L10e) CDS	-1.1	1	-0.2	0.11	279	3420	0.00407895	No	1.46199e-05	No
Adenine phosphoribosyltransferase (EC 2.4.2.7) CDS	-1.8	0.9	-0.9	0.11	280	3420	0.00409357	No	1.46199e-05	No
Integral membrane protein CDS	-3.8	0.9	-1.9	0.11	281	3420	0.00410819	No	1.46199e-05	No
hypothetical protein CDS	1000000	1	1000000	0.11	282	3420	0.00412281	No	1.46199e-05	No
ATP synthase F0 sector subunit c CDS	1.9	1	0.9	0.11	283	3420	0.00413743	No	1.46199e-05	No
ATP synthase beta chain (EC 3.6.3.14) CDS	-1.3	0.9	-0.4	0.11	284	3420	0.00415205	No	1.46199e-05	No
2-hydroxy-6-oxo-6-phenylhexa-2,4-dienoate hydrolase (EC 3.7.1.-) CDS	1.9	0.9	0.9	0.11	285	3420	0.00416667	No	1.46199e-05	No
Predicted transcriptional regulator CDS	1000000	1	1000000	0.11	286	3420	0.00418129	No	1.46199e-05	No
hypothetical protein CDS	4	1	2	0.11	287	3420	0.00419591	No	1.46199e-05	No
hypothetical protein CDS	-2.2	1	-1.1	0.11	288	3420	0.00421053	No	1.46199e-05	No
FIG00748134: hypothetical protein CDS	1000000	0.9	1000000	0.11	289	3420	0.00422515	No	1.46199e-05	No
FIG01277171: hypothetical protein CDS	-4.4	1	-2.1	0.11	290	3420	0.00423977	No	1.46199e-05	No
oxidoreductase CDS	-52.1	0.9	-5.7	0.11	291	3420	0.00425439	No	1.46199e-05	No
PTS system, lactose-specific IIB component (EC 2.7.1.69) / PTS system, lactose-specific IIC component (EC 2.7.1.69) CDS	1.4	0.9	0.5	0.11	292	3420	0.00426901	No	1.46199e-05	No
Tagatose 1,6-bisphosphate aldolase (EC 4.1.2.40) CDS	1.6	1	0.7	0.11	293	3420	0.00428363	No	1.46199e-05	No
Lactose phosphotransferase system repressor CDS	1.4	1	0.5	0.11	294	3420	0.00429825	No	1.46199e-05	No
Predicted L-lactate dehydrogenase, Fe-S oxidoreductase subunit YkgE CDS	2.6	0.9	1.4	0.12	295	3420	0.00431287	No	1.46199e-05	No
SSU ribosomal protein S3p (S3e) CDS	-1.1	0.9	-0.2	0.12	296	3420	0.00432749	No	1.46199e-05	No
Transcriptional regulator CtsR CDS	-3.4	0.9	-1.8	0.12	297	3420	0.00434211	No	1.46199e-05	No
DNA recombination and repair protein RecF CDS	2.4	0.9	1.2	0.12	298	3420	0.00435673	No	1.46199e-05	No
ATP synthase F0 sector subunit a CDS	-1.3	0.9	-0.4	0.12	299	3420	0.00437135	No	1.46199e-05	No
Protein of unknown function DUF1447 CDS	-1.7	0.9	-0.7	0.12	300	3420	0.00438596	No	1.46199e-05	No
FIG00751544: hypothetical protein CDS	-3.6	0.9	-1.8	0.12	301	3420	0.00440058	No	1.46199e-05	No
1-acyl-sn-glycerol-3-phosphate acyltransferase (EC 2.3.1.51) CDS	-3.6	0.9	-1.8	0.12	302	3420	0.0044152	No	1.46199e-05	No
Teichoic acid glycosylation protein CDS	-5	0.9	-2.3	0.13	303	3420	0.00442982	No	1.46199e-05	No
SSU ribosomal protein S7p (S5e) CDS	-1.1	0.9	-0.1	0.13	304	3420	0.00444444	No	1.46199e-05	No
Inosine-uridine preferring nucleoside hydrolase (EC 3.2.2.1) CDS	-5.4	0.9	-2.4	0.13	305	3420	0.00445906	No	1.46199e-05	No
PTS system, beta-glucoside-specific IIB component (EC 2.7.1.69) / PTS system, beta-glucoside-specific IIC component / PTS system, beta-glucoside-specific IIA component CDS	-2	0.9	-1	0.13	306	3420	0.00447368	No	1.46199e-05	No
Cytochrome d ubiquinol oxidase subunit I (EC 1.10.3.-) CDS	3.6	0.9	1.8	0.13	307	3420	0.0044883	No	1.46199e-05	No
hypothetical protein CDS	1000000	0.9	1000000	0.13	308	3420	0.00450292	No	1.46199e-05	No
Tyrosine-protein kinase transmembrane modulator EpsC CDS	-1.8	0.9	-0.9	0.13	309	3420	0.00451754	No	1.46199e-05	No
Putative transcriptional regulator, TetR family CDS	-1.7	0.9	-0.8	0.13	310	3420	0.00453216	No	1.46199e-05	No
Phage integrase CDS	6.7	0.9	2.7	0.13	311	3420	0.00454678	No	1.46199e-05	No
Cell division protein GpsB, coordinates the switch between cylindrical and septal cell wall synthesis by re-localization of PBP1 CDS	1.6	0.9	0.7	0.13	312	3420	0.0045614	No	1.46199e-05	No
Citrate lyase beta chain (EC 4.1.3.6) CDS	-4.8	0.9	-2.3	0.13	313	3420	0.00457602	No	1.46199e-05	No
Poly(glycerophosphate chain) D-alanine transfer protein DltD CDS	1.6	0.9	0.7	0.14	314	3420	0.00459064	No	1.46199e-05	No
Alpha-galactosidase (EC 3.2.1.22) CDS	-6.1	0.9	-2.6	0.14	315	3420	0.00460526	No	1.46199e-05	No
RNA binding protein, contains ribosomal protein S1 domain CDS	2	0.9	1	0.14	316	3420	0.00461988	No	1.46199e-05	No
Undecaprenyl-phosphate galactosephosphotransferase (EC 2.7.8.6) CDS	2.3	0.8	1.2	0.14	317	3420	0.0046345	No	1.46199e-05	No
Phosphoribosylaminoimidazole carboxylase ATPase subunit (EC 4.1.1.21) CDS	-2.9	0.9	-1.5	0.14	318	3420	0.00464912	No	1.46199e-05	No
hypothetical protein CDS	-2.6	0.8	-1.4	0.14	319	3420	0.00466374	No	1.46199e-05	No
Guanylate kinase (EC 2.7.4.8) CDS	-2.6	0.9	-1.4	0.14	320	3420	0.00467836	No	1.46199e-05	No
Permeases of the major facilitator superfamily CDS	-5.2	0.9	-2.4	0.14	321	3420	0.00469298	No	1.46199e-05	No
Mg2+/citrate complex transporter CDS	-5.2	0.9	-2.4	0.14	322	3420	0.0047076	No	1.46199e-05	No
ABC transporter, ATP-binding protein CDS	2	0.9	1	0.14	323	3420	0.00472222	No	1.46199e-05	No
FIG00743761: hypothetical protein CDS	3.4	0.8	1.8	0.14	324	3420	0.00473684	No	1.46199e-05	No
FIG00750119: hypothetical protein CDS	1000000	0.8	1000000	0.15	325	3420	0.00475146	No	1.46199e-05	No
Aminopeptidase C (EC 3.4.22.40) CDS	-1.6	0.8	-0.7	0.15	326	3420	0.00476608	No	1.46199e-05	No
Alpha-galactosidase (EC 3.2.1.22) CDS	-3.2	0.8	-1.7	0.15	327	3420	0.0047807	No	1.46199e-05	No
Tyrosine-protein kinase EpsD (EC 2.7.10.2) CDS	-1.6	0.8	-0.7	0.15	328	3420	0.00479532	No	1.46199e-05	No
Universal stress protein family CDS	1.6	0.8	0.6	0.15	329	3420	0.00480994	No	1.46199e-05	No
FIG00745492: hypothetical protein CDS	-3.3	0.8	-1.7	0.15	330	3420	0.00482456	No	1.46199e-05	No
YfaA CDS	-2.7	0.8	-1.4	0.15	331	3420	0.00483918	No	1.46199e-05	No
Translation elongation factor Ts CDS	1.7	0.8	0.8	0.15	332	3420	0.0048538	No	1.46199e-05	No
LSU ribosomal protein L19p CDS	-1.2	0.8	-0.3	0.15	333	3420	0.00486842	No	1.46199e-05	No
FIG00747417: hypothetical protein CDS	-5.1	0.8	-2.4	0.15	334	3420	0.00488304	No	1.46199e-05	No
Alpha-galactosidase (EC 3.2.1.22) CDS	-18.5	0.8	-4.2	0.15	335	3420	0.00489766	No	1.46199e-05	No
FIG00744856: hypothetical protein CDS	1.9	0.8	1	0.15	336	3420	0.00491228	No	1.46199e-05	No
Oligopeptide transport system permease protein OppB (TC 3.A.1.5.1) CDS	-2.2	0.8	-1.1	0.16	337	3420	0.0049269	No	1.46199e-05	No
hypothetical protein CDS	-1.6	0.8	-0.7	0.16	338	3420	0.00494152	No	1.46199e-05	No
FIG00516843: hypothetical protein CDS	-28.4	0.8	-4.8	0.16	339	3420	0.00495614	No	1.46199e-05	No
Tyrosine-protein kinase transmembrane modulator EpsC CDS	-2.1	0.8	-1.1	0.16	340	3420	0.00497076	No	1.46199e-05	No
UDP-N-acetylglucosamine 2-epimerase (EC 5.1.3.14) CDS	-1.8	0.8	-0.9	0.16	341	3420	0.00498538	No	1.46199e-05	No
tRNA (cytidine(34)-2'-O)-methyltransferase (EC 2.1.1.207) CDS	-1.7	0.8	-0.7	0.16	342	3420	0.005	No	1.46199e-05	No
Exodeoxyribonuclease III (EC 3.1.11.2) CDS	-2.9	0.8	-1.5	0.16	343	3420	0.00501462	No	1.46199e-05	No
Phage protein CDS	1000000	0.8	1000000	0.16	344	3420	0.00502924	No	1.46199e-05	No
hypothetical protein CDS	-4.7	0.8	-2.2	0.16	345	3420	0.00504386	No	1.46199e-05	No
Aminopeptidase YpdF (MP-, MA-, MS-, AP-, NP- specific) CDS	-2.2	0.8	-1.1	0.16	346	3420	0.00505848	No	1.46199e-05	No
Glutaredoxin-like protein NrdH, required for reduction of Ribonucleotide reductase class Ib CDS	-2	0.8	-1	0.16	347	3420	0.0050731	No	1.46199e-05	No
Alpha-galactosidase (EC 3.2.1.22) CDS	1000000	0.8	1000000	0.16	348	3420	0.00508772	No	1.46199e-05	No
ABC-type multidrug transport system (daunorubicin resistance), ATPase component CDS	-4.6	0.8	-2.2	0.16	349	3420	0.00510234	No	1.46199e-05	No
Alpha-galactosidase (EC 3.2.1.22) CDS	2.6	0.8	1.4	0.17	350	3420	0.00511696	No	1.46199e-05	No
Alpha-galactosidase (EC 3.2.1.22) CDS	1000000	0.8	1000000	0.17	351	3420	0.00513158	No	1.46199e-05	No
Magnesium and cobalt transport protein CorA CDS	7.3	0.8	2.9	0.17	352	3420	0.0051462	No	1.46199e-05	No
SSU ribosomal protein S4p (S9e) CDS	-1.3	0.8	-0.3	0.17	353	3420	0.00516082	No	1.46199e-05	No
Hypothetical protein DUF194, DegV family CDS	1.7	0.8	0.8	0.17	354	3420	0.00517544	No	1.46199e-05	No
Integrase CDS	-4.7	0.8	-2.2	0.17	355	3420	0.00519006	No	1.46199e-05	No
hypothetical protein CDS	-2.8	0.8	-1.5	0.17	356	3420	0.00520468	No	1.46199e-05	No
FIG00744198: hypothetical protein CDS	3	0.8	1.6	0.17	357	3420	0.0052193	No	1.46199e-05	No
LSU ribosomal protein L23p (L23Ae) CDS	-1.1	0.7	-0.2	0.18	358	3420	0.00523392	No	1.46199e-05	No
Malolactic regulator CDS	-1.8	0.7	-0.9	0.18	359	3420	0.00524854	No	1.46199e-05	No
Flagellar hook-length control protein FliK CDS	-17.8	0.7	-4.2	0.18	360	3420	0.00526316	No	1.46199e-05	No
DNA gyrase subunit A (EC 5.99.1.3) CDS	2.7	0.7	1.4	0.18	361	3420	0.00527778	No	1.46199e-05	No
Pyruvate oxidase (EC 1.2.3.3) CDS	3	0.7	1.6	0.18	362	3420	0.0052924	No	1.46199e-05	No
hypothetical protein CDS	-5	0.7	-2.3	0.18	363	3420	0.00530702	No	1.46199e-05	No
FIG00751765: hypothetical protein CDS	-2.1	0.7	-1.1	0.19	364	3420	0.00532164	No	1.46199e-05	No
Cell division protein FtsH (EC 3.4.24.-) CDS	-1.4	0.7	-0.5	0.19	365	3420	0.00533626	No	1.46199e-05	No
FIG00742645: hypothetical protein CDS	-2.7	0.7	-1.4	0.19	366	3420	0.00535088	No	1.46199e-05	No
FIG00747465: hypothetical protein CDS	-2.7	0.7	-1.4	0.19	367	3420	0.0053655	No	1.46199e-05	No
hypothetical protein CDS	-2.8	0.7	-1.5	0.19	368	3420	0.00538012	No	1.46199e-05	No
Acyl-ACP thioesterase CDS	5.9	0.7	2.6	0.2	369	3420	0.00539474	No	1.46199e-05	No
Ribosomal RNA small subunit methyltransferase C (EC 2.1.1.52) CDS	-2.7	0.7	-1.4	0.2	370	3420	0.00540936	No	1.46199e-05	No
Bacteriocin immunity protein (putative), membrane-bound protease CAAX family CDS	-4.1	0.7	-2	0.2	371	3420	0.00542398	No	1.46199e-05	No
hypothetical protein CDS	-1.8	0.7	-0.8	0.2	372	3420	0.0054386	No	1.46199e-05	No
Osmosensitive K+ channel histidine kinase KdpD (EC 2.7.3.-) CDS	-1.7	0.7	-0.7	0.2	373	3420	0.00545322	No	1.46199e-05	No
hypothetical protein CDS	-2.9	0.7	-1.5	0.2	374	3420	0.00546784	No	1.46199e-05	No
hypothetical protein CDS	1000000	0.7	1000000	0.2	375	3420	0.00548246	No	1.46199e-05	No
GTPase and tRNA-U34 5-formylation enzyme TrmE CDS	-2.7	0.7	-1.4	0.2	376	3420	0.00549708	No	1.46199e-05	No
Alpha-galactosidase (EC 3.2.1.22) CDS	4.6	0.7	2.2	0.2	377	3420	0.0055117	No	1.46199e-05	No
FIG00745320: hypothetical protein CDS	4.6	0.7	2.2	0.2	378	3420	0.00552632	No	1.46199e-05	No
Bacillus subtilis catabolite repression transcription factor CcpB CDS	-3.9	0.7	-2	0.2	379	3420	0.00554094	No	1.46199e-05	No
Chromosome replication initiation protein DnaD CDS	-1.8	0.7	-0.9	0.2	380	3420	0.00555556	No	1.46199e-05	No
PTS system, mannose-specific IID component CDS	1.4	0.7	0.5	0.2	381	3420	0.00557018	No	1.46199e-05	No
Phosphoesterase, DHH family protein CDS	-2	0.7	-1	0.2	382	3420	0.0055848	No	1.46199e-05	No
SSU ribosomal protein S1p CDS	2.2	0.7	1.2	0.21	383	3420	0.00559942	No	1.46199e-05	No
FIG00751425: hypothetical protein CDS	1.8	0.7	0.8	0.21	384	3420	0.00561404	No	1.46199e-05	No
hypothetical protein CDS	-13.5	0.7	-3.8	0.21	385	3420	0.00562865	No	1.46199e-05	No
FIG011501: YycH protein CDS	-2.4	0.7	-1.3	0.21	386	3420	0.00564327	No	1.46199e-05	No
Prolipoprotein diacylglyceryl transferase (EC 2.4.99.-) CDS	-2.1	0.7	-1.1	0.21	387	3420	0.00565789	No	1.46199e-05	No
hypothetical protein CDS	-2.1	0.7	-1.1	0.21	388	3420	0.00567251	No	1.46199e-05	No
Aromatic compounds catabolism protein CDS	-3	0.7	-1.6	0.21	389	3420	0.00568713	No	1.46199e-05	No
Multimodular transpeptidase-transglycosylase (EC 2.4.1.129) (EC 3.4.-.-) CDS	2.3	0.7	1.2	0.21	390	3420	0.00570175	No	1.46199e-05	No
D-alanine--poly(phosphoribitol) ligase subunit 2 (EC 6.1.1.13) CDS	1.5	0.6	0.5	0.22	391	3420	0.00571637	No	1.46199e-05	No
hypothetical protein CDS	-4.3	0.7	-2.1	0.22	392	3420	0.00573099	No	1.46199e-05	No
Chaperone protein DnaK CDS	2.3	0.7	1.2	0.22	393	3420	0.00574561	No	1.46199e-05	No
1,4-alpha-glucan (glycogen) branching enzyme, GH-13-type (EC 2.4.1.18) CDS	2.1	0.7	1.1	0.22	394	3420	0.00576023	No	1.46199e-05	No
2-hydroxyhepta-2,4-diene-1,7-dioateisomerase / 5-carboxymethyl-2-oxo-hex-3-ene-1,7-dioatedecarboxylase (putative)( EC:5.3.3.-,EC:4.1.1.- ) CDS	3.1	0.7	1.6	0.22	395	3420	0.00577485	No	1.46199e-05	No
hypothetical protein CDS	1000000	0.7	1000000	0.22	396	3420	0.00578947	No	1.46199e-05	No
Mobile element protein CDS	5.8	0.7	2.5	0.22	397	3420	0.00580409	No	1.46199e-05	No
DNA-directed RNA polymerase specialized sigma subunit, sigma24-like CDS	-13.7	0.7	-3.8	0.22	398	3420	0.00581871	No	1.46199e-05	No
Ferredoxin CDS	2.5	0.7	1.3	0.22	399	3420	0.00583333	No	1.46199e-05	No
Isochorismatase family CDS	2.7	0.7	1.4	0.22	400	3420	0.00584795	No	1.46199e-05	No
FIG00747934: hypothetical protein CDS	1000000	0.6	1000000	0.22	401	3420	0.00586257	No	1.46199e-05	No
Alpha-galactosidase (EC 3.2.1.22) CDS	1000000	0.6	1000000	0.22	402	3420	0.00587719	No	1.46199e-05	No
LSU ribosomal protein L24p (L26e) CDS	-1.1	0.6	-0.1	0.23	403	3420	0.00589181	No	1.46199e-05	No
CBS domain protein, lmo1865 homolog CDS	-3.5	0.6	-1.8	0.23	404	3420	0.00590643	No	1.46199e-05	No
ATP-dependent protease HslV (EC 3.4.25.-) CDS	6.5	0.6	2.7	0.23	405	3420	0.00592105	No	1.46199e-05	No
hypothetical protein CDS	-14.2	0.6	-3.8	0.23	406	3420	0.00593567	No	1.46199e-05	No
S-adenosylmethionine:tRNA ribosyltransferase-isomerase (EC 5.-.-.-) CDS	-1.9	0.6	-1	0.23	407	3420	0.00595029	No	1.46199e-05	No
Mobile element protein CDS	-3.1	0.6	-1.7	0.23	408	3420	0.00596491	No	1.46199e-05	No
hypothetical protein CDS	1000000	0.6	1000000	0.23	409	3420	0.00597953	No	1.46199e-05	No
Negative transcriptional regulator-copper transport operon CDS	4.9	0.6	2.3	0.23	410	3420	0.00599415	No	1.46199e-05	No
Integral membrane protein CDS	-1.9	0.6	-1	0.23	411	3420	0.00600877	No	1.46199e-05	No
D-alanine--D-alanine ligase (EC 6.3.2.4) CDS	1.5	0.6	0.6	0.23	412	3420	0.00602339	No	1.46199e-05	No
FIG00747972: hypothetical protein CDS	-11.2	0.6	-3.5	0.23	413	3420	0.00603801	No	1.46199e-05	No
Alpha-galactosidase (EC 3.2.1.22) CDS	-2.9	0.6	-1.5	0.23	414	3420	0.00605263	No	1.46199e-05	No
hypothetical protein CDS	-13.5	0.6	-3.8	0.23	415	3420	0.00606725	No	1.46199e-05	No
Hypothetical NagD-like phosphatase CDS	-2.1	0.6	-1.1	0.24	416	3420	0.00608187	No	1.46199e-05	No
SSU ribosomal protein S17p (S11e) CDS	-1.1	0.6	-0.2	0.24	417	3420	0.00609649	No	1.46199e-05	No
LSU ribosomal protein L22p (L17e) CDS	1.3	0.6	0.3	0.24	418	3420	0.00611111	No	1.46199e-05	No
NADH dehydrogenase (EC 1.6.99.3) CDS	1.7	0.6	0.8	0.24	419	3420	0.00612573	No	1.46199e-05	No
YbbL ABC transporter ATP-binding protein CDS	-3.6	0.6	-1.8	0.24	420	3420	0.00614035	No	1.46199e-05	No
Amino acid transporter CDS	-2.1	0.6	-1.1	0.24	421	3420	0.00615497	No	1.46199e-05	No
FIG00743511: hypothetical protein CDS	1000000	0.6	1000000	0.24	422	3420	0.00616959	No	1.46199e-05	No
Putative uncharacterized protein CDS	-4.2	0.6	-2.1	0.24	423	3420	0.00618421	No	1.46199e-05	No
Diphosphomevalonate decarboxylase (EC 4.1.1.33) CDS	-2.8	0.6	-1.5	0.24	424	3420	0.00619883	No	1.46199e-05	No
FIG00752013: hypothetical protein CDS	-11.4	0.6	-3.5	0.24	425	3420	0.00621345	No	1.46199e-05	No
hypothetical protein CDS	1.8	0.6	0.8	0.25	426	3420	0.00622807	No	1.46199e-05	No
ATP-dependent Clp protease proteolytic subunit (EC 3.4.21.92) CDS	-1.3	0.6	-0.3	0.25	427	3420	0.00624269	No	1.46199e-05	No
Ribonuclease III (EC 3.1.26.3) CDS	2.2	0.6	1.1	0.25	428	3420	0.00625731	No	1.46199e-05	No
Lipoate-protein ligase A CDS	2.1	0.6	1.1	0.25	429	3420	0.00627193	No	1.46199e-05	No
Citrate lyase gamma chain, acyl carrier protein (EC 4.1.3.6) CDS	-2.6	0.6	-1.4	0.25	430	3420	0.00628655	No	1.46199e-05	No
dTDP-4-dehydrorhamnose 3,5-epimerase (EC 5.1.3.13) CDS	-4.1	0.6	-2	0.25	431	3420	0.00630117	No	1.46199e-05	No
PTS system, galactose-specific IIA component (EC 2.7.1.69) CDS	-1.1	0.6	-0.2	0.25	432	3420	0.00631579	No	1.46199e-05	No
Exonuclease SbcC CDS	-1.8	0.6	-0.8	0.25	433	3420	0.00633041	No	1.46199e-05	No
hypothetical protein CDS	-2	0.6	-1	0.26	434	3420	0.00634503	No	1.46199e-05	No
hypothetical protein CDS	-1.9	0.6	-0.9	0.26	435	3420	0.00635965	No	1.46199e-05	No
Cysteinyl-tRNA synthetase related protein CDS	-2.5	0.6	-1.3	0.26	436	3420	0.00637427	No	1.46199e-05	No
hypothetical protein CDS	-3.2	0.6	-1.7	0.26	437	3420	0.00638889	No	1.46199e-05	No
Cell division transporter, ATP-binding protein FtsE (TC 3.A.5.1.1) CDS	-1.6	0.6	-0.7	0.26	438	3420	0.00640351	No	1.46199e-05	No
hypothetical protein CDS	1000000	0.6	1000000	0.26	439	3420	0.00641813	No	1.46199e-05	No
KH domain RNA binding protein YlqC CDS	1.4	0.6	0.4	0.26	440	3420	0.00643275	No	1.46199e-05	No
hypothetical protein CDS	-11	0.6	-3.5	0.27	441	3420	0.00644737	No	1.46199e-05	No
FIG00743965: hypothetical protein CDS	4.7	0.6	2.2	0.27	442	3420	0.00646199	No	1.46199e-05	No
FIG00742891: hypothetical protein CDS	-2.4	0.6	-1.3	0.27	443	3420	0.00647661	No	1.46199e-05	No
FIG00745176: hypothetical protein CDS	-1.5	0.6	-0.6	0.27	444	3420	0.00649123	No	1.46199e-05	No
Alkaline phosphatase synthesis transcriptional regulatory protein PhoP CDS	-2.1	0.6	-1.1	0.27	445	3420	0.00650585	No	1.46199e-05	No
COG1272: Predicted membrane protein hemolysin III homolog CDS	2.5	0.6	1.3	0.27	446	3420	0.00652047	No	1.46199e-05	No
Signal recognition particle, subunit Ffh SRP54 (TC 3.A.5.1.1) CDS	-2.1	0.6	-1.1	0.27	447	3420	0.00653509	No	1.46199e-05	No
Type I restriction-modification system, specificity subunit S (EC 3.1.21.3) CDS	-9.5	0.6	-3.2	0.27	448	3420	0.00654971	No	1.46199e-05	No
Indole-3-glycerol phosphate synthase (EC 4.1.1.48) CDS	-9.7	0.6	-3.3	0.27	449	3420	0.00656433	No	1.46199e-05	No
Thioredoxin reductase (EC 1.8.1.9) CDS	-2.3	0.6	-1.2	0.28	450	3420	0.00657895	No	1.46199e-05	No
FIG00742207: hypothetical protein CDS	-3.2	0.5	-1.7	0.28	451	3420	0.00659357	No	1.46199e-05	No
Chaperone protein DnaK CDS	1.8	0.6	0.8	0.28	452	3420	0.00660819	No	1.46199e-05	No
Holliday junction DNA helicase RuvA CDS	-2	0.5	-1	0.28	453	3420	0.00662281	No	1.46199e-05	No
Predicted dye-decolorizing peroxidase (DyP), encapsulated subgroup CDS	-1.4	0.5	-0.5	0.28	454	3420	0.00663743	No	1.46199e-05	No
Putative regulator of the mannose operon, ManO CDS	4.2	0.5	2.1	0.28	455	3420	0.00665205	No	1.46199e-05	No
Cell division protein DivIC (FtsB), stabilizes FtsL against RasP cleavage CDS	-1.4	0.5	-0.4	0.29	456	3420	0.00666667	No	1.46199e-05	No
FIG00742663: hypothetical protein CDS	2	0.5	1	0.29	457	3420	0.00668129	No	1.46199e-05	No
hypothetical protein CDS	-8.4	0.5	-3.1	0.29	458	3420	0.00669591	No	1.46199e-05	No
FIG006988: Lipase/Acylhydrolase with GDSL-like motif CDS	-2.6	0.5	-1.4	0.29	459	3420	0.00671053	No	1.46199e-05	No
Putative tRNA-m1A22 methylase CDS	-2.4	0.5	-1.3	0.29	460	3420	0.00672515	No	1.46199e-05	No
FIG00746267: hypothetical protein CDS	1000000	0.5	1000000	0.29	461	3420	0.00673977	No	1.46199e-05	No
FIG00744595: hypothetical protein CDS	3.4	0.5	1.8	0.29	462	3420	0.00675439	No	1.46199e-05	No
metal-dependent hydrolase (putative) CDS	-8.2	0.5	-3	0.29	463	3420	0.00676901	No	1.46199e-05	No
Pyridoxamine 5'-phosphate oxidase (EC 1.4.3.5) CDS	1.4	0.5	0.5	0.3	464	3420	0.00678363	No	1.46199e-05	No
N-methylhydantoinase (ATP-hydrolyzing) (EC 3.5.2.14) CDS	-10.3	0.5	-3.4	0.3	465	3420	0.00679825	No	1.46199e-05	No
FIG00744135: hypothetical protein CDS	-3.3	0.5	-1.7	0.3	466	3420	0.00681287	No	1.46199e-05	No
hypothetical protein CDS	-1.6	0.5	-0.7	0.3	467	3420	0.00682749	No	1.46199e-05	No
FIG00747338: hypothetical protein CDS	2	0.5	1	0.3	468	3420	0.00684211	No	1.46199e-05	No
Chromosome (plasmid) partitioning protein ParB CDS	-1.8	0.5	-0.8	0.3	469	3420	0.00685673	No	1.46199e-05	No
FIG01255015: hypothetical protein CDS	2.4	0.5	1.3	0.3	470	3420	0.00687135	No	1.46199e-05	No
Phosphoenolpyruvate-protein phosphotransferase of PTS system (EC 2.7.3.9) CDS	1.4	0.5	0.4	0.3	471	3420	0.00688596	No	1.46199e-05	No
Protein export cytoplasm protein SecA ATPase RNA helicase (TC 3.A.5.1.1) CDS	-3.1	0.5	-1.7	0.3	472	3420	0.00690058	No	1.46199e-05	No
Two-component sensor kinase SA14-24 CDS	-2.3	0.5	-1.2	0.3	473	3420	0.0069152	No	1.46199e-05	No
Rod shape-determining protein MreB CDS	-1.6	0.5	-0.6	0.3	474	3420	0.00692982	No	1.46199e-05	No
Cold shock protein CspG CDS	1.7	0.5	0.8	0.3	475	3420	0.00694444	No	1.46199e-05	No
Pyruvate dehydrogenase E1 component beta subunit (EC 1.2.4.1) CDS	1.6	0.5	0.7	0.3	476	3420	0.00695906	No	1.46199e-05	No
Inositol-1-monophosphatase (EC 3.1.3.25) CDS	4.6	0.5	2.2	0.3	477	3420	0.00697368	No	1.46199e-05	No
FIG00746529: hypothetical protein CDS	2.3	0.5	1.2	0.3	478	3420	0.0069883	No	1.46199e-05	No
putative membrane protein CDS	-2.3	0.5	-1.2	0.3	479	3420	0.00700292	No	1.46199e-05	No
ATP-dependent DNA helicase, RecQ family CDS	-3.1	0.5	-1.7	0.3	480	3420	0.00701754	No	1.46199e-05	No
LSU ribosomal protein L20p CDS	1.4	0.5	0.5	0.3	481	3420	0.00703216	No	1.46199e-05	No
L-lactate dehydrogenase (EC 1.1.1.27) CDS	1.4	0.5	0.5	0.31	482	3420	0.00704678	No	1.46199e-05	No
Hydrolases of the alpha/beta superfamily CDS	-2.8	0.5	-1.5	0.31	483	3420	0.0070614	No	1.46199e-05	No
Cell envelope-associated transcriptional attenuator LytR-CpsA-Psr, subfamily F2 (as in PMID19099556) CDS	1.7	0.5	0.8	0.31	484	3420	0.00707602	No	1.46199e-05	No
Free methionine-(R)-sulfoxide reductase, contains GAF domain CDS	1000000	0.5	1000000	0.31	485	3420	0.00709064	No	1.46199e-05	No
NUDIX family hydrolase CDS	5.9	0.5	2.6	0.31	486	3420	0.00710526	No	1.46199e-05	No
ABC transporter, ATP-binding protein CDS	-1.8	0.5	-0.9	0.31	487	3420	0.00711988	No	1.46199e-05	No
Glucosamine--fructose-6-phosphate aminotransferase [isomerizing] (EC 2.6.1.16) CDS	1.4	0.5	0.5	0.31	488	3420	0.0071345	No	1.46199e-05	No
Branched-chain amino acid transport ATP-binding protein LivF (TC 3.A.1.4.1) CDS	-2.9	0.5	-1.5	0.31	489	3420	0.00714912	No	1.46199e-05	No
OsmC/Ohr family protein CDS	17.3	0.5	4.1	0.31	490	3420	0.00716374	No	1.46199e-05	No
hypothetical protein CDS	1000000	0.5	1000000	0.31	491	3420	0.00717836	No	1.46199e-05	No
Oligopeptide transport ATP-binding protein OppF (TC 3.A.1.5.1) CDS	-1.5	0.5	-0.6	0.32	492	3420	0.00719298	No	1.46199e-05	No
FIG00752731: hypothetical protein CDS	1000000	0.5	1000000	0.32	493	3420	0.0072076	No	1.46199e-05	No
hypothetical protein CDS	-3.4	0.5	-1.8	0.32	494	3420	0.00722222	No	1.46199e-05	No
hypothetical protein CDS	1000000	0.5	1000000	0.32	495	3420	0.00723684	No	1.46199e-05	No
Alpha-galactosidase (EC 3.2.1.22) CDS	-1.7	0.5	-0.8	0.32	496	3420	0.00725146	No	1.46199e-05	No
NADH peroxidase Npx (EC 1.11.1.1) CDS	-1.1	0.5	-0.1	0.32	497	3420	0.00726608	No	1.46199e-05	No
hypothetical protein CDS	-1.8	0.5	-0.9	0.32	498	3420	0.0072807	No	1.46199e-05	No
Substrate-specific component QueT (COG4708) of predicted queuosine-regulated ECF transporter CDS	2.7	0.5	1.4	0.33	499	3420	0.00729532	No	1.46199e-05	No
Phosphoglycerate mutase (EC 5.4.2.1) CDS	1.3	0.5	0.4	0.33	500	3420	0.00730994	No	1.46199e-05	No
LSU ribosomal protein L13p (L13Ae) CDS	1.2	0.5	0.3	0.33	501	3420	0.00732456	No	1.46199e-05	No
hypothetical protein CDS	1000000	0.5	1000000	0.33	502	3420	0.00733918	No	1.46199e-05	No
Lipopolysaccharide synthesis sugar transferase CDS	-2	0.5	-1	0.33	503	3420	0.0073538	No	1.46199e-05	No
Mobile element protein CDS	-7.7	0.5	-2.9	0.33	504	3420	0.00736842	No	1.46199e-05	No
Orf96 CDS	1000000	0.5	1000000	0.33	505	3420	0.00738304	No	1.46199e-05	No
Predicted nucleoside phosphatase CDS	-2.1	0.5	-1.1	0.33	506	3420	0.00739766	No	1.46199e-05	No
Multimodular transpeptidase-transglycosylase (EC 2.4.1.129) (EC 3.4.-.-) CDS	7	0.5	2.8	0.33	507	3420	0.00741228	No	1.46199e-05	No
Monooxygenase CDS	-1.5	0.5	-0.6	0.33	508	3420	0.0074269	No	1.46199e-05	No
Histidine transport protein (permease) CDS	1.5	0.5	0.6	0.33	509	3420	0.00744152	No	1.46199e-05	No
Glutamate transport ATP-binding protein CDS	-1.8	0.5	-0.8	0.33	510	3420	0.00745614	No	1.46199e-05	No
PTS system, galactose-specific IIB component (EC 2.7.1.69) CDS	1.3	0.5	0.4	0.33	511	3420	0.00747076	No	1.46199e-05	No
3-oxoacyl-[acyl-carrier-protein] synthase, KASIII (EC 2.3.1.180) CDS	-1.2	0.5	-0.2	0.34	512	3420	0.00748538	No	1.46199e-05	No
Transcriptional regulator of fatty acid biosynthesis FabT CDS	-1.1	0.5	-0.2	0.34	513	3420	0.0075	No	1.46199e-05	No
hypothetical protein CDS	-7.1	0.5	-2.8	0.34	514	3420	0.00751462	No	1.46199e-05	No
Ribonuclease HI (EC 3.1.26.4) CDS	-1.7	0.5	-0.8	0.34	515	3420	0.00752924	No	1.46199e-05	No
FIG00744068: hypothetical protein CDS	-3.7	0.5	-1.9	0.34	516	3420	0.00754386	No	1.46199e-05	No
PTS system, cellobiose-specific IIA component (EC 2.7.1.69) CDS	-9	0.5	-3.2	0.34	517	3420	0.00755848	No	1.46199e-05	No
FIG00749233: hypothetical protein CDS	-2	0.5	-1	0.34	518	3420	0.0075731	No	1.46199e-05	No
Nondeblocking aminopeptidase YpdE (X-X-[^PR]- specific) CDS	-6.6	0.5	-2.7	0.34	519	3420	0.00758772	No	1.46199e-05	No
hypothetical protein CDS	-2.5	0.5	-1.3	0.34	520	3420	0.00760234	No	1.46199e-05	No
S1 RNA binding domain CDS	-2.1	0.5	-1.1	0.34	521	3420	0.00761696	No	1.46199e-05	No
LSU ribosomal protein L27p CDS	1.5	0.5	0.6	0.34	522	3420	0.00763158	No	1.46199e-05	No
hypothetical protein CDS	1000000	0.5	1000000	0.35	523	3420	0.0076462	No	1.46199e-05	No
Predicted multitransmembrane protein CDS	-3.5	0.5	-1.8	0.35	524	3420	0.00766082	No	1.46199e-05	No
Glycerol uptake facilitator protein CDS	-2	0.5	-1	0.35	525	3420	0.00767544	No	1.46199e-05	No
ABC-type antimicrobial peptide transport system, permease component CDS	4.9	0.5	2.3	0.35	526	3420	0.00769006	No	1.46199e-05	No
ATP synthase delta chain (EC 3.6.3.14) CDS	1.3	0.5	0.4	0.35	527	3420	0.00770468	No	1.46199e-05	No
Predicted nucleotidyltransferase CDS	-9.9	0.5	-3.3	0.35	528	3420	0.0077193	No	1.46199e-05	No
Aspartate aminotransferase (EC 2.6.1.1) CDS	-1.6	0.5	-0.7	0.35	529	3420	0.00773392	No	1.46199e-05	No
hypothetical protein CDS	-2.6	0.5	-1.4	0.35	530	3420	0.00774854	No	1.46199e-05	No
UDP-N-acetylglucosamine 1-carboxyvinyltransferase (EC 2.5.1.7) CDS	-1.5	0.4	-0.6	0.36	531	3420	0.00776316	No	1.46199e-05	No
Protein export cytoplasm protein SecA ATPase RNA helicase (TC 3.A.5.1.1) CDS	2.8	0.4	1.5	0.36	532	3420	0.00777778	No	1.46199e-05	No
FIG00744841: hypothetical protein CDS	-2.8	0.4	-1.5	0.36	533	3420	0.0077924	No	1.46199e-05	No
FIG00752587: hypothetical protein CDS	3.4	0.4	1.8	0.36	534	3420	0.00780702	No	1.46199e-05	No
hypothetical protein CDS	1000000	0.4	1000000	0.36	535	3420	0.00782164	No	1.46199e-05	No
Xanthine permease CDS	-3.1	0.4	-1.6	0.36	536	3420	0.00783626	No	1.46199e-05	No
FIG00743035: hypothetical protein CDS	-3.4	0.4	-1.8	0.36	537	3420	0.00785088	No	1.46199e-05	No
Putative uncharacterized protein yhfC (YhfC protein) CDS	1000000	0.4	1000000	0.36	538	3420	0.0078655	No	1.46199e-05	No
hypothetical protein CDS	-3.2	0.4	-1.7	0.36	539	3420	0.00788012	No	1.46199e-05	No
FIG00750569: hypothetical protein CDS	1000000	0.4	1000000	0.36	540	3420	0.00789474	No	1.46199e-05	No
FIG00747117: hypothetical protein CDS	-1.9	0.4	-0.9	0.37	541	3420	0.00790936	No	1.46199e-05	No
Glycosyl transferase, group 1 CDS	-1.8	0.4	-0.8	0.37	542	3420	0.00792398	No	1.46199e-05	No
Lipopolysaccharide synthesis sugar transferase CDS	-1.7	0.4	-0.8	0.37	543	3420	0.0079386	No	1.46199e-05	No
Putative N-acetylgalactosaminyl-diphosphoundecaprenol glucuronosyltransferase CDS	-1.9	0.4	-0.9	0.37	544	3420	0.00795322	No	1.46199e-05	No
DNA gyrase subunit A (EC 5.99.1.3) CDS	2.5	0.4	1.3	0.37	545	3420	0.00796784	No	1.46199e-05	No
FIG00745455: hypothetical protein CDS	8	0.4	3	0.37	546	3420	0.00798246	No	1.46199e-05	No
Phosphoenolpyruvate-dihydroxyacetone phosphotransferase (EC 2.7.1.121), subunit DhaM; DHA-specific IIA component CDS	4.2	0.4	2.1	0.37	547	3420	0.00799708	No	1.46199e-05	No
Phage protein CDS	1000000	0.4	1000000	0.37	548	3420	0.0080117	No	1.46199e-05	No
FIG00743467: hypothetical protein CDS	3.3	0.4	1.7	0.37	549	3420	0.00802632	No	1.46199e-05	No
hypothetical protein CDS	2.5	0.4	1.3	0.37	550	3420	0.00804094	No	1.46199e-05	No
ATP-dependent DNA helicase RecG (EC 3.6.1.-) CDS	-2.4	0.4	-1.3	0.37	551	3420	0.00805556	No	1.46199e-05	No
Two component transcriptional regulator VraR CDS	-2.1	0.4	-1.1	0.37	552	3420	0.00807018	No	1.46199e-05	No
FIG00746938: hypothetical protein CDS	-3.1	0.4	-1.6	0.38	553	3420	0.0080848	No	1.46199e-05	No
Predicted transcriptional regulator CDS	1000000	0.4	1000000	0.38	554	3420	0.00809942	No	1.46199e-05	No
hypothetical protein CDS	1000000	0.4	1000000	0.38	555	3420	0.00811404	No	1.46199e-05	No
Uncharacterized ATPase (AAA family) associated with cysteine desulfurase CDS	-2.9	0.4	-1.5	0.38	556	3420	0.00812865	No	1.46199e-05	No
6-phosphogluconolactonase (EC 3.1.1.31) CDS	-2.2	0.4	-1.1	0.38	557	3420	0.00814327	No	1.46199e-05	No
UDP-galactopyranose mutase (EC 5.4.99.9) CDS	-1.6	0.4	-0.6	0.39	558	3420	0.00815789	No	1.46199e-05	No
3-oxoacyl-[acyl-carrier protein] reductase (EC 1.1.1.100) CDS	-1.1	0.4	-0.2	0.39	559	3420	0.00817251	No	1.46199e-05	No
Mobile element protein CDS	-2	0.4	-1	0.39	560	3420	0.00818713	No	1.46199e-05	No
Substrate-specific component BioY of biotin ECF transporter CDS	2.3	0.4	1.2	0.39	561	3420	0.00820175	No	1.46199e-05	No
FIG015094: hypothetical protein CDS	2.4	0.4	1.2	0.39	562	3420	0.00821637	No	1.46199e-05	No
FIG00906055: hypothetical protein CDS	-2	0.4	-1	0.39	563	3420	0.00823099	No	1.46199e-05	No
Ribose 5-phosphate isomerase A (EC 5.3.1.6) CDS	-1.5	0.4	-0.6	0.39	564	3420	0.00824561	No	1.46199e-05	No
[truncated: 2,856 more rows]

## Sheet: Table S2AMC010Lactose v Glucose
Name	Differential Expression Ratio	Differential Expression Absolute Confidence	Differential Expression Log2 Ratio	Differential Expression p-value	Rank	Sample	qValue	Significant	Bonforrani	Significant
[truncated: 3,420 more rows]

[truncated: 2 more sheets: Table S2AMC143 GOS v Glucose, Table S2AMC143Lactose v Glucose]
